# Supplementary material for: Factors Affecting Sleep Quality Among Pregnant Women: A Propensity Score‐Matched Analysis
Source: J Obstet Gynaecol Res. 2025 Dec 11;51(12):e70167. doi: 10.1111/jog.70167 (PMC12699176; doi:10.1111/jog.70167)
Supplement: Supplementary file 2 — Data S1: Raw data of the study. [file JOG-51-0-s002.xlsx]

## Sheet: 子痫课题数据
Date of birth	Nation	Area	Educational level	Occupation	Medical insurance	Urban Residents	Commercial Insurance	Other Insurance	No insurance	how many people	Annual total income	Annual consumption	living/floor space	Last year of pregnancy	Age of first pregnancy	Number of miscarriages	Having multiple pregnancies	Pre pregnancy weight	Current weight	height	Gestational weeks	This conception method	Pre pregnancy diseases	Pregnancy related diseases	Father's illness	Mother's illness	Seizures occur	First time filling out the questionnaire	mode of production	Reasons for choosing cesarean section	Is placental abruption present	Whether to enter the intensive care unit	Hospitalization days	neonatal weight	Newborn One Minute Rating	neonatal outcome	Reasons for neonatal treatment in neonatology	Smoking before pregnancy	Age at which smoking started	Pregnancy smoking frequency	Daily average number of cigarettes smoked in the year before pregnancy	Passive smoking before pregnancy	Passive smoking after pregnancy	Drinking alcohol before pregnancy	Drinking frequency	Types of alcohol consumption	Single alcohol consumption	Pre pregnancy exercise	Average weekly exercise frequency
1994-04-22	1	新疆-乌鲁木齐市-新市区	6	2	1	0	0	0	0	3	100000	50000	6	2022	28	0	2	56	73	166	39	1	5	4	5	1	2	1	-3	-3	-3	-3	-3	-3	-3	-3	-3	3	-3	-3	-3	2	2	1	4	3	2	1	2
1996-06-06	1	新疆-乌鲁木齐市-新市区	6	9	1	0	0	0	0	3	200000	100000	5	2021	26	0	2	48	55	160	40	1	5	4	5	5	2	1	-3	-3	-3	-3	-3	-3	-3	-3	-3	3	-3	-3	-3	2	2	2	-3	-3	-3	1	4
1990-12-30	1	新疆-乌鲁木齐市-米东区	5	4	0	1	0	0	0	4	1100000	100000	5	2018	28	0	2	53	67	158	40	1	5	3	5	5	2	1	-3	-3	-3	-3	-3	-3	-3	-3	-3	3	-3	-3	-3	2	2	2	-3	-3	-3	1	2
1995-05-03	2	新疆-乌鲁木齐市-水磨沟区	3	5	1	0	0	0	0	2	20000	20000	4	2014	21	2	2	58	76	165	40	1	5	4	5	5	2	1	-3	-3	-3	-3	-3	-3	-3	-3	-3	3	-3	-3	-3	2	2	2	-3	-3	-3	1	3
1983-11-15	1	新疆-乌鲁木齐市-水磨沟区	5	3	1	0	0	0	0	5	50000	80000	4	2010	28	1	2	57	60	166	38	1	5	4	5	5	2	1	-3	-3	-3	-3	-3	-3	-3	-3	-3	3	-3	-3	-3	2	2	2	-3	-3	-3	1	4
1994-03-22	1	新疆-乌鲁木齐市-沙依巴克区	5	2	1	0	1	0	0	2	100000	50000	3	(空)	27	0	2	70	90	168	38	1	5	4	5	5	2	1	-3	-3	-3	-3	-3	-3	-3	-3	-3	3	-3	-3	-3	1	1	2	-3	-3	-3	1	4
1982-06-27	1	新疆-塔城地区-乌苏市	6	2	1	0	0	0	0	2	108000	60000	3	2019	37	0	2	50	65	160	40	1	5	4	5	5	2	1	-3	-3	-3	-3	-3	-3	-3	-3	-3	3	-3	-3	-3	2	2	2	-3	-3	-3	1	4
1992-02-21	1	新疆-乌鲁木齐市-新市区	7	2	1	0	0	0	0	2	200000	70000	6	2019	27	0	2	74	75	165	12	1	5	4	5	5	2	1	-3	-3	-3	-3	-3	-3	-3	-3	-3	3	-3	-3	-3	2	2	2	-3	-3	-3	2	-3
1993-05-30	1	新疆-乌鲁木齐市-水磨沟区	6	9	1	0	1	0	0	4	120000	50000	6	2020	28	1	2	47	50	161	17	1	5	4	5	4	2	1	-3	-3	-3	-3	-3	-3	-3	-3	-3	3	-3	-3	-3	2	2	2	-3	-3	-3	2	-3
1993-04-29	1	新疆-乌鲁木齐市-新市区	7	3	1	0	1	0	0	2	170000	100000	5	2018	25	1	2	63	68	166	33	1	5	2	5	5	2	1	-3	-3	-3	-3	-3	-3	-3	-3	-3	3	-3	-3	-3	2	2	2	-3	-3	-3	2	-3
1992-05-27	1	新疆-乌鲁木齐市-水磨沟区	7	2	1	0	0	0	0	4	150000	80000	4	(空)	30	0	2	58	62	165	32	1	5	2	5	5	2	1	-3	-3	-3	-3	-3	-3	-3	-3	-3	3	-3	-3	-3	2	2	2	-3	-3	-3	1	2
1997-08-05	1	新疆-乌鲁木齐市-新市区	4	-3	0	1	0	0	0	2	100000	70000	4	2017	18	2	2	53	73	158	38	1	5	4	5	5	2	1	-3	-3	-3	-3	-3	-3	-3	-3	-3	3	-3	-3	-3	2	2	2	-3	-3	-3	2	-3
1992-06-02	1	新疆-乌鲁木齐市-米东区	5	-3	0	1	0	0	0	5	20000	18000	4	2019	27	1	2	55	66	155	36	1	5	4	5	5	2	1	-3	-3	-3	-3	-3	-3	-3	-3	-3	3	-3	-3	-3	2	2	2	-3	-3	-3	2	-3
1999-07-20	3	新疆-乌鲁木齐市-水磨沟区	5	5	0	1	0	0	0	4	200000	150000	3	2020	21	0	2	50	62	160	35	1	5	4	5	5	2	1	-3	-3	-3	-3	-3	-3	-3	-3	-3	3	-3	-3	-3	2	2	2	-3	-3	-3	2	-3
1990-08-08	1	新疆-五家渠市	5	3	1	0	0	0	0	2	100000	100000	4	(空)	31	0	2	72	73	163	31	1	5	4	1	5	2	1	-3	-3	-3	-3	-3	-3	-3	-3	-3	3	-3	-3	-3	1	1	1	4	1	2	2	-3
1995-08-15	2	新疆-乌鲁木齐市-新市区	6	6	1	0	0	0	0	2	60000	50000	3	(空)	28.0384	0	2	55	56	160	23	1	5	4	5	5	2	1	-3	-3	-3	-3	-3	-3	-3	-3	-3	3	-3	-3	-3	2	2	2	-3	-3	-3	1	4
1983-05-02	1	新疆-乌鲁木齐市-新市区	6	2	1	0	0	0	0	3	180000	100000	5	2009	24	1	2	61	68	168	12	1	5	4	1	5	2	1	-3	-3	-3	-3	-3	-3	-3	-3	-3	3	-3	-3	-3	2	2	2	-3	-3	-3	1	3
1993-01-01	1	新疆-乌鲁木齐市-新市区	6	2	1	0	1	0	0	2	150000	120000	4	2021	28	1	2	60	72	158	36	1	5	4	5	5	2	1	-3	-3	-3	-3	-3	-3	-3	-3	-3	3	-3	-3	-3	2	2	2	-3	-3	-3	1	2
1990-03-27	1	新疆-乌鲁木齐市-水磨沟区	5	3	1	0	0	0	0	2	100000	80000	4	(空)	32	0	2	60	79	163	39	1	5	2	5	5	2	1	-3	-3	-3	-3	-3	-3	-3	-3	-3	3	-3	-3	-3	2	2	2	-3	-3	-3	1	3
1998-02-04	1	新疆-乌鲁木齐市-水磨沟区	5	3	1	0	0	0	0	2	100000	100000	3	2020	22	0	2	47	52	158	25	1	5	4	5	2	2	1	-3	-3	-3	-3	-3	-3	-3	-3	-3	3	-3	-3	-3	2	1	2	-3	-3	-3	1	1
1992-11-04	1	新疆-乌鲁木齐市-新市区	6	9	1	0	0	0	0	2	500000	400000	4	2019	27	1	2	47	54	158	36	1	5	2	5	2	2	1	-3	-3	-3	-3	-3	-3	-3	-3	-3	3	-3	-3	-3	1	2	1	4	3	4	1	1
1995-10-20	1	新疆-乌鲁木齐市-水磨沟区	5	9	1	0	0	0	0	2	80000	70000	1	(空)	27.8575	0	2	60	59	162	27	1	5	4	5	5	2	1	-3	-3	-3	-3	-3	-3	-3	-3	-3	3	-3	-3	-3	2	2	2	-3	-3	-3	2	-3
1994-10-21	1	新疆-乌鲁木齐市-水磨沟区	5	1	1	0	0	0	0	2	120000	100000	4	(空)	28	0	2	68	80	170	25	1	5	4	5	5	2	1	-3	-3	-3	-3	-3	-3	-3	-3	-3	3	-3	-3	-3	2	2	2	-3	-3	-3	2	-3
1995-03-17	1	新疆-乌鲁木齐市-新市区	6	-3	1	0	0	0	0	2	50000	50000	5	2017	22	1	2	67	72	157	25	1	5	4	5	5	2	1	-3	-3	-3	-3	-3	-3	-3	-3	-3	3	-3	-3	-3	2	2	2	-3	-3	-3	2	-3
1993-04-10	1	新疆-乌鲁木齐市-头屯河区	5	3	1	0	0	0	0	2	100000	100000	3	(空)	29	0	2	60	59	162	39	1	5	4	5	5	2	1	-3	-3	-3	-3	-3	-3	-3	-3	-3	3	-3	-3	-3	2	2	2	-3	-3	-3	2	-3
1988-06-24	1	新疆-乌鲁木齐市-头屯河区	7	2	1	0	0	0	0	3	300000	2500000	6	2019	25	2	2	69	70	164	15	1	4	2	5	5	2	1	-3	-3	-3	-3	-3	-3	-3	-3	-3	3	-3	-3	-3	2	2	2	-3	-3	-3	2	-3
1996-02-26	1	新疆-乌鲁木齐市-新市区	4	2	1	0	0	0	0	2	30000	28000	3	2022	26	0	2	56	73	157	39	1	5	4	5	5	2	1	-3	-3	-3	-3	-3	-3	-3	-3	-3	3	-3	-3	-3	2	1	2	-3	-3	-3	1	2
1995-06-05	1	新疆-乌鲁木齐市-沙依巴克区	6	5	1	0	0	0	0	2	200000	80000	4	2019	24	1	2	51	57	160	32	1	5	4	5	5	2	1	-3	-3	-3	-3	-3	-3	-3	-3	-3	3	-3	-3	-3	2	2	1	4	3	4	2	-3
1995-08-11	1	新疆-乌鲁木齐市-新市区	6	9	1	0	0	0	0	2	150000	100000	4	(空)	28	0	2	63	69	174	23	1	5	4	1	5	2	1	-3	-3	-3	-3	-3	-3	-3	-3	-3	3	-3	-3	-3	2	1	2	-3	-3	-3	1	2
1987-07-02	2	新疆-乌鲁木齐市-米东区	6	1	1	0	1	0	0	4	150000	80000	6	2022	26	1	2	54	70	160	39	1	5	4	5	5	2	1	-3	-3	-3	-3	-3	-3	-3	-3	-3	3	-3	-3	-3	1	2	2	-3	-3	-3	2	-3
1997-10-19	1	新疆-乌鲁木齐市-水磨沟区	5	9	1	0	0	0	0	4	80000	50000	5	(空)	25	0	2	65	70	168	16	1	5	4	5	5	2	1	-3	-3	-3	-3	-3	-3	-3	-3	-3	3	-3	-3	-3	2	2	2	-3	-3	-3	1	2
1997-12-06	4	新疆-乌鲁木齐市-米东区	6	2	1	0	0	0	0	5	12000	12000	5	(空)	27	0	2	50	63	170	41	1	5	4	5	5	2	1	-3	-3	-3	-3	-3	-3	-3	-3	-3	3	-3	-3	-3	2	2	2	-3	-3	-3	2	-3
1997-08-03	1	新疆-乌鲁木齐市-沙依巴克区	5	2	1	0	0	0	0	2	100000	60000	5	(空)	24	0	2	61	77	171	37	1	5	4	5	5	2	1	-3	-3	-3	-3	-3	-3	-3	-3	-3	3	-3	-3	-3	2	2	2	-3	-3	-3	1	2
1992-04-13	2	新疆-乌鲁木齐市-米东区	6	5	0	1	0	0	0	2	150000	150000	4	(空)	30	0	2	60	64	170	12	1	5	4	5	5	2	1	-3	-3	-3	-3	-3	-3	-3	-3	-3	1	20	1	10	2	1	1	4	3	4	1	2
1988-01-01	1	新疆-乌鲁木齐市-头屯河区	5	5	0	0	0	1	0	3	80000	15000	3	2019	24	1	2	54	73	158	39	1	5	4	5	5	2	1	-3	-3	-3	-3	-3	-3	-3	-3	-3	3	-3	-3	-3	1	2	2	-3	-3	-3	1	2
1991-08-11	1	新疆-乌鲁木齐市-新市区	7	2	1	0	1	0	0	2	500000	200000	6	2022	31	0	2	55	65	172	27	1	5	4	5	1	2	1	-3	-3	-3	-3	-3	-3	-3	-3	-3	3	-3	-3	-3	2	2	2	-3	-3	-3	2	-3
1993-07-16	1	新疆-乌鲁木齐市-沙依巴克区	6	3	1	0	0	0	0	2	150000	80000	1	2023	29	0	2	72	71	166	12	1	5	4	5	5	2	1	-3	-3	-3	-3	-3	-3	-3	-3	-3	3	-3	-3	-3	2	2	2	-3	-3	-3	1	2
1994-11-26	1	新疆-乌鲁木齐市-新市区	6	4	1	0	0	0	0	2	70000	80000	4	(空)	28.7562	0	2	60	59	162	16	1	5	4	5	5	2	1	-3	-3	-3	-3	-3	-3	-3	-3	-3	3	-3	-3	-3	1	2	1	4	3	1	2	-3
1996-08-11	1	新疆-乌鲁木齐市-米东区	5	-3	0	1	0	0	0	2	20000	10000	5	(空)	26	0	2	50	58	162	23	1	5	4	1	5	2	1	-3	-3	-3	-3	-3	-3	-3	-3	-3	3	-3	-3	-3	2	2	2	-3	-3	-3	1	2
1990-01-27	1	新疆-乌鲁木齐市-新市区	5	5	1	0	1	0	0	3	20000	10000	1	2021	30	0	2	48	52	162	25	1	5	4	2	4	2	1	-3	-3	-3	-3	-3	-3	-3	-3	-3	3	-3	-3	-3	2	2	2	-3	-3	-3	1	2
1993-05-26	1	新疆-乌鲁木齐市-米东区	6	2	1	0	0	0	0	2	50000	40000	3	(空)	30.2603	0	2	85	85	163	2	1	5	4	5	5	2	1	-3	-3	-3	-3	-3	-3	-3	-3	-3	3	-3	-3	-3	2	2	2	-3	-3	-3	1	3
1995-04-12	1	新疆-乌鲁木齐市-新市区	5	3	1	0	1	0	0	2	100000	80000	5	(空)	27	0	2	54	55	172	10	1	5	4	1	5	2	1	-3	-3	-3	-3	-3	-3	-3	-3	-3	3	-3	-3	-3	1	2	2	-3	-3	-3	2	-3
1992-05-20	1	新疆-乌鲁木齐市-新市区	6	2	1	0	0	0	0	2	110000	80000	4	(空)	30	0	2	62	70	163	24	1	5	4	1	5	1	1	-3	-3	-3	-3	-3	-3	-3	-3	-3	3	-3	-3	-3	2	2	2	-3	-3	-3	1	2
1993-03-18	1	新疆-乌鲁木齐市-米东区	6	2	1	0	0	0	0	4	120000	100000	4	(空)	30.4493	0	2	52	57	153	15	1	5	4	5	5	2	1	-3	-3	-3	-3	-3	-3	-3	-3	-3	3	-3	-3	-3	2	2	2	-3	-3	-3	1	3
1992-04-05	1	新疆-乌鲁木齐市-新市区	5	9	1	0	0	0	0	3	120000	100000	4	2018	26	0	1	60	59	162	39	1	5	4	5	5	2	1	-3	-3	-3	-3	-3	-3	-3	-3	-3	3	-3	-3	-3	2	2	1	4	1	3	2	-3
33244	1	新疆-乌鲁木齐市-沙依巴克区	6	3	1	0	0	0	0	2	80000	50000	3	(空)	32.6466	0	2	55	59	162	40	2	5	2	5	5	2	1	-3	-3	-3	-3	-3	-3	-3	-3	-3	3	-3	-3	-3	2	1	2	-3	-3	-3	2	-3
1991-12-13	1	新疆-昌吉回族自治州-奇台县	5	-3	0	1	0	0	0	4	100000	60000	3	(空)	32	0	1	88	100	170	36	3	5	1	1	1	2	1	-3	-3	-3	-3	-3	-3	-3	-3	-3	3	-3	-3	-3	2	2	1	4	1	2	1	1
1991-10-08	1	新疆-乌鲁木齐市-沙依巴克区	5	9	1	0	0	0	0	2	60000	30000	4	(空)	31.8932	0	2	56	59	164	38	1	5	4	5	5	2	1	-3	-3	-3	-3	-3	-3	-3	-3	-3	3	-3	-3	-3	1	1	2	-3	-3	-3	2	-3
1992-11-19	1	新疆-乌鲁木齐市-沙依巴克区	6	2	1	0	0	0	0	2	60000	35000	4	(空)	29	0	2	53	61	159	33	1	5	4	5	5	2	1	-3	-3	-3	-3	-3	-3	-3	-3	-3	3	-3	-3	-3	2	2	2	-3	-3	-3	1	3
1991-07-06	3	新疆-吐鲁番市-鄯善县	4	-3	0	1	0	0	0	4	100000	60000	5	2015	31	0	2	62	76	152	39	1	5	4	5	5	2	1	-3	-3	-3	-3	-3	-3	-3	-3	-3	3	-3	-3	-3	2	2	2	-3	-3	-3	2	-3
1997-03-13	4	新疆-乌鲁木齐市-达坂城区	5	3	0	1	0	0	0	5	50000	30000	5	2022	25	0	2	70	87	165	39	1	5	4	1	1	2	1	-3	-3	-3	-3	-3	-3	-3	-3	-3	3	-3	-3	-3	2	2	2	-3	-3	-3	1	2
1990-04-12	1	新疆-乌鲁木齐市-头屯河区	7	2	1	0	1	0	0	2	200000	19000	5	2022	19	1	1	48	53	158	38	3	5	4	5	5	2	1	-3	-3	-3	-3	-3	-3	-3	-3	-3	3	-3	-3	-3	2	2	2	-3	-3	-3	2	-3
1993-10-01	2	新疆-乌鲁木齐市-水磨沟区	5	2	1	0	0	0	0	2	100000	100000	3	(空)	29	0	2	59	82	164	38	1	5	4	5	5	2	1	-3	-3	-3	-3	-3	-3	-3	-3	-3	3	-3	-3	-3	2	2	2	-3	-3	-3	2	-3
1998-01-12	1	新疆-乌鲁木齐市-新市区	5	5	1	0	0	0	0	3	12000	200000	5	2022	23	0	2	103	103	168	37	1	2	4	5	1	2	1	-3	-3	-3	-3	-3	-3	-3	-3	-3	3	-3	-3	-3	2	2	2	-3	-3	-3	2	-3
1993-05-09	4	新疆-乌鲁木齐市-天山区	7	2	1	0	0	0	0	4	100000	80000	4	2022	29	0	2	86	97	163	37	2	4	4	1	4	2	1	-3	-3	-3	-3	-3	-3	-3	-3	-3	3	-3	-3	-3	1	1	2	-3	-3	-3	2	-3
1986-04-19	1	新疆-乌鲁木齐市-头屯河区	6	2	1	0	0	0	0	3	300000	200000	6	2015	29	0	2	60	59	162	38	1	5	2	5	5	2	1	-3	-3	-3	-3	-3	-3	-3	-3	-3	3	-3	-3	-3	2	2	1	4	2	3	2	-3
1990-01-12	1	新疆-乌鲁木齐市-水磨沟区	6	2	1	0	0	0	0	2	30000	20000	4	(空)	32	0	2	57	69	156	32	1	5	4	5	5	2	1	-3	-3	-3	-3	-3	-3	-3	-3	-3	3	-3	-3	-3	2	2	2	-3	-3	-3	2	-3
1990-12-07	1	新疆-乌鲁木齐市-沙依巴克区	4	5	1	0	0	0	0	4	90000	70000	4	2021	25	1	2	48	57	160	36	1	5	4	5	5	2	1	-3	-3	-3	-3	-3	-3	-3	-3	-3	3	-3	-3	-3	2	2	1	4	3	1	2	-3
1987-03-24	1	新疆-乌鲁木齐市-水磨沟区	2	2	1	0	0	0	0	2	20000	50000	3	2008	19	1	2	65	79	166	27	2	5	2	4	1	2	1	-3	-3	-3	-3	-3	-3	-3	-3	-3	3	-3	-3	-3	2	2	2	-3	-3	-3	2	-3
1990-12-06	1	新疆-乌鲁木齐市-新市区	6	2	1	0	1	0	0	5	200000	80000	4	2019	29	0	2	69	75	160	36	1	5	4	5	5	2	1	-3	-3	-3	-3	-3	-3	-3	-3	-3	3	-3	-3	-3	2	2	2	-3	-3	-3	1	1
1982-02-01	3	新疆-吐鲁番市-鄯善县	5	1	1	0	0	0	0	4	40000	35000	4	2017	34	1	1	68	77	158	36	1	1	1	5	5	1	1	-3	-3	-3	-3	-3	-3	-3	-3	-3	3	-3	-3	-3	2	2	2	-3	-3	-3	1	2
1992-12-05	1	新疆-乌鲁木齐市-水磨沟区	3	5	0	1	0	0	0	3	100000	50000	3	2020	23	2	2	53	67	162	38	1	5	4	5	1	2	1	-3	-3	-3	-3	-3	-3	-3	-3	-3	3	-3	-3	-3	2	2	2	-3	-3	-3	2	-3
1985-12-17	3	新疆-乌鲁木齐市-天山区	5	3	1	0	0	0	0	4	50000	80000	2	2016	26	1	2	61	77	158	35	1	5	4	5	5	2	1	-3	-3	-3	-3	-3	-3	-3	-3	-3	3	-3	-3	-3	2	2	2	-3	-3	-3	1	1
34346	1	新疆-乌鲁木齐市-天山区	4	-3	0	1	0	0	0	3	100000	50000	4	2019	24	3	2	59	65	160	39	1	5	2	2	1	2	1	-3	-3	-3	-3	-3	-3	-3	-3	-3	3	-3	-3	-3	2	2	2	-3	-3	-3	1	3
1991-07-14	1	新疆-乌鲁木齐市-沙依巴克区	3	-3	0	1	0	0	0	4	120000	80000	4	2019	22	4	2	46	64	153	36	1	5	4	5	5	2	1	-3	-3	-3	-3	-3	-3	-3	-3	-3	1	22	1	17	1	1	1	4	3	3	2	-3
1993-11-16	1	新疆-昌吉回族自治州-昌吉市	6	9	1	0	0	0	0	2	60000	50000	4	2022	28	1	2	59	65	162	24	1	5	4	5	5	2	1	-3	-3	-3	-3	-3	-3	-3	-3	-3	3	-3	-3	-3	2	2	2	-3	-3	-3	2	-3
1993-02-06	1	新疆-乌鲁木齐市-沙依巴克区	7	2	1	0	0	0	0	2	100000	30000	1	2023	29	0	2	58	58	160	6	1	2	2	2	5	2	1	-3	-3	-3	-3	-3	-3	-3	-3	-3	3	-3	-3	-3	1	2	2	-3	-3	-3	1	3
1987-08-07	3	新疆-和田地区-和田市	6	2	1	0	0	0	0	3	150000	130000	3	2016	28	1	2	86	102	164	36	1	5	2	5	5	2	1	-3	-3	-3	-3	-3	-3	-3	-3	-3	3	-3	-3	-3	2	2	2	-3	-3	-3	2	-3
1991-12-29	3	新疆-阿克苏地区-乌什县	3	5	0	1	0	0	0	4	50000	60000	3	2012	20	0	2	62	82	165	39	1	5	2	5	5	2	1	-3	-3	-3	-3	-3	-3	-3	-3	-3	3	-3	-3	-3	2	2	2	-3	-3	-3	2	-3
1997-10-13	3	新疆-阿克苏地区-阿瓦提县	6	-3	0	1	0	0	0	3	200000	200000	4	2022	24	0	2	50	65	160	39	1	5	4	5	5	2	1	-3	-3	-3	-3	-3	-3	-3	-3	-3	3	-3	-3	-3	2	2	2	-3	-3	-3	2	-3
1994-10-08	3	新疆-哈密市-伊州区	6	9	1	0	0	0	0	2	50000	65000	5	2022	27	0	2	51	60	163	23	1	5	4	5	5	2	1	-3	-3	-3	-3	-3	-3	-3	-3	-3	3	-3	-3	-3	2	2	2	-3	-3	-3	1	2
1994-02-19	1	新疆-乌鲁木齐市-天山区	6	2	1	0	0	0	0	5	200000	210000	3	2022	28	0	2	49	48	162	40	1	5	4	5	5	2	1	-3	-3	-3	-3	-3	-3	-3	-3	-3	3	-3	-3	-3	1	1	1	4	1	2	1	2
1989-10-08	1	新疆-乌鲁木齐市-新市区	7	2	1	0	0	0	0	4	250000	180000	4	(空)	33	0	2	57	63	160	41	1	5	4	5	5	2	1	-3	-3	-3	-3	-3	-3	-3	-3	-3	3	-3	-3	-3	1	1	1	4	3	4	1	3
1994-08-01	3	新疆-乌鲁木齐市-头屯河区	5	-3	0	1	0	0	0	5	1000000	50000	2	2022	27	1	2	50	69	150	29	1	5	1	5	5	2	1	-3	-3	-3	-3	-3	-3	-3	-3	-3	3	-3	-3	-3	2	2	2	-3	-3	-3	2	-3
1992-12-06	1	新疆-乌鲁木齐市-水磨沟区	6	-3	0	0	0	0	1	4	50000	32000	6	(空)	29	0	2	57	63	158	33	1	5	2	5	5	2	1	-3	-3	-3	-3	-3	-3	-3	-3	-3	3	-3	-3	-3	2	2	2	-3	-3	-3	1	2
1997-05-25	1	新疆-乌鲁木齐市-乌鲁木齐县	5	3	1	0	0	0	0	2	150000	60000	4	(空)	25	0	2	68	73	160	39	1	5	2	5	5	2	1	-3	-3	-3	-3	-3	-3	-3	-3	-3	3	-3	-3	-3	1	1	2	-3	-3	-3	2	-3
1994-03-22	1	新疆-吐鲁番市-高昌区	6	2	1	0	0	0	0	2	60000	80000	6	(空)	28	0	2	58	71	165	23	1	5	4	5	5	2	1	-3	-3	-3	-3	-3	-3	-3	-3	-3	3	-3	-3	-3	2	2	2	-3	-3	-3	2	-3
1991-07-13	1	新疆-乌鲁木齐市-水磨沟区	6	1	1	0	0	0	0	3	160000	100000	1	2022	31	0	2	52	66	165	28	1	5	4	5	5	2	1	-3	-3	-3	-3	-3	-3	-3	-3	-3	3	-3	-3	-3	2	2	2	-3	-3	-3	1	3
1985-02-21	6	新疆-乌鲁木齐市-天山区	6	2	1	0	0	0	0	3	200000	150000	4	2022	21	1	2	60	69	160	37	1	5	4	3	1	2	1	-3	-3	-3	-3	-3	-3	-3	-3	-3	3	-3	-3	-3	2	2	2	-3	-3	-3	2	-3
1990-02-18	1	新疆-乌鲁木齐市-水磨沟区	5	2	1	0	0	0	0	4	200000	130000	5	2015	25	2	2	54	58	157	23	1	5	4	5	5	2	1	-3	-3	-3	-3	-3	-3	-3	-3	-3	3	-3	-3	-3	2	2	2	-3	-3	-3	1	2
2000-03-13	3	新疆-乌鲁木齐市-沙依巴克区	5	9	0	0	0	1	0	5	40000	31000	6	(空)	22	0	2	60	69	165	25	1	5	4	5	5	2	1	-3	-3	-3	-3	-3	-3	-3	-3	-3	3	-3	-3	-3	2	2	2	-3	-3	-3	1	3
1991-01-13	3	新疆-阿克苏地区-阿瓦提县	6	1	1	0	0	0	0	3	100000	150000	2	2022	30	0	2	60	72	180	36	2	5	4	5	5	2	1	-3	-3	-3	-3	-3	-3	-3	-3	-3	3	-3	-3	-3	2	2	2	-3	-3	-3	2	-3
1992-10-03	3	新疆-阿克苏地区-阿瓦提县	5	2	1	0	0	0	0	2	50000	100000	4	2015	23	0	2	50	58	160	39	1	5	4	5	5	2	1	-3	-3	-3	-3	-3	-3	-3	-3	-3	3	-3	-3	-3	2	2	2	-3	-3	-3	2	-3
1983-01-09	1	新疆-乌鲁木齐市-沙依巴克区	4	4	1	0	0	0	0	2	60000	30000	4	2010	27	0	2	48	59	158	34	1	5	4	5	5	2	1	-3	-3	-3	-3	-3	-3	-3	-3	-3	3	-3	-3	-3	2	2	2	-3	-3	-3	1	4
1991-07-03	1	新疆-乌鲁木齐市-天山区	6	3	1	0	0	0	0	3	100000	60000	4	2020	28	0	2	70	80	163	24	1	5	4	5	1	2	1	-3	-3	-3	-3	-3	-3	-3	-3	-3	3	-3	-3	-3	1	2	2	-3	-3	-3	1	2
1991-10-28	1	新疆-乌鲁木齐市-水磨沟区	5	2	1	0	0	0	0	3	160000	100000	5	(空)	31	1	2	45	58	160	34	1	5	4	5	5	2	1	-3	-3	-3	-3	-3	-3	-3	-3	-3	3	-3	-3	-3	2	2	2	-3	-3	-3	1	2
1982-09-28	4	新疆-乌鲁木齐市-天山区	6	1	1	0	0	0	0	4	80000	68000	4	2020	40.926	0	2	50	55	165	25	1	5	4	5	5	2	1	-3	-3	-3	-3	-3	-3	-3	-3	-3	3	-3	-3	-3	2	2	2	-3	-3	-3	2	-3
1991-01-16	1	新疆-乌鲁木齐市-天山区	5	-3	0	0	0	0	1	3	20000	15000	2	(空)	32	0	2	64	70	165	32	1	5	4	5	5	2	2	1	-3	2	2	0	3410	10	1	-3	3	-3	-3	-3	2	2	2	-3	-3	-3	2	-3
1993-07-17	1	新疆-乌鲁木齐市-天山区	6	9	1	0	0	0	0	2	150000	100000	6	(空)	29	0	2	120	140	166	38	1	5	4	5	5	2	1	-3	-3	-3	-3	-3	-3	-3	-3	-3	3	-3	-3	-3	2	2	2	-3	-3	-3	2	-3
1981-03-19	1	新疆-乌鲁木齐市-天山区	6	1	1	0	0	0	0	3	100000	70000	5	(空)	42	0	2	52	55	165	8	1	5	4	5	5	2	2	1	-3	2	2	0	3410	(空)	1	-3	3	-3	-3	-3	2	2	2	-3	-3	-3	2	-3
1992-01-13	2	新疆-乌鲁木齐市-沙依巴克区	4	-3	0	1	0	0	0	3	30000	25000	3	(空)	31	0	2	60	68	160	36	1	5	4	5	5	2	1	-3	-3	-3	-3	-3	-3	-3	-3	-3	3	-3	-3	-3	2	2	2	-3	-3	-3	2	-3
1997-04-13	1	新疆-乌鲁木齐市-天山区	6	-3	0	0	1	0	0	2	50000	45000	2	(空)	26.3753	0	2	60	59	162	34	1	5	4	5	5	2	1	-3	-3	-3	-3	-3	-3	-3	-3	-3	3	-3	-3	-3	2	2	1	4	3	1	2	-3
1991-07-04	2	新疆-乌鲁木齐市-米东区	2	4	0	1	0	0	0	6	20000	15000	3	2020	20	0	2	70	72	163	39	1	5	2	5	5	2	1	-3	-3	-3	-3	-3	-3	-3	-3	-3	3	-3	-3	-3	2	2	2	-3	-3	-3	2	-3
1993-07-04	3	新疆-乌鲁木齐市-新市区	4	-3	0	1	0	0	0	4	25000	20000	1	(空)	30.1534	0	2	60	59	162	23	1	5	4	5	5	2	1	-3	-3	-3	-3	-3	-3	-3	-3	-3	3	-3	-3	-3	2	2	2	-3	-3	-3	2	-3
1994-09-28	1	新疆-乌鲁木齐市-新市区	5	4	1	0	0	0	0	8	25000	40000	4	2020	25	0	1	94	103	168	37	1	5	1	2	5	2	1	-3	-3	-3	-3	-3	-3	-3	-3	-3	3	-3	-3	-3	2	2	2	-3	-3	-3	2	-3
1991-02-10	4	新疆-阿勒泰地区-阿勒泰市	6	1	1	0	0	0	0	2	120000	160000	5	2022	29	0	2	60	59	162	22	1	5	1	1	5	2	1	-3	-3	-3	-3	-3	-3	-3	-3	-3	3	-3	-3	-3	2	2	2	-3	-3	-3	1	2
1992-01-18	1	新疆-乌鲁木齐市-水磨沟区	6	5	1	0	1	0	0	3	80000	60000	5	(空)	31.6137	0	2	60	59	162	32	1	5	4	5	5	2	1	-3	-3	-3	-3	-3	-3	-3	-3	-3	3	-3	-3	-3	2	2	2	-3	-3	-3	2	-3
1992-11-12	2	新疆-乌鲁木齐市-水磨沟区	6	-3	0	1	0	0	0	5	103000	80000	5	2015	26	0	2	55	55	180	40	1	5	4	5	5	2	1	-3	-3	-3	-3	-3	-3	-3	-3	-3	3	-3	-3	-3	2	2	2	-3	-3	-3	2	-3
1993-08-13	1	新疆-乌鲁木齐市-沙依巴克区	6	2	1	0	0	0	0	3	100000	70000	4	(空)	29	0	2	48	61	155	26	1	5	4	5	5	2	1	-3	-3	-3	-3	-3	-3	-3	-3	-3	3	-3	-3	-3	2	2	2	-3	-3	-3	2	-3
34347	2	新疆-乌鲁木齐市-水磨沟区	5	1	1	0	0	0	0	4	100000	70000	5	2012	25	1	2	65	62	168	18	1	1	1	5	5	2	2	1	-3	2	2	8	3410	10	1	-3	3	-3	-3	-3	2	2	2	-3	-3	-3	2	-3
1990-09-13	3	新疆-乌鲁木齐市-头屯河区	6	3	1	0	0	0	0	3	50000	40000	4	(空)	32.9616	0	2	60	59	162	30	1	5	4	5	5	2	1	-3	-3	-3	-3	-3	-3	-3	-3	-3	3	-3	-3	-3	2	2	2	-3	-3	-3	2	-3
1993-01-13	1	新疆-乌鲁木齐市-水磨沟区	4	-3	0	1	0	0	0	4	20000	20000	4	(空)	30.6247	1	2	64	73	165	23	1	5	4	1	1	2	1	-3	-3	-3	-3	-3	-3	-3	-3	-3	3	-3	-3	-3	2	2	2	-3	-3	-3	2	-3
1991-01-26	3	新疆-乌鲁木齐市-天山区	6	1	1	0	0	0	0	2	100000	30000	4	(空)	32	0	2	74	90	164	40	1	5	4	5	1	2	1	-3	-3	-3	-3	-3	-3	-3	-3	-3	3	-3	-3	-3	2	2	2	-3	-3	-3	2	-3
1993-11-05	1	新疆-乌鲁木齐市-水磨沟区	5	4	1	0	0	0	0	2	50000	30000	4	(空)	28	0	2	70	84	165	39	1	5	4	5	5	2	1	-3	-3	-3	-3	-3	-3	-3	-3	-3	3	-3	-3	-3	2	2	2	-3	-3	-3	1	2
1990-01-20	3	新疆-乌鲁木齐市-天山区	6	1	1	0	0	0	0	2	100000	70000	5	(空)	31	0	2	70	75	160	21	1	5	4	5	5	2	1	-3	-3	-3	-3	-3	-3	-3	-3	-3	3	-3	-3	-3	2	2	2	-3	-3	-3	1	4
1991-11-13	4	新疆-克拉玛依市-独山子区	5	5	1	1	0	0	0	4	100000	80000	5	(空)	31.7945	0	2	60	59	162	28	1	5	4	5	5	2	1	-3	-3	-3	-3	-3	-3	-3	-3	-3	3	-3	-3	-3	2	2	2	-3	-3	-3	2	-3
1992-01-10	1	新疆-乌鲁木齐市-水磨沟区	5	2	1	0	0	0	0	2	70000	120000	4	2020	28	0	2	60	59	162	28	1	5	4	5	5	2	1	-3	-3	-3	-3	-3	-3	-3	-3	-3	3	-3	-3	-3	2	2	1	4	3	1	2	-3
1995-05-16	1	新疆-乌鲁木齐市-沙依巴克区	3	5	0	1	0	0	0	3	100000	20000	4	2021	25	0	2	40	40	163	9	1	5	4	5	5	2	1	-3	-3	-3	-3	-3	-3	-3	-3	-3	3	-3	-3	-3	2	2	2	-3	-3	-3	1	4
1992-05-13	1	新疆-乌鲁木齐市-沙依巴克区	3	2	1	0	0	0	0	3	110000	150000	3	2020	26	1	2	60	65	168	32	1	5	4	5	5	2	2	1	-3	2	2	0	3410	10	1	-3	3	-3	-3	-3	2	2	2	-3	-3	-3	2	-3
1993-12-14	1	新疆-昌吉回族自治州-阜康市	4	9	0	1	0	0	0	4	30000	20000	4	(空)	29.7068	0	2	60	59	162	20	1	5	4	5	5	2	1	-3	-3	-3	-3	-3	-3	-3	-3	-3	3	-3	-3	-3	2	2	2	-3	-3	-3	2	-3
1977-05-26	5	新疆-乌鲁木齐市-天山区	6	1	1	0	0	0	0	4	80000	80000	4	2004	25	2	2	70	82	168	20	1	5	4	5	5	2	1	-3	-3	-3	-3	-3	-3	-3	-3	-3	3	-3	-3	-3	2	2	2	-3	-3	-3	1	1
1992-08-20	1	新疆-乌鲁木齐市-沙依巴克区	5	6	1	0	0	0	0	2	90000	70000	5	2021	29	1	2	57	66	158	32	1	5	4	5	1	2	1	-3	-3	-3	-3	-3	-3	-3	-3	-3	3	-3	-3	-3	2	2	2	-3	-3	-3	2	-3
1995-03-05	1	新疆-乌鲁木齐市-沙依巴克区	6	2	1	0	0	0	0	3	10000	8000	4	2022	27	0	2	64	70	166	40	1	5	4	5	5	2	1	-3	-3	-3	-3	-3	-3	-3	-3	-3	3	-3	-3	-3	2	2	1	4	2	1	1	1
1991-09-23	3	新疆-吐鲁番市-托克逊县	6	1	1	0	0	0	0	3	100000	80000	4	2017	26	0	2	60	67	168	23	1	5	4	2	1	2	1	-3	-3	-3	-3	-3	-3	-3	-3	-3	3	-3	-3	-3	2	2	2	-3	-3	-3	1	2
1997-10-07	3	新疆-乌鲁木齐市-沙依巴克区	4	-3	0	1	0	0	0	3	90000	60000	5	2020	23	0	2	60	65	167	12	1	5	4	5	5	2	1	-3	-3	-3	-3	-3	-3	-3	-3	-3	3	-3	-3	-3	2	2	2	-3	-3	-3	2	-3
1989-02-03	1	新疆-乌鲁木齐市-沙依巴克区	5	5	0	1	0	0	0	3	50000	30000	5	2019	22	0	2	57	67	165	38	1	5	4	5	2	2	1	-3	-3	-3	-3	-3	-3	-3	-3	-3	3	-3	-3	-3	2	2	2	-3	-3	-3	1	2
1996-08-05	3	新疆-乌鲁木齐市-新市区	6	-3	0	0	0	0	1	2	44000	60000	5	(空)	26	0	2	47	55	168	23	1	5	4	5	5	2	1	-3	-3	-3	-3	-3	-3	-3	-3	-3	3	-3	-3	-3	2	1	1	4	3	1	1	3
1988-11-03	5	新疆-乌鲁木齐市-水磨沟区	6	4	1	0	1	0	0	3	500000	300000	6	2014	25	1	2	46	51	163	23	3	5	4	5	5	2	1	-3	-3	-3	-3	-3	-3	-3	-3	-3	3	-3	-3	-3	1	2	1	4	3	3	2	-3
1999-11-15	1	新疆-乌鲁木齐市-新市区	4	3	1	0	0	0	0	2	150000	150000	5	2017	18	1	2	62	68	167	22	1	5	4	1	5	2	1	-3	-3	-3	-3	-3	-3	-3	-3	-3	1	18	1	5	2	2	1	4	3	4	1	1
1986-09-01	4	新疆-阿勒泰地区-阿勒泰市	6	1	1	0	0	0	0	4	160000	150000	6	2020	29	0	2	59	59	168	4	1	5	4	5	5	2	1	-3	-3	-3	-3	-3	-3	-3	-3	-3	3	-3	-3	-3	2	2	2	-3	-3	-3	1	1
1994-04-27	1	新疆-乌鲁木齐市-新市区	6	5	1	0	0	0	0	2	100000	90000	5	2022	28	0	2	60	59	162	29	1	5	4	5	5	2	1	-3	-3	-3	-3	-3	-3	-3	-3	-3	3	-3	-3	-3	2	2	2	-3	-3	-3	1	2
1992-02-20	1	新疆-乌鲁木齐市-头屯河区	7	1	1	0	0	0	0	3	100000	60000	4	(空)	30	0	2	54	74	168	40	1	5	4	5	5	2	1	-3	-3	-3	-3	-3	-3	-3	-3	-3	3	-3	-3	-3	2	2	2	-3	-3	-3	2	-3
1994-05-07	1	新疆-乌鲁木齐市-头屯河区	7	1	1	0	0	0	0	2	100000	20000	4	2021	27	1	2	66	69	180	13	1	5	4	5	5	2	1	-3	-3	-3	-3	-3	-3	-3	-3	-3	3	-3	-3	-3	2	2	2	-3	-3	-3	1	2
1986-04-22	3	新疆-乌鲁木齐市-天山区	6	-3	0	0	0	0	1	2	100000	50000	5	(空)	37.3589	0	2	60	59	162	31	1	5	4	5	1	2	1	-3	-3	-3	-3	-3	-3	-3	-3	-3	3	-3	-3	-3	1	1	1	4	3	2	2	-3
1989-11-30	2	新疆-乌鲁木齐市-天山区	5	3	1	0	0	0	0	3	10000	80000	4	(空)	33.7479	0	2	66	79	168	41	1	5	4	5	5	2	1	-3	-3	-3	-3	-3	-3	-3	-3	-3	3	-3	-3	-3	2	2	2	-3	-3	-3	1	4
1992-02-28	2	新疆-乌鲁木齐市-沙依巴克区	5	3	1	0	0	0	0	5	120000	120000	5	2018	25	1	1	68	88	168	37	1	5	4	5	5	2	1	-3	-3	-3	-3	-3	-3	-3	-3	-3	3	-3	-3	-3	2	2	2	-3	-3	-3	2	-3
1987-03-24	1	新疆-乌鲁木齐市-天山区	4	5	1	0	0	0	0	2	40000	30000	1	(空)	36.4384	0	2	60	59	162	29	1	5	4	5	5	2	1	-3	-3	-3	-3	-3	-3	-3	-3	-3	3	-3	-3	-3	2	2	2	-3	-3	-3	1	4
1992-11-19	1	新疆-乌鲁木齐市-沙依巴克区	6	2	1	0	0	0	0	2	60000	35000	4	2022	29	0	2	53	61	159	33	1	5	4	5	5	2	1	-3	-3	-3	-3	-3	-3	-3	-3	-3	3	-3	-3	-3	2	2	2	-3	-3	-3	2	-3
1994-12-17	1	新疆-乌鲁木齐市-沙依巴克区	6	2	1	0	0	0	0	2	100000	100000	5	(空)	28	0	2	58	82	163	38	1	5	4	5	5	2	1	-3	-3	-3	-3	-3	-3	-3	-3	-3	3	-3	-3	-3	2	2	2	-3	-3	-3	1	3
1980-01-01	2	新疆-乌鲁木齐市-天山区	6	1	1	0	0	0	0	3	60000	30000	5	2000	38	1	2	60	55	167	40	1	5	4	5	5	2	1	-3	-3	-3	-3	-3	-3	-3	-3	-3	3	-3	-3	-3	2	2	2	-3	-3	-3	2	-3
1994-06-24	3	新疆-吐鲁番市-托克逊县	5	9	1	0	0	0	0	2	100000	100000	5	2022	28	0	2	102	110	163	40	1	5	4	5	1	2	1	-3	-3	-3	-3	-3	-3	-3	-3	-3	3	-3	-3	-3	2	1	2	-3	-3	-3	2	-3
1996-03-08	1	新疆-乌鲁木齐市-沙依巴克区	5	3	1	0	0	0	0	4	130000	100000	4	2022	27.474	0	2	65	83	170	40	1	5	4	5	5	2	1	-3	-3	-3	-3	-3	-3	-3	-3	-3	3	-3	-3	-3	1	1	2	-3	-3	-3	2	-3
1986-07-05	1	新疆-乌鲁木齐市-天山区	6	3	1	0	0	0	0	3	100000	50000	5	2009	33	0	2	63	72	163	36	2	5	4	5	5	2	1	-3	-3	-3	-3	-3	-3	-3	-3	-3	3	-3	-3	-3	2	2	2	-3	-3	-3	1	2
1991-06-23	1	新疆-乌鲁木齐市-水磨沟区	6	5	1	0	1	0	0	2	50000	70000	5	(空)	32.1863	0	2	46	48	155	32	1	5	2	5	1	2	1	-3	-3	-3	-3	-3	-3	-3	-3	-3	3	-3	-3	-3	2	2	2	-3	-3	-3	1	3
1990-08-17	1	新疆-乌鲁木齐市-天山区	6	3	1	0	0	0	0	2	90000	40000	3	(空)	31	0	2	65	74	155	35	1	5	2	2	5	2	1	-3	-3	-3	-3	-3	-3	-3	-3	-3	3	-3	-3	-3	2	2	2	-3	-3	-3	2	-3
1995-08-27	1	新疆-乌鲁木齐市-米东区	6	5	0	1	0	0	0	3	80000	200000	5	(空)	27	0	2	60	59	162	35	1	5	4	2	5	2	1	-3	-3	-3	-3	-3	-3	-3	-3	-3	3	-3	-3	-3	1	1	1	4	1	1	2	-3
1994-06-08	1	新疆-乌鲁木齐市-新市区	5	5	0	1	0	0	0	5	100000	50000	5	2022	28	0	2	108	133	155	31	1	5	4	5	5	2	1	-3	-3	-3	-3	-3	-3	-3	-3	-3	2	26	2	1	2	2	2	-3	-3	-3	1	2
1990-01-06	3	新疆-乌鲁木齐市-天山区	3	-3	0	0	0	0	1	4	60000	30000	3	2012	22	0	2	56	74	158	38	1	5	4	5	5	2	1	-3	-3	-3	-3	-3	-3	-3	-3	-3	3	-3	-3	-3	2	2	2	-3	-3	-3	2	-3
1987-10-21	1	新疆-乌鲁木齐市-米东区	6	4	1	0	0	0	0	3	50000	50000	4	2016	28	2	2	60	59	162	33	1	5	4	5	5	2	1	-3	-3	-3	-3	-3	-3	-3	-3	-3	3	-3	-3	-3	1	2	2	-3	-3	-3	2	-3
1996-02-14	3	新疆-乌鲁木齐市-沙依巴克区	3	-3	0	0	0	0	1	3	70000	30000	4	2013	17	0	2	68	80	163	34	1	5	4	5	5	2	1	-3	-3	-3	-3	-3	-3	-3	-3	-3	3	-3	-3	-3	2	2	2	-3	-3	-3	2	-3
1993-04-16	3	新疆-乌鲁木齐市-天山区	3	-3	0	0	0	0	1	3	50000	40000	4	(空)	30.3699	0	2	60	59	162	34	1	5	4	5	5	2	1	-3	-3	-3	-3	-3	-3	-3	-3	-3	3	-3	-3	-3	2	2	2	-3	-3	-3	2	-3
1996-11-20	2	新疆-乌鲁木齐市-头屯河区	6	2	1	0	0	0	0	2	100000	50000	4	(空)	26.7699	0	2	50	61	164	37	1	5	4	1	5	2	1	-3	-3	-3	-3	-3	-3	-3	-3	-3	3	-3	-3	-3	1	2	1	4	3	1	1	3
1990-07-15	1	新疆-乌鲁木齐市-沙依巴克区	5	5	1	0	0	0	0	5	150000	80000	4	(空)	32	0	2	48	57	166	32	1	5	4	5	5	2	1	-3	-3	-3	-3	-3	-3	-3	-3	-3	3	-3	-3	-3	2	2	2	-3	-3	-3	1	1
1982-04-16	1	新疆-乌鲁木齐市-沙依巴克区	5	3	1	0	0	0	0	2	36000	52000	3	2022	34	0	2	60	59	162	40	1	5	4	5	5	2	1	-3	-3	-3	-3	-3	-3	-3	-3	-3	3	-3	-3	-3	2	2	2	-3	-3	-3	2	-3
1990-02-16	1	新疆-乌鲁木齐市-新市区	6	5	0	0	1	0	0	3	12000	12000	4	2020	30	0	2	55	53	160	37	1	5	4	5	5	2	1	-3	-3	-3	-3	-3	-3	-3	-3	-3	3	-3	-3	-3	2	2	2	-3	-3	-3	2	-3
1989-04-26	2	新疆-乌鲁木齐市-新市区	6	3	1	0	0	0	0	2	130000	130000	5	(空)	34.3452	0	2	60	59	162	39	1	5	4	5	5	2	1	-3	-3	-3	-3	-3	-3	-3	-3	-3	3	-3	-3	-3	2	2	1	4	2	2	1	2
1992-11-20	1	新疆-乌鲁木齐市-水磨沟区	6	2	1	0	1	0	0	3	120000	150000	5	2022	29	0	2	55	55	172	24	1	5	4	5	5	2	1	-3	-3	-3	-3	-3	-3	-3	-3	-3	3	-3	-3	-3	2	2	2	-3	-3	-3	2	-3
1985-10-11	3	新疆-乌鲁木齐市-天山区	5	2	1	0	0	0	0	3	900000	800000	3	2010	24	0	2	70	80	155	35	1	5	4	5	1	2	1	-3	-3	-3	-3	-3	-3	-3	-3	-3	3	-3	-3	-3	2	2	2	-3	-3	-3	1	4
1992-04-16	1	新疆-乌鲁木齐市-水磨沟区	6	3	1	0	0	0	0	2	100000	60000	5	(空)	29	0	2	69	75	176	24	3	5	4	5	5	2	1	-3	-3	-3	-3	-3	-3	-3	-3	-3	3	-3	-3	-3	1	1	2	-3	-3	-3	1	3
1979-07-23	3	新疆-乌鲁木齐市-头屯河区	7	2	1	0	1	0	0	3	80000	45000	4	2020	39	0	2	80	91	169	25	1	5	4	3	2	2	1	-3	-3	-3	-3	-3	-3	-3	-3	-3	3	-3	-3	-3	2	2	2	-3	-3	-3	1	2
1983-12-12	1	新疆-乌鲁木齐市-天山区	5	1	1	0	0	0	0	3	100000	60000	4	2017	30	2	2	53	65	153	36	1	5	4	5	5	2	1	-3	-3	-3	-3	-3	-3	-3	-3	-3	3	-3	-3	-3	2	1	2	-3	-3	-3	2	-3
1997-07-01	1	新疆-乌鲁木齐市-水磨沟区	5	1	1	0	0	0	0	2	100000	60000	5	(空)	26	0	2	60	62	166	14	1	5	4	5	5	2	1	-3	-3	-3	-3	-3	-3	-3	-3	-3	3	-3	-3	-3	2	2	2	-3	-3	-3	2	-3
1996-05-02	1	新疆-乌鲁木齐市-沙依巴克区	5	1	1	0	0	0	0	2	100000	60000	4	(空)	27	1	2	58	68	162	38	1	5	4	5	5	2	1	-3	-3	-3	-3	-3	-3	-3	-3	-3	3	-3	-3	-3	2	2	2	-3	-3	-3	2	-3
1991-05-05	1	新疆-乌鲁木齐市-头屯河区	5	-3	1	0	0	0	0	2	80000	70000	2	(空)	32.3205	0	2	60	59	162	24	1	5	4	5	5	2	1	-3	-3	-3	-3	-3	-3	-3	-3	-3	3	-3	-3	-3	2	2	2	-3	-3	-3	1	2
1992-02-04	1	新疆-乌鲁木齐市-沙依巴克区	6	2	1	0	0	0	0	2	120000	90000	4	2021	29	1	2	49	61	155	38	1	5	4	5	5	2	1	-3	-3	-3	-3	-3	-3	-3	-3	-3	3	-3	-3	-3	2	2	2	-3	-3	-3	1	3
1992-06-19	1	新疆-乌鲁木齐市-头屯河区	6	1	1	0	0	0	0	3	110000	20000	5	2017	25	0	2	54	55	162	15	1	5	4	5	5	2	1	-3	-3	-3	-3	-3	-3	-3	-3	-3	3	-3	-3	-3	1	2	2	-3	-3	-3	2	-3
1987-12-13	1	新疆-乌鲁木齐市-水磨沟区	6	2	1	0	0	0	0	3	80000	50000	5	2020	29	1	2	48	58	160	32	1	5	4	5	5	2	1	-3	-3	-3	-3	-3	-3	-3	-3	-3	3	-3	-3	-3	2	2	2	-3	-3	-3	1	2
1991-06-08	1	新疆-乌鲁木齐市-新市区	6	2	1	0	0	0	0	2	120000	70000	4	2020	30	1	2	67	71	160	26	1	5	3	5	5	2	1	-3	-3	-3	-3	-3	-3	-3	-3	-3	3	-3	-3	-3	2	2	2	-3	-3	-3	1	2
2000-04-18	3	新疆-阿克苏地区-乌什县	4	-3	0	1	0	0	0	3	50000	100000	1	2022	22	0	2	45	56	157	38	1	5	4	5	5	2	1	-3	-3	-3	-3	-3	-3	-3	-3	-3	3	-3	-3	-3	2	2	2	-3	-3	-3	2	-3
1993-02-25	3	新疆-阿克苏地区-阿瓦提县	6	2	1	0	0	0	0	5	100000	100000	4	2018	25	0	2	46	46	160	38	1	5	1	5	5	2	1	-3	-3	-3	-3	-3	-3	-3	-3	-3	3	-3	-3	-3	2	2	2	-3	-3	-3	1	2
1986-07-06	3	新疆-喀什地区-莎车县	5	2	1	0	0	0	0	4	80000	100000	5	2012	22	1	2	65	68	150	38	1	5	4	5	5	1	1	-3	-3	-3	-3	-3	-3	-3	-3	-3	3	-3	-3	-3	2	2	2	-3	-3	-3	2	-3
1990-08-07	3	新疆-乌鲁木齐市-新市区	7	1	1	0	0	0	0	3	120000	200000	4	2020	29	1	2	50	61	157	31	1	5	1	1	5	2	1	-3	-3	-3	-3	-3	-3	-3	-3	-3	3	-3	-3	-3	2	2	2	-3	-3	-3	2	-3
1991-11-22	6	新疆-乌鲁木齐市-头屯河区	6	2	1	0	0	0	0	2	100000	60000	5	(空)	32	0	2	48	62	160	36	1	5	2	5	5	2	1	-3	-3	-3	-3	-3	-3	-3	-3	-3	3	-3	-3	-3	2	2	2	-3	-3	-3	2	-3
1992-09-18	1	新疆-乌鲁木齐市-达坂城区	6	2	1	0	0	0	0	4	50000	40000	4	2021	29	0	2	53	55	160	36	1	5	4	5	5	2	1	-3	-3	-3	-3	-3	-3	-3	-3	-3	3	-3	-3	-3	2	2	2	-3	-3	-3	1	3
1990-04-19	1	新疆-乌鲁木齐市-沙依巴克区	6	-3	0	1	0	0	0	3	150000	60000	4	2020	30	0	2	53	58	158	40	1	5	4	1	5	2	1	-3	-3	-3	-3	-3	-3	-3	-3	-3	3	-3	-3	-3	2	2	2	-3	-3	-3	1	4
1992-06-05	1	新疆-乌鲁木齐市-沙依巴克区	7	3	1	0	0	0	0	3	110000	60000	5	2016	25	1	2	43	52	155	38	1	5	4	5	5	2	1	-3	-3	-3	-3	-3	-3	-3	-3	-3	3	-3	-3	-3	2	2	2	-3	-3	-3	2	-3
1995-09-30	1	新疆-乌鲁木齐市-天山区	5	4	1	0	0	0	0	2	150000	30000	5	(空)	28	0	2	47	66	160	36	1	5	4	5	5	2	1	-3	-3	-3	-3	-3	-3	-3	-3	-3	3	-3	-3	-3	2	2	2	-3	-3	-3	2	-3
1989-12-21	1	新疆-乌鲁木齐市-头屯河区	6	1	1	0	0	0	0	2	150000	60000	5	(空)	34	0	2	60	77	172	37	1	5	4	5	5	2	1	-3	-3	-3	-3	-3	-3	-3	-3	-3	3	-3	-3	-3	2	2	2	-3	-3	-3	2	-3
1986-01-18	1	新疆-乌鲁木齐市-天山区	4	2	0	1	0	0	0	2	130000	80000	4	(空)	38	0	2	50	52	165	24	2	5	4	5	2	2	1	-3	-3	-3	-3	-3	-3	-3	-3	-3	3	-3	-3	-3	1	2	1	2	1	1	2	-3
1995-08-03	1	新疆-乌鲁木齐市-米东区	5	2	1	0	0	0	0	2	80000	15000	1	2019	22	2	2	53	62	170	23	1	5	4	5	5	2	1	-3	-3	-3	-3	-3	-3	-3	-3	-3	3	-3	-3	-3	2	2	2	-3	-3	-3	2	-3
1999-02-13	1	新疆-乌鲁木齐市-米东区	5	-3	0	1	0	0	0	4	200000	100000	5	2021	22	1	2	65	77	170	36	1	5	4	1	5	2	1	-3	-3	-3	-3	-3	-3	-3	-3	-3	3	-3	-3	-3	1	2	2	-3	-3	-3	1	2
1992-08-11	1	新疆-乌鲁木齐市-水磨沟区	3	-3	1	0	0	0	0	2	80000	60000	3	(空)	31.0493	0	2	60	59	162	39	1	5	2	5	5	2	1	-3	-3	-3	-3	-3	-3	-3	-3	-3	3	-3	-3	-3	2	2	2	-3	-3	-3	1	2
1990-09-05	3	新疆-乌鲁木齐市-天山区	6	1	1	0	0	0	0	3	100000	100000	4	2021	27	2	2	56	72	160	37	1	5	4	1	2	2	1	-3	-3	-3	-3	-3	-3	-3	-3	-3	3	-3	-3	-3	2	2	2	-3	-3	-3	2	-3
1998-04-12	1	新疆-乌鲁木齐市-沙依巴克区	5	2	1	0	0	0	0	2	100000	800000	4	(空)	25	0	2	70	83	162	33	1	5	4	5	5	2	1	-3	-3	-3	-3	-3	-3	-3	-3	-3	3	-3	-3	-3	2	2	2	-3	-3	-3	2	-3
1995-02-07	1	新疆-乌鲁木齐市-水磨沟区	6	2	1	0	0	0	0	2	160000	100000	6	(空)	27	0	2	64	82	174	34	1	5	4	1	5	2	1	-3	-3	-3	-3	-3	-3	-3	-3	-3	3	-3	-3	-3	1	2	2	-3	-3	-3	2	-3
1996-02-16	1	新疆-乌鲁木齐市-新市区	4	4	1	0	0	0	0	5	50000	80000	4	(空)	26	0	2	52	65	160	39	1	5	3	4	5	2	1	-3	-3	-3	-3	-3	-3	-3	-3	-3	3	-3	-3	-3	2	2	2	-3	-3	-3	1	4
1997-12-01	3	新疆-乌鲁木齐市-天山区	5	-3	0	1	0	0	0	2	80000	80000	3	(空)	26	0	2	54	72	165	34	1	5	4	5	1	2	1	-3	-3	-3	-3	-3	-3	-3	-3	-3	3	-3	-3	-3	2	1	2	-3	-3	-3	2	-3
1986-03-27	3	新疆-阿克苏地区-库车县	6	1	1	0	0	0	0	3	120000	200000	4	2022	32	0	2	63	83	152	37	1	5	2	5	5	2	1	-3	-3	-3	-3	-3	-3	-3	-3	-3	3	-3	-3	-3	2	2	2	-3	-3	-3	2	-3
1994-04-28	1	新疆-乌鲁木齐市-沙依巴克区	6	2	1	0	1	0	0	2	100000	80000	5	(空)	28	0	2	58	71	155	32	1	5	4	2	1	2	1	-3	-3	-3	-3	-3	-3	-3	-3	-3	3	-3	-3	-3	2	2	2	-3	-3	-3	1	2
1985-12-05	4	新疆-乌鲁木齐市-头屯河区	6	-3	0	1	0	0	0	6	100000	80000	5	2020	27	2	2	60	71	158	36	1	5	4	1	5	2	1	-3	-3	-3	-3	-3	-3	-3	-3	-3	3	-3	-3	-3	2	2	2	-3	-3	-3	1	2
1996-09-26	1	新疆-乌鲁木齐市-头屯河区	5	5	0	0	1	0	0	4	200000	150000	5	2020	22	0	2	71	81	160	30	1	5	4	5	5	2	1	-3	-3	-3	-3	-3	-3	-3	-3	-3	3	-3	-3	-3	2	2	2	-3	-3	-3	1	1
1982-10-26	1	新疆-乌鲁木齐市-天山区	7	2	0	0	0	0	1	4	100000	150000	5	2012	30	0	2	59	75	168	32	1	5	3	3	5	2	1	-3	-3	-3	-3	-3	-3	-3	-3	-3	3	-3	-3	-3	2	2	1	4	1	1	1	4
1987-09-27	1	新疆-乌鲁木齐市-米东区	6	2	1	0	0	0	0	2	100000	100000	5	(空)	35.926	0	2	60	59	162	34	1	5	4	5	5	2	1	-3	-3	-3	-3	-3	-3	-3	-3	-3	3	-3	-3	-3	2	2	2	-3	-3	-3	2	-3
1997-02-27	1	新疆-乌鲁木齐市-水磨沟区	6	2	1	0	0	0	0	2	150000	80000	5	(空)	25	0	2	78	89	168	32	1	5	4	1	5	2	1	-3	-3	-3	-3	-3	-3	-3	-3	-3	3	-3	-3	-3	2	2	2	-3	-3	-3	2	-3
1997-06-22	1	安徽-阜阳市-颍州区	3	-3	0	1	0	0	0	2	100000	500000	3	(空)	25	0	2	53	65	163	33	1	5	4	5	5	2	1	-3	-3	-3	-3	-3	-3	-3	-3	-3	3	-3	-3	-3	2	2	2	-3	-3	-3	2	-3
1994-01-08	1	新疆-乌鲁木齐市-头屯河区	3	4	1	0	0	0	0	2	50000	20000	3	2022	28	0	2	48	61	160	32	1	5	2	5	5	2	1	-3	-3	-3	-3	-3	-3	-3	-3	-3	3	-3	-3	-3	2	2	2	-3	-3	-3	2	-3
1985-03-15	2	新疆-乌鲁木齐市-米东区	3	-3	0	1	0	0	0	3	10000	15000	4	2001	26	0	2	83	87	153	16	1	2	2	1	5	2	1	-3	-3	-3	-3	-3	-3	-3	-3	-3	3	-3	-3	-3	2	2	2	-3	-3	-3	1	2
1993-08-15	3	新疆-和田地区-墨玉县	6	2	1	0	0	0	0	4	120000	100000	5	2019	26	1	2	74	79	168	24	1	5	1	5	5	1	1	-3	-3	-3	-3	-3	-3	-3	-3	-3	3	-3	-3	-3	2	2	2	-3	-3	-3	2	-3
1986-11-30	1	新疆-乌鲁木齐市-水磨沟区	6	2	1	0	0	0	0	2	60000	55000	4	(空)	36	0	2	64	75	168	36	3	5	2	5	5	2	1	-3	-3	-3	-3	-3	-3	-3	-3	-3	3	-3	-3	-3	2	2	2	-3	-3	-3	1	2
1997-01-28	1	新疆-阿勒泰地区-青河县	6	2	1	0	0	0	0	3	100000	60000	6	(空)	25	0	2	48	62	163	38	1	5	4	5	5	2	1	-3	-3	-3	-3	-3	-3	-3	-3	-3	3	-3	-3	-3	2	2	2	-3	-3	-3	2	-3
1990-05-02	1	新疆-乌鲁木齐市-头屯河区	6	5	0	0	1	0	0	2	150000	100000	5	(空)	32	0	2	56	60	172	23	1	5	4	5	5	2	1	-3	-3	-3	-3	-3	-3	-3	-3	-3	3	-3	-3	-3	2	2	1	4	2	2	2	-3
1995-03-29	1	新疆-乌鲁木齐市-新市区	6	2	1	0	0	0	0	2	150000	100000	5	(空)	28.4192	0	2	52	62	166	32	1	5	4	3	5	2	1	-3	-3	-3	-3	-3	-3	-3	-3	-3	3	-3	-3	-3	2	2	2	-3	-3	-3	1	2
34353	1	新疆-乌鲁木齐市-米东区	5	2	1	0	0	0	0	3	150000	80000	4	2018	26	0	2	58	68	158	32	1	5	2	1	5	2	1	-3	-3	-3	-3	-3	-3	-3	-3	-3	3	-3	-3	-3	1	1	2	-3	-3	-3	1	4
1991-03-09	1	新疆-乌鲁木齐市-天山区	6	5	1	0	1	0	0	2	70000	70000	3	2022	31	0	2	57	68	165	30	1	5	2	5	5	2	1	-3	-3	-3	-3	-3	-3	-3	-3	-3	3	-3	-3	-3	2	2	1	4	2	1	1	2
1991-04-12	3	新疆-乌鲁木齐市-天山区	6	-3	1	0	0	0	0	2	10000	20000	2	(空)	32.3836	0	2	60	59	162	39	1	5	2	5	1	2	1	-3	-3	-3	-3	-3	-3	-3	-3	-3	3	-3	-3	-3	2	2	2	-3	-3	-3	1	2
1998-07-15	1	新疆-乌鲁木齐市-米东区	5	3	1	0	0	0	0	3	100000	90000	5	2022	24	0	2	52	64	158	25	1	5	4	2	5	2	1	-3	-3	-3	-3	-3	-3	-3	-3	-3	3	-3	-3	-3	1	1	2	-3	-3	-3	1	3
1987-08-29	1	新疆-乌鲁木齐市-沙依巴克区	6	5	1	0	0	0	0	2	200000	180000	5	2015	27	1	2	57	72	160	36	1	5	4	5	5	2	1	-3	-3	-3	-3	-3	-3	-3	-3	-3	3	-3	-3	-3	2	2	2	-3	-3	-3	1	3
1989-12-08	1	新疆-乌鲁木齐市-米东区	7	2	1	0	0	0	0	3	50000	100000	5	2020	28	0	2	75	86	165	36	1	5	4	5	5	2	1	-3	-3	-3	-3	-3	-3	-3	-3	-3	3	-3	-3	-3	2	2	2	-3	-3	-3	2	-3
1998-08-19	2	新疆-乌鲁木齐市-新市区	5	-3	0	0	1	0	0	2	80000	100000	4	(空)	24	0	2	56	72	170	37	1	5	4	5	5	2	1	-3	-3	-3	-3	-3	-3	-3	-3	-3	3	-3	-3	-3	1	1	2	-3	-3	-3	1	2
1996-07-10	1	新疆-乌鲁木齐市-新市区	5	9	1	0	0	0	0	4	50000	40000	4	(空)	26	0	2	85	101	163	36	1	5	4	5	5	2	1	-3	-3	-3	-3	-3	-3	-3	-3	-3	3	-3	-3	-3	2	1	1	4	3	4	1	1
1990-08-04	1	新疆-乌鲁木齐市-米东区	5	9	1	0	1	0	0	5	100000	800000	3	2017	27	0	2	52	58	160	11	1	5	4	1	5	2	1	-3	-3	-3	-3	-3	-3	-3	-3	-3	3	-3	-3	-3	2	1	2	-3	-3	-3	1	2
1992-02-14	1	新疆-塔城地区-塔城市	5	2	1	0	0	0	0	3	10000	10000	3	2020	29	0	2	80	90	162	40	1	5	4	2	2	2	1	-3	-3	-3	-3	-3	-3	-3	-3	-3	3	-3	-3	-3	2	1	2	-3	-3	-3	2	-3
1997-12-08	1	新疆-乌鲁木齐市-沙依巴克区	4	-3	1	0	0	0	0	6	100000	80000	4	2022	24	0	2	65	75	165	36	1	5	1	1	5	2	1	-3	-3	-3	-3	-3	-3	-3	-3	-3	3	-3	-3	-3	2	2	2	-3	-3	-3	2	-3
1991-12-10	1	新疆-乌鲁木齐市-沙依巴克区	6	-3	1	0	0	0	0	2	60000	50000	4	(空)	31	0	2	77	93	162	40	1	5	4	5	5	2	1	-3	-3	-3	-3	-3	-3	-3	-3	-3	3	-3	-3	-3	2	2	2	-3	-3	-3	1	3
1993-11-13	1	新疆-乌鲁木齐市-米东区	6	2	1	1	1	0	0	2	120000	150000	4	(空)	29.7918	0	2	63	70	158	23	1	5	4	5	5	2	1	-3	-3	-3	-3	-3	-3	-3	-3	-3	3	-3	-3	-3	2	2	2	-3	-3	-3	1	2
1997-03-05	3	新疆-乌鲁木齐市-水磨沟区	3	-3	0	1	0	0	0	3	12000	50000	3	2020	18	2	2	51	62	163	33	1	5	4	5	5	2	1	-3	-3	-3	-3	-3	-3	-3	-3	-3	3	-3	-3	-3	2	2	1	3	1	4	2	-3
1990-01-12	2	新疆-乌鲁木齐市-达坂城区	4	-3	0	1	0	0	0	3	70000	70000	3	2022	31	0	2	55	65	162	38	1	5	4	5	5	2	1	-3	-3	-3	-3	-3	-3	-3	-3	-3	3	-3	-3	-3	2	2	2	-3	-3	-3	2	-3
1989-02-21	3	新疆-阿克苏地区-阿瓦提县	6	1	1	0	0	0	0	4	160000	130000	5	2015	25	0	2	48	50	158	40	1	5	4	5	5	2	1	-3	-3	-3	-3	-3	-3	-3	-3	-3	3	-3	-3	-3	2	2	2	-3	-3	-3	2	-3
1992-12-25	3	新疆-阿克苏地区-阿瓦提县	4	5	0	0	0	1	0	3	23000	22000	3	2021	28	0	2	50	56	160	37	1	5	4	5	5	2	1	-3	-3	-3	-3	-3	-3	-3	-3	-3	3	-3	-3	-3	2	2	2	-3	-3	-3	2	-3
1997-07-04	1	新疆-塔城地区-塔城市	6	3	1	0	0	0	0	3	100000	70000	5	(空)	26.1507	0	2	60	59	162	39	1	5	4	5	5	2	1	-3	-3	-3	-3	-3	-3	-3	-3	-3	3	-3	-3	-3	2	2	2	-3	-3	-3	1	2
1994-09-03	1	新疆-乌鲁木齐市-沙依巴克区	7	2	1	0	0	0	0	4	300000	150000	5	(空)	28	0	2	48	48	158	5	1	5	4	5	5	2	1	-3	-3	-3	-3	-3	-3	-3	-3	-3	3	-3	-3	-3	2	2	2	-3	-3	-3	2	-3
1994-06-24	3	新疆-吐鲁番市-托克逊县	5	9	1	0	0	0	0	3	100000	90000	5	(空)	27	0	2	100	105	163	39	1	5	4	5	5	2	1	-3	-3	-3	-3	-3	-3	-3	-3	-3	3	-3	-3	-3	2	2	2	-3	-3	-3	2	-3
1998-01-25	2	新疆-乌鲁木齐市-米东区	4	-3	0	1	0	0	0	4	100000	80000	3	2017	19	0	2	49	64	160	38	1	5	4	5	5	2	1	-3	-3	-3	-3	-3	-3	-3	-3	-3	3	-3	-3	-3	2	2	2	-3	-3	-3	1	3
1997-12-08	1	新疆-乌鲁木齐市-沙依巴克区	5	9	1	0	0	0	0	3	100000	80000	5	2022	24	1	2	65	75	165	36	1	5	4	5	5	2	1	-3	-3	-3	-3	-3	-3	-3	-3	-3	3	-3	-3	-3	2	2	2	-3	-3	-3	2	-3
1993-10-01	2	新疆-乌鲁木齐市-水磨沟区	5	9	1	0	0	0	0	3	120000	100000	3	2022	29	0	2	59	85	164	39	1	5	4	5	5	2	1	-3	-3	-3	-3	-3	-3	-3	-3	-3	3	-3	-3	-3	2	2	2	-3	-3	-3	2	-3
1990-08-09	1	新疆-乌鲁木齐市-水磨沟区	5	5	0	1	0	0	0	3	80000	70000	4	2021	25	1	2	59	70	168	31	1	2	2	5	5	2	1	-3	-3	-3	-3	-3	-3	-3	-3	-3	3	-3	-3	-3	2	2	2	-3	-3	-3	2	-3
1997-01-28	1	新疆-阿勒泰地区-青河县	6	2	1	0	0	0	0	2	100000	60000	6	(空)	25	0	2	48	62	163	39	1	5	4	5	5	2	2	1	-3	2	2	(空)	3308	(空)	1	-3	3	-3	-3	-3	2	2	2	-3	-3	-3	2	-3
1990-10-25	1	新疆-乌鲁木齐市-沙依巴克区	4	-3	0	1	0	0	0	4	500000	200000	4	2020	29	1	2	64	79	160	40	1	5	4	5	5	2	1	-3	-3	-3	-3	-3	-3	-3	-3	-3	3	-3	-3	-3	2	2	2	-3	-3	-3	2	-3
1993-12-03	2	新疆-乌鲁木齐市-水磨沟区	6	2	1	0	0	0	0	3	50000	30000	5	(空)	24	0	2	58	75	164	36	1	5	2	5	5	2	1	-3	-3	-3	-3	-3	-3	-3	-3	-3	3	-3	-3	-3	2	2	2	-3	-3	-3	2	-3
1989-10-15	4	新疆-乌鲁木齐市-天山区	4	5	0	1	0	0	0	2	10000	10000	1	(空)	32	0	2	80	91	165	36	1	5	4	5	5	2	1	-3	-3	-3	-3	-3	-3	-3	-3	-3	3	-3	-3	-3	2	2	2	-3	-3	-3	2	-3
1981-12-29	1	新疆-乌鲁木齐市-沙依巴克区	2	5	1	0	0	0	0	6	20000	30000	4	2017	35	0	1	65	63	160	39	1	5	2	5	5	2	1	-3	-3	-3	-3	-3	-3	-3	-3	-3	3	-3	-3	-3	2	2	2	-3	-3	-3	2	-3
1993-01-17	1	新疆-乌鲁木齐市-天山区	6	7	1	0	0	0	0	2	120000	20000	4	(空)	30.6137	0	2	60	59	162	40	1	5	4	5	5	2	1	-3	-3	-3	-3	-3	-3	-3	-3	-3	3	-3	-3	-3	2	2	2	-3	-3	-3	2	-3
1996-02-11	1	新疆-乌鲁木齐市-天山区	6	5	1	0	0	0	0	2	120000	40000	4	(空)	27.5452	0	2	60	59	162	37	1	5	4	5	5	2	1	-3	-3	-3	-3	-3	-3	-3	-3	-3	3	-3	-3	-3	2	2	2	-3	-3	-3	2	-3
1992-10-01	6	新疆-乌鲁木齐市-天山区	7	1	1	0	0	0	0	2	20000	150000	4	(空)	30	0	2	48	60	167	37	1	5	4	5	5	2	1	-3	-3	-3	-3	-3	-3	-3	-3	-3	3	-3	-3	-3	2	2	2	-3	-3	-3	1	2
1990-01-20	1	新疆-乌鲁木齐市-沙依巴克区	5	-3	0	0	0	1	0	4	100000	80000	3	2020	29	0	2	84	88	169	33	1	5	2	5	1	2	1	-3	-3	-3	-3	-3	-3	-3	-3	-3	3	-3	-3	-3	2	2	2	-3	-3	-3	1	3
1995-10-13	1	新疆-乌鲁木齐市-沙依巴克区	5	9	1	0	0	0	0	3	20000	70000	3	(空)	27	0	2	61	62	158	40	1	5	4	5	5	2	1	-3	-3	-3	-3	-3	-3	-3	-3	-3	3	-3	-3	-3	2	2	2	-3	-3	-3	1	4
1993-02-13	1	新疆-乌鲁木齐市-天山区	6	9	1	0	0	0	0	2	100000	40000	4	(空)	30.5397	0	2	60	59	162	7	1	5	4	5	5	2	1	-3	-3	-3	-3	-3	-3	-3	-3	-3	3	-3	-3	-3	1	1	2	-3	-3	-3	2	-3
1986-08-20	2	新疆-乌鲁木齐市-天山区	6	1	1	0	0	0	0	3	50000	30000	1	2020	25	0	2	58	72	162	40	1	5	4	5	5	2	1	-3	-3	-3	-3	-3	-3	-3	-3	-3	3	-3	-3	-3	2	2	2	-3	-3	-3	1	2
34354	1	新疆-乌鲁木齐市-沙依巴克区	4	1	1	0	0	0	0	3	400000	40000	1	2022	24	0	2	54	54	170	7	1	5	4	5	5	2	1	-3	-3	-3	-3	-3	-3	-3	-3	-3	3	-3	-3	-3	2	2	2	-3	-3	-3	2	-3
1990-04-10	1	新疆-乌鲁木齐市-天山区	5	5	1	0	0	0	0	5	12000	12000	4	(空)	33	0	2	55	65	162	31	1	5	4	5	5	2	1	-3	-3	-3	-3	-3	-3	-3	-3	-3	3	-3	-3	-3	2	2	2	-3	-3	-3	2	-3
1994-01-16	1	新疆-乌鲁木齐市-天山区	5	5	0	1	0	0	0	3	100000	85000	4	2019	25	1	2	60	68	165	29	1	5	4	5	5	2	1	-3	-3	-3	-3	-3	-3	-3	-3	-3	3	-3	-3	-3	2	1	2	-3	-3	-3	2	-3
1993-01-20	1	新疆-乌鲁木齐市-天山区	7	2	1	0	0	0	0	4	150000	80000	2	2020	27	0	2	67	89	173	37	1	5	4	5	5	2	1	-3	-3	-3	-3	-3	-3	-3	-3	-3	3	-3	-3	-3	2	2	2	-3	-3	-3	2	-3
1990-10-05	1	新疆-乌鲁木齐市-沙依巴克区	6	3	1	0	0	0	0	3	80000	60000	4	(空)	32	0	2	83	94	165	36	1	5	2	3	1	2	1	-3	-3	-3	-3	-3	-3	-3	-3	-3	3	-3	-3	-3	1	1	1	4	1	2	2	-3
1991-02-26	1	新疆-乌鲁木齐市-天山区	7	2	1	0	0	0	0	3	150000	100000	4	2020	26	1	2	56	68	165	39	1	5	4	5	1	2	1	-3	-3	-3	-3	-3	-3	-3	-3	-3	3	-3	-3	-3	2	2	2	-3	-3	-3	1	2
1998-02-01	4	新疆-哈密市-巴里坤哈萨克自治县	6	-3	0	0	0	0	1	4	60000	60000	3	2022	24	0	2	55	64	155	29	1	1	1	5	1	1	1	-3	-3	-3	-3	-3	-3	-3	-3	-3	3	-3	-3	-3	2	2	2	-3	-3	-3	2	-3
1992-12-01	1	新疆-乌鲁木齐市-头屯河区	3	-3	1	0	0	0	0	3	100000	100000	5	2019	27	0	1	51	64	163	39	1	5	2	5	5	2	1	-3	-3	-3	-3	-3	-3	-3	-3	-3	3	-3	-3	-3	2	2	2	-3	-3	-3	1	4
1995-04-16	1	新疆-乌鲁木齐市-天山区	4	2	1	0	0	0	0	3	180000	150000	3	2022	27	0	2	50	60	158	39	1	5	4	5	5	2	1	-3	-3	-3	-3	-3	-3	-3	-3	-3	3	-3	-3	-3	2	2	2	-3	-3	-3	2	-3
34362	1	新疆-乌鲁木齐市-头屯河区	5	3	1	0	0	0	0	5	70000	70000	3	2020	26	1	2	60	80	170	38	1	5	4	5	5	2	1	-3	-3	-3	-3	-3	-3	-3	-3	-3	3	-3	-3	-3	2	2	2	-3	-3	-3	1	3
1983-01-28	4	新疆-乌鲁木齐市-沙依巴克区	7	2	1	0	0	0	0	2	100000	100000	4	(空)	41	0	2	60	67	165	30	1	5	4	5	5	2	1	-3	-3	-3	-3	-3	-3	-3	-3	-3	3	-3	-3	-3	2	2	2	-3	-3	-3	2	-3
1980-11-28	2	新疆-乌鲁木齐市-水磨沟区	5	2	0	1	0	0	0	2	110000	100000	3	(空)	32	1	2	56	60	162	28	2	5	4	5	5	2	1	-3	-3	-3	-3	-3	-3	-3	-3	-3	3	-3	-3	-3	1	2	2	-3	-3	-3	2	-3
1994-05-10	1	新疆-乌鲁木齐市-新市区	6	4	1	0	0	0	0	2	120000	100000	5	(空)	29.3041	0	2	60	59	162	32	1	5	4	5	5	2	1	-3	-3	-3	-3	-3	-3	-3	-3	-3	3	-3	-3	-3	2	2	2	-3	-3	-3	2	-3
1986-07-11	1	新疆-乌鲁木齐市-米东区	6	1	1	0	0	0	0	3	150000	120000	5	(空)	26	0	2	70	73	170	32	1	5	4	1	2	2	1	-3	-3	-3	-3	-3	-3	-3	-3	-3	3	-3	-3	-3	2	2	2	-3	-3	-3	2	-3
1984-10-21	3	新疆-乌鲁木齐市-天山区	6	5	1	0	0	0	0	3	150000	130000	5	2007	25	1	2	56	64	167	31	1	2	4	2	1	2	1	-3	-3	-3	-3	-3	-3	-3	-3	-3	3	-3	-3	-3	2	2	2	-3	-3	-3	2	-3
1993-09-22	4	新疆-乌鲁木齐市-沙依巴克区	5	1	1	0	0	0	0	2	50000	50000	4	(空)	29	0	2	68	80	168	35	1	5	4	5	5	2	1	-3	-3	-3	-3	-3	-3	-3	-3	-3	3	-3	-3	-3	2	2	2	-3	-3	-3	1	1
1994-08-29	1	新疆-乌鲁木齐市-沙依巴克区	4	9	1	0	0	0	0	4	50000	20000	3	(空)	29	0	2	60	59	162	36	1	5	4	5	5	2	1	-3	-3	-3	-3	-3	-3	-3	-3	-3	3	-3	-3	-3	2	2	2	-3	-3	-3	2	-3
1990-07-13	2	新疆-吐鲁番市-托克逊县	4	-3	0	1	0	0	0	2	100000	100000	3	(空)	32	0	2	67	70	170	15	1	5	4	1	2	2	1	-3	-3	-3	-3	-3	-3	-3	-3	-3	3	-3	-3	-3	2	2	2	-3	-3	-3	2	-3
1994-02-10	3	新疆-乌鲁木齐市-天山区	5	2	1	0	0	0	0	3	100000	50000	4	(空)	26	0	2	46	59	165	41	1	5	4	5	5	2	1	-3	-3	-3	-3	-3	-3	-3	-3	-3	3	-3	-3	-3	2	2	2	-3	-3	-3	1	2
1986-03-07	1	新疆-乌鲁木齐市-水磨沟区	5	3	1	0	0	0	0	4	160000	60000	3	(空)	36	0	1	58	72	160	34	2	5	4	2	5	2	1	-3	-3	-3	-3	-3	-3	-3	-3	-3	3	-3	-3	-3	2	2	2	-3	-3	-3	2	-3
1992-02-12	1	新疆-乌鲁木齐市-天山区	5	5	1	0	0	0	0	2	120000	100000	4	2022	32	0	2	92	100	175	40	1	5	2	5	5	2	1	-3	-3	-3	-3	-3	-3	-3	-3	-3	3	-3	-3	-3	1	2	2	-3	-3	-3	1	1
1986-02-14	1	新疆-昌吉回族自治州-呼图壁县	7	2	1	0	0	0	0	3	200000	100000	5	2015	29	0	2	72	90	158	37	1	5	4	5	5	2	1	-3	-3	-3	-3	-3	-3	-3	-3	-3	3	-3	-3	-3	1	2	2	-3	-3	-3	1	2
1997-03-16	1	新疆-乌鲁木齐市-达坂城区	5	-3	0	1	0	0	0	3	80000	60000	4	2019	21	0	2	55	63	160	33	1	5	4	5	4	2	1	-3	-3	-3	-3	-3	-3	-3	-3	-3	3	-3	-3	-3	2	2	2	-3	-3	-3	1	3
1994-09-02	2	新疆-乌鲁木齐市-沙依巴克区	6	3	1	0	0	0	0	2	200000	100000	4	(空)	28.989	0	2	60	59	162	8	1	5	4	5	5	2	1	-3	-3	-3	-3	-3	-3	-3	-3	-3	3	-3	-3	-3	2	2	2	-3	-3	-3	2	-3
1998-06-28	1	新疆-乌鲁木齐市-沙依巴克区	3	4	0	1	0	0	0	2	100000	50000	4	(空)	24	0	2	55	64	165	40	1	5	4	5	1	2	1	-3	-3	-3	-3	-3	-3	-3	-3	-3	3	-3	-3	-3	2	2	2	-3	-3	-3	1	2
1990-12-20	3	新疆-吐鲁番市-托克逊县	6	2	1	0	0	0	0	5	150000	100000	4	2018	27	0	2	66	80	165	38	1	5	4	5	1	2	1	-3	-3	-3	-3	-3	-3	-3	-3	-3	3	-3	-3	-3	2	2	2	-3	-3	-3	2	-3
1990-02-17	3	新疆-乌鲁木齐市-天山区	5	3	1	0	0	0	0	3	80000	80000	4	2016	24	0	2	62	76	168	38	1	5	4	5	5	2	1	-3	-3	-3	-3	-3	-3	-3	-3	-3	3	-3	-3	-3	2	2	2	-3	-3	-3	2	-3
1996-08-07	3	新疆-乌鲁木齐市-沙依巴克区	6	9	1	0	0	0	0	2	70000	80000	3	2021	24	1	2	50	64	165	40	1	5	4	5	5	2	1	-3	-3	-3	-3	-3	-3	-3	-3	-3	3	-3	-3	-3	2	2	2	-3	-3	-3	1	2
1996-04-22	1	新疆-哈密市-伊州区	5	9	0	1	0	0	0	4	20000	15000	4	2022	22	2	2	46	55	162	31	1	4	3	3	5	2	1	-3	-3	-3	-3	-3	-3	-3	-3	-3	3	-3	-3	-3	2	2	2	-3	-3	-3	2	-3
1994-06-16	1	新疆-乌鲁木齐市-天山区	5	2	0	0	0	0	1	5	30000	20000	5	(空)	27	0	2	58	62	168	31	1	5	4	5	5	2	1	-3	-3	-3	-3	-3	-3	-3	-3	-3	3	-3	-3	-3	2	2	2	-3	-3	-3	2	-3
1997-02-06	1	新疆-昌吉回族自治州-昌吉市	5	2	1	0	0	0	0	3	100000	20000	3	(空)	26.5562	0	2	60	59	162	38	1	5	4	5	5	2	1	-3	-3	-3	-3	-3	-3	-3	-3	-3	3	-3	-3	-3	2	2	2	-3	-3	-3	2	-3
34261	1	新疆-乌鲁木齐市-天山区	6	2	0	1	0	0	0	2	130000	120000	4	(空)	29	0	2	60	65	168	26	1	5	4	5	5	2	1	-3	-3	-3	-3	-3	-3	-3	-3	-3	3	-3	-3	-3	2	2	2	-3	-3	-3	2	-3
1988-10-10	1	新疆-乌鲁木齐市-沙依巴克区	3	-3	0	0	0	0	1	4	100000	100000	4	2015	25	4	2	42	53	155	35	1	5	4	2	5	2	1	-3	-3	-3	-3	-3	-3	-3	-3	-3	3	-3	-3	-3	2	2	2	-3	-3	-3	2	-3
1996-06-21	2	新疆-乌鲁木齐市-米东区	5	-3	0	1	0	0	0	2	100000	88000	4	2021	25	0	2	57	65	156	29	1	5	4	2	5	2	1	-3	-3	-3	-3	-3	-3	-3	-3	-3	3	-3	-3	-3	2	2	2	-3	-3	-3	1	2
1999-09-05	3	新疆-乌鲁木齐市-沙依巴克区	3	-3	0	1	0	0	0	2	80000	80000	3	(空)	23	0	2	69	72	162	23	1	5	4	5	5	2	1	-3	-3	-3	-3	-3	-3	-3	-3	-3	3	-3	-3	-3	2	2	2	-3	-3	-3	2	-3
1989-01-29	1	新疆-乌鲁木齐市-沙依巴克区	5	3	1	0	0	0	0	3	30000	20000	3	2014	25	1	2	52	65	165	35	1	5	4	5	5	2	1	-3	-3	-3	-3	-3	-3	-3	-3	-3	3	-3	-3	-3	2	2	2	-3	-3	-3	1	1
1996-04-20	1	新疆-乌鲁木齐市-新市区	5	2	1	0	0	0	0	2	120000	120000	4	(空)	26	0	2	55	70	160	36	1	5	4	5	5	2	1	-3	-3	-3	-3	-3	-3	-3	-3	-3	3	-3	-3	-3	2	2	2	-3	-3	-3	2	-3
1987-08-14	1	新疆-乌鲁木齐市-水磨沟区	4	-3	0	1	0	0	0	3	100000	100000	4	2013	28	0	2	72	83	165	39	1	5	4	5	5	2	1	-3	-3	-3	-3	-3	-3	-3	-3	-3	3	-3	-3	-3	2	2	2	-3	-3	-3	2	-3
1995-07-07	2	新疆-乌鲁木齐市-水磨沟区	5	3	1	0	0	0	0	2	30000	15000	4	2022	27	0	2	73	89	163	39	1	5	2	2	5	2	1	-3	-3	-3	-3	-3	-3	-3	-3	-3	3	-3	-3	-3	2	2	2	-3	-3	-3	1	2
1987-12-05	1	新疆-昌吉回族自治州-阜康市	6	2	1	0	0	0	0	2	140000	120000	3	2019	31	1	2	73	80	162	37	1	5	2	5	5	2	1	-3	-3	-3	-3	-3	-3	-3	-3	-3	3	-3	-3	-3	2	1	2	-3	-3	-3	1	3
1994-08-01	3	新疆-阿克苏地区-拜城县	4	-3	0	1	0	0	0	2	60000	80000	2	2022	27	1	2	50	65	150	31	1	5	1	5	5	2	1	-3	-3	-3	-3	-3	-3	-3	-3	-3	3	-3	-3	-3	2	2	2	-3	-3	-3	2	-3
1992-05-18	4	新疆-阿勒泰地区-富蕴县	6	2	1	0	0	0	0	2	200000	250000	3	2022	29	0	2	84	105	168	37	1	5	4	5	5	2	1	-3	-3	-3	-3	-3	-3	-3	-3	-3	3	-3	-3	-3	2	2	2	-3	-3	-3	2	-3
1987-04-30	3	新疆-乌鲁木齐市-达坂城区	4	-3	0	1	0	0	0	2	200000	250000	3	2020	33	1	2	98	125	167	36	1	5	4	5	5	2	1	-3	-3	-3	-3	-3	-3	-3	-3	-3	3	-3	-3	-3	2	2	2	-3	-3	-3	2	-3
1995-10-08	2	新疆-乌鲁木齐市-沙依巴克区	6	3	1	0	0	0	0	2	100000	150000	3	2022	27	0	2	50	62	165	38	1	5	4	5	5	2	1	-3	-3	-3	-3	-3	-3	-3	-3	-3	3	-3	-3	-3	2	2	2	-3	-3	-3	2	-3
1986-03-27	3	新疆-阿克苏地区-库车县	3	-3	0	1	0	0	0	2	70000	100000	3	2018	32	0	2	63	83	152	37	1	5	4	5	5	2	1	-3	-3	-3	-3	-3	-3	-3	-3	-3	3	-3	-3	-3	2	2	2	-3	-3	-3	2	-3
1993-01-30	1	新疆-乌鲁木齐市-新市区	5	3	1	0	0	0	0	3	25000	15000	4	2016	23	1	2	65	68	160	35	1	5	4	5	5	2	1	-3	-3	-3	-3	-3	-3	-3	-3	-3	3	-3	-3	-3	2	2	2	-3	-3	-3	2	-3
1995-05-19	1	新疆-乌鲁木齐市-米东区	5	7	0	1	0	0	0	3	35000	25000	4	2015	20	1	2	56	68	160	35	1	5	4	5	5	2	1	-3	-3	-3	-3	-3	-3	-3	-3	-3	3	-3	-3	-3	2	2	2	-3	-3	-3	2	-3
1992-12-01	1	新疆-昆玉市	6	-3	0	1	0	0	0	2	200000	200000	3	2019	27	0	2	51	64	163	38	1	5	4	5	5	2	1	-3	-3	-3	-3	-3	-3	-3	-3	-3	3	-3	-3	-3	2	2	2	-3	-3	-3	2	-3
1995-09-03	1	新疆-乌鲁木齐市-头屯河区	4	-3	0	1	0	0	0	2	200000	150000	3	2022	27	0	2	62	69	173	39	1	5	4	5	5	2	1	-3	-3	-3	-3	-3	-3	-3	-3	-3	3	-3	-3	-3	2	2	2	-3	-3	-3	2	-3
1981-12-20	3	新疆-乌鲁木齐市-沙依巴克区	6	3	1	0	0	0	0	3	150000	200000	3	2013	31	0	2	55	65	155	36	1	5	4	5	5	2	1	-3	-3	-3	-3	-3	-3	-3	-3	-3	3	-3	-3	-3	2	2	2	-3	-3	-3	2	-3
1993-04-01	3	新疆-阿克苏地区-沙雅县	4	-3	0	1	0	0	0	2	70000	80000	2	2022	29	0	1	49	70	165	35	1	5	4	5	5	2	1	-3	-3	-3	-3	-3	-3	-3	-3	-3	3	-3	-3	-3	2	2	2	-3	-3	-3	2	-3
1996-01-01	3	新疆-乌鲁木齐市-沙依巴克区	5	-3	0	1	0	0	0	3	50000	45000	3	(空)	27.6575	0	2	60	59	162	36	1	5	4	5	5	2	1	-3	-3	-3	-3	-3	-3	-3	-3	-3	3	-3	-3	-3	2	2	2	-3	-3	-3	2	-3
1998-03-15	3	新疆-乌鲁木齐市-天山区	4	-3	0	1	0	0	0	3	60000	45000	3	(空)	25.4548	0	2	60	59	162	36	1	5	4	5	5	2	1	-3	-3	-3	-3	-3	-3	-3	-3	-3	3	-3	-3	-3	2	2	2	-3	-3	-3	2	-3
1991-05-20	1	新疆-乌鲁木齐市-新市区	6	1	1	0	0	0	0	2	120000	100000	3	2022	31	0	2	52	58	165	23	1	5	4	5	5	2	1	-3	-3	-3	-3	-3	-3	-3	-3	-3	3	-3	-3	-3	2	2	2	-3	-3	-3	2	-3
1996-01-20	3	新疆-乌鲁木齐市-乌鲁木齐县	6	1	1	0	0	0	0	2	80000	90000	3	2022	27	0	2	114	120	173	39	1	5	4	5	5	2	1	-3	-3	-3	-3	-3	-3	-3	-3	-3	3	-3	-3	-3	2	2	2	-3	-3	-3	2	-3
1997-12-01	3	新疆-乌鲁木齐市-天山区	5	-3	0	1	0	0	0	3	60000	45000	4	(空)	25.7397	0	2	60	59	162	36	1	5	4	5	5	2	1	-3	-3	-3	-3	-3	-3	-3	-3	-3	3	-3	-3	-3	2	2	2	-3	-3	-3	2	-3
1998-01-30	3	新疆-乌鲁木齐市-天山区	6	-3	0	1	0	0	0	3	65000	50000	5	(空)	25.5753	0	2	60	59	162	36	1	5	4	5	5	2	1	-3	-3	-3	-3	-3	-3	-3	-3	-3	3	-3	-3	-3	2	2	2	-3	-3	-3	2	-3
2000-09-19	1	新疆-乌鲁木齐市-沙依巴克区	3	-3	0	1	0	0	0	4	123456	123456	3	(空)	22	0	2	65	79	170	38	1	5	4	1	2	2	1	-3	-3	-3	-3	-3	-3	-3	-3	-3	3	-3	-3	-3	2	2	2	-3	-3	-3	1	1
1993-07-09	2	新疆-乌鲁木齐市-水磨沟区	6	-3	0	1	0	0	0	3	60000	40000	4	(空)	30.1397	0	2	60	59	162	31	1	5	4	5	5	2	1	-3	-3	-3	-3	-3	-3	-3	-3	-3	3	-3	-3	-3	2	2	2	-3	-3	-3	2	-3
1997-04-07	3	新疆-乌鲁木齐市-沙依巴克区	5	3	0	1	0	0	0	3	30000	20000	4	2019	22	0	2	55	63	165	36	1	5	4	5	5	2	1	-3	-3	-3	-3	-3	-3	-3	-3	-3	3	-3	-3	-3	2	2	2	-3	-3	-3	1	2
1993-03-13	1	新疆-乌鲁木齐市-沙依巴克区	6	-3	0	1	0	0	0	3	100000	90000	2	2020	26	0	2	58	78	162	33	1	5	4	5	5	2	1	-3	-3	-3	-3	-3	-3	-3	-3	-3	3	-3	-3	-3	2	2	2	-3	-3	-3	2	-3
1993-02-12	3	新疆-乌鲁木齐市-天山区	6	4	0	1	0	0	0	2	80000	85000	2	2022	29	0	2	58	80	165	38	1	5	4	5	5	2	1	-3	-3	-3	-3	-3	-3	-3	-3	-3	3	-3	-3	-3	2	2	2	-3	-3	-3	2	-3
1989-10-29	1	新疆-乌鲁木齐市-水磨沟区	6	-3	0	1	0	0	0	3	56000	40000	4	(空)	33.8356	0	2	60	59	162	37	1	5	4	5	5	2	1	-3	-3	-3	-3	-3	-3	-3	-3	-3	3	-3	-3	-3	1	1	2	-3	-3	-3	2	-3
1988-05-04	3	新疆-乌鲁木齐市-天山区	6	3	1	0	0	0	0	2	100000	100000	3	2022	34	0	2	78	95	160	38	1	5	4	5	5	2	1	-3	-3	-3	-3	-3	-3	-3	-3	-3	3	-3	-3	-3	2	2	2	-3	-3	-3	2	-3
1990-02-15	3	新疆-乌鲁木齐市-天山区	3	-3	0	1	0	0	0	4	150000	160000	3	2012	22	0	2	60	78	160	38	1	5	4	5	5	2	1	-3	-3	-3	-3	-3	-3	-3	-3	-3	3	-3	-3	-3	2	2	2	-3	-3	-3	2	-3
1991-05-12	3	新疆-昌吉回族自治州-阜康市	6	-3	0	1	0	0	0	2	65000	70000	2	2022	31	0	2	55	70	165	40	1	5	4	5	5	2	1	-3	-3	-3	-3	-3	-3	-3	-3	-3	3	-3	-3	-3	2	2	2	-3	-3	-3	2	-3
1993-03-28	1	新疆-乌鲁木齐市-米东区	5	3	1	0	0	0	0	2	90000	90000	3	2022	29	0	2	79	85	158	39	1	5	4	5	5	2	1	-3	-3	-3	-3	-3	-3	-3	-3	-3	3	-3	-3	-3	2	2	2	-3	-3	-3	2	-3
1996-04-09	3	新疆-喀什地区-麦盖提县	5	-3	0	1	0	0	0	2	80000	80000	3	2022	26	0	2	66	80	163	40	1	5	2	5	5	2	1	-3	-3	-3	-3	-3	-3	-3	-3	-3	3	-3	-3	-3	2	2	2	-3	-3	-3	2	-3
1997-02-10	2	新疆-乌鲁木齐市-沙依巴克区	3	-3	0	1	0	0	0	2	80000	75000	3	2022	25	0	2	46	60	150	39	1	5	4	5	5	2	1	-3	-3	-3	-3	-3	-3	-3	-3	-3	3	-3	-3	-3	2	2	2	-3	-3	-3	2	-3
1983-03-17	3	新疆-乌鲁木齐市-沙依巴克区	7	-3	0	1	0	0	0	2	90000	60000	3	2022	39	0	2	67	80	160	38	1	5	4	5	5	2	1	-3	-3	-3	-3	-3	-3	-3	-3	-3	3	-3	-3	-3	2	2	2	-3	-3	-3	2	-3
1994-09-14	4	新疆-乌鲁木齐市-新市区	3	-3	0	1	0	0	0	2	60000	50000	3	2022	28	0	2	62	70	156	39	1	5	4	5	5	2	1	-3	-3	-3	-3	-3	-3	-3	-3	-3	3	-3	-3	-3	2	2	2	-3	-3	-3	2	-3
1990-08-07	3	新疆-乌鲁木齐市-天山区	7	1	1	0	0	0	0	3	90000	100000	4	2019	28	0	2	50	61	157	30	1	5	1	5	5	2	1	-3	-3	-3	-3	-3	-3	-3	-3	-3	3	-3	-3	-3	2	2	2	-3	-3	-3	2	-3
1989-09-14	2	新疆-乌鲁木齐市-沙依巴克区	6	1	1	0	0	0	0	2	60000	70000	3	2022	33	0	2	82	104	180	38	1	5	4	5	5	2	1	-3	-3	-3	-3	-3	-3	-3	-3	-3	3	-3	-3	-3	2	2	2	-3	-3	-3	2	-3
1991-06-22	1	新疆-乌鲁木齐市-天山区	6	-3	0	1	0	0	0	1	70000	80000	3	2022	31	0	2	52	81	167	39	1	5	4	5	5	2	1	-3	-3	-3	-3	-3	-3	-3	-3	-3	3	-3	-3	-3	2	2	2	-3	-3	-3	2	-3
1997-03-13	4	新疆-乌鲁木齐市-达坂城区	5	1	1	0	0	0	0	2	70000	80000	3	2022	25	0	2	73	88	165	38	1	5	4	5	5	2	1	-3	-3	-3	-3	-3	-3	-3	-3	-3	3	-3	-3	-3	2	2	2	-3	-3	-3	2	-3
1992-08-15	2	新疆-乌鲁木齐市-新市区	6	2	1	0	0	0	0	2	60000	80000	3	2022	30	0	2	71	79	168	33	1	5	4	5	5	2	1	-3	-3	-3	-3	-3	-3	-3	-3	-3	3	-3	-3	-3	2	2	2	-3	-3	-3	2	-3
1989-02-05	3	新疆-阿克苏地区-库车县	3	-3	0	1	0	0	0	3	60000	80000	3	2017	27	0	2	110	127	175	37	1	5	4	5	5	2	1	-3	-3	-3	-3	-3	-3	-3	-3	-3	3	-3	-3	-3	2	2	2	-3	-3	-3	2	-3
1998-12-16	1	新疆-和田地区-民丰县	6	2	1	0	0	0	0	2	65000	70000	3	2022	24	0	2	105	109	165	38	1	5	4	5	5	2	1	-3	-3	-3	-3	-3	-3	-3	-3	-3	3	-3	-3	-3	2	2	2	-3	-3	-3	2	-3
1994-03-09	2	新疆-乌鲁木齐市-达坂城区	6	2	1	0	0	0	0	2	60000	80000	3	2022	27	1	2	53	72	160	39	1	5	4	5	5	2	1	-3	-3	-3	-3	-3	-3	-3	-3	-3	3	-3	-3	-3	2	2	2	-3	-3	-3	2	-3
1988-07-06	1	新疆-乌鲁木齐市-天山区	6	2	1	0	0	0	0	2	100000	50000	4	(空)	35.1507	0	2	60	59	162	37	1	5	4	5	5	2	1	-3	-3	-3	-3	-3	-3	-3	-3	-3	3	-3	-3	-3	2	2	2	-3	-3	-3	2	-3
1992-08-12	1	新疆-乌鲁木齐市-头屯河区	6	9	1	0	0	0	0	4	250000	200000	5	2022	28	1	2	60	75	165	34	1	5	4	5	5	2	1	-3	-3	-3	-3	-3	-3	-3	-3	-3	3	-3	-3	-3	2	2	2	-3	-3	-3	2	-3
1991-02-05	1	新疆-乌鲁木齐市-天山区	5	-3	0	0	0	0	1	3	70000	100000	5	2020	29	0	2	72	80	164	33	1	5	4	1	1	2	1	-3	-3	-3	-3	-3	-3	-3	-3	-3	3	-3	-3	-3	2	2	2	-3	-3	-3	2	-3
1992-03-21	1	新疆-乌鲁木齐市-水磨沟区	5	3	1	0	0	0	0	3	200000	180000	5	2020	28	0	2	51	68	170	31	1	5	4	5	5	2	1	-3	-3	-3	-3	-3	-3	-3	-3	-3	3	-3	-3	-3	2	2	2	-3	-3	-3	2	-3
1993-03-01	1	新疆-乌鲁木齐市-水磨沟区	7	2	1	1	0	0	0	2	150000	160000	3	(空)	29	0	2	60	71	163	36	1	5	4	5	1	2	1	-3	-3	-3	-3	-3	-3	-3	-3	-3	3	-3	-3	-3	2	2	1	4	2	2	1	2
1997-07-13	3	新疆-乌鲁木齐市-达坂城区	5	-3	0	1	0	0	0	2	36000	40000	3	(空)	26.126	0	2	60	59	162	36	1	5	4	5	4	2	1	-3	-3	-3	-3	-3	-3	-3	-3	-3	3	-3	-3	-3	2	2	2	-3	-3	-3	1	2
1994-02-20	1	新疆-乌鲁木齐市-沙依巴克区	4	2	1	0	0	0	0	4	180000	50000	5	2022	28	0	2	49	64	163	32	1	5	4	5	5	2	1	-3	-3	-3	-3	-3	-3	-3	-3	-3	3	-3	-3	-3	2	2	1	4	1	2	1	4
1994-10-19	1	新疆-乌鲁木齐市-天山区	7	3	1	0	0	0	0	2	300000	250000	5	2018	24	1	2	50	59	163	39	1	5	4	1	5	2	1	-3	-3	-3	-3	-3	-3	-3	-3	-3	3	-3	-3	-3	1	1	1	4	2	4	1	3
1994-09-23	1	新疆-乌鲁木齐市-头屯河区	6	2	0	1	0	0	0	2	10000	10000	2	2019	24	2	2	62	72	162	26	1	5	4	5	5	2	1	-3	-3	-3	-3	-3	-3	-3	-3	-3	3	-3	-3	-3	2	2	2	-3	-3	-3	1	2
1992-03-17	1	新疆-乌鲁木齐市-水磨沟区	6	-3	1	0	0	0	0	2	150000	90000	4	2022	30	0	2	50	54	153	28	1	5	4	5	5	2	1	-3	-3	-3	-3	-3	-3	-3	-3	-3	3	-3	-3	-3	2	2	2	-3	-3	-3	2	-3
1993-11-16	3	新疆-乌鲁木齐市-天山区	6	2	0	1	0	0	0	2	100000	70000	4	2022	29	0	2	63	70	168	25	1	5	4	1	5	2	1	-3	-3	-3	-3	-3	-3	-3	-3	-3	3	-3	-3	-3	2	2	2	-3	-3	-3	1	2
1984-02-16	1	陕西-榆林市-绥德县	3	-3	0	1	0	0	0	5	100000	60000	4	2009	26	0	2	53	61	161	27	1	5	4	5	5	2	1	-3	-3	-3	-3	-3	-3	-3	-3	-3	3	-3	-3	-3	2	2	2	-3	-3	-3	2	-3
1986-11-13	1	新疆-乌鲁木齐市-沙依巴克区	5	-3	1	0	0	0	0	2	100000	50000	4	2022	36.7973	0	2	50	63	160	27	1	5	4	5	5	2	1	-3	-3	-3	-3	-3	-3	-3	-3	-3	3	-3	-3	-3	2	2	2	-3	-3	-3	2	-3
1994-04-07	1	新疆-乌鲁木齐市-新市区	5	9	1	0	0	0	0	2	50000	50000	5	(空)	29.3945	0	2	60	59	162	11	1	5	4	5	5	2	1	-3	-3	-3	-3	-3	-3	-3	-3	-3	3	-3	-3	-3	1	2	2	-3	-3	-3	2	-3
1987-07-08	1	新疆-乌鲁木齐市-沙依巴克区	6	5	1	0	0	0	0	3	100000	50000	3	2017	27	0	2	47	54	162	26	1	5	4	5	5	2	1	-3	-3	-3	-3	-3	-3	-3	-3	-3	3	-3	-3	-3	2	2	2	-3	-3	-3	2	-3
1991-12-21	6	新疆-乌鲁木齐市-头屯河区	5	2	1	0	0	0	0	2	200000	180000	5	2021	30	1	2	53	60	159	26	1	5	4	2	5	2	1	-3	-3	-3	-3	-3	-3	-3	-3	-3	3	-3	-3	-3	2	2	2	-3	-3	-3	1	2
1994-03-19	1	新疆-乌鲁木齐市-沙依巴克区	5	-3	0	0	0	0	1	5	200000	200000	5	(空)	28	0	2	48	60	158	27	1	5	4	5	5	2	1	-3	-3	-3	-3	-3	-3	-3	-3	-3	3	-3	-3	-3	2	1	2	-3	-3	-3	2	-3
1991-05-05	2	新疆-乌鲁木齐市-乌鲁木齐县	5	-3	1	0	0	0	0	3	15000	20000	5	2012	21	2	2	80	101	165	35	1	5	2	5	5	2	1	-3	-3	-3	-3	-3	-3	-3	-3	-3	3	-3	-3	-3	1	1	2	-3	-3	-3	1	2
1988-01-03	1	新疆-乌鲁木齐市-米东区	3	-3	0	1	0	0	0	2	50000	30000	4	2021	33	1	1	80	91	160	26	3	5	4	4	4	2	1	-3	-3	-3	-3	-3	-3	-3	-3	-3	3	-3	-3	-3	2	2	2	-3	-3	-3	1	2
1988-04-05	1	新疆-乌鲁木齐市-新市区	3	-3	0	1	0	0	0	4	50000	40000	3	2012	19	2	2	61	78	164	40	1	5	4	5	5	2	1	-3	-3	-3	-3	-3	-3	-3	-3	-3	3	-3	-3	-3	2	2	2	-3	-3	-3	1	1
1992-12-25	1	新疆-乌鲁木齐市-水磨沟区	5	4	1	0	0	0	0	2	50000	50000	4	(空)	30	0	2	62	74	169	31	1	5	4	5	5	2	1	-3	-3	-3	-3	-3	-3	-3	-3	-3	3	-3	-3	-3	2	2	2	-3	-3	-3	1	2
1994-02-02	1	新疆-乌鲁木齐市-头屯河区	5	2	1	0	0	0	0	4	120000	100000	5	(空)	29.5699	0	2	60	59	162	27	1	5	4	1	5	2	1	-3	-3	-3	-3	-3	-3	-3	-3	-3	3	-3	-3	-3	2	2	1	4	3	1	1	2
1994-06-15	1	新疆-乌鲁木齐市-头屯河区	6	5	1	0	0	0	0	2	50000	100000	5	(空)	28	0	2	62	69	165	30	1	5	4	5	5	2	1	-3	-3	-3	-3	-3	-3	-3	-3	-3	3	-3	-3	-3	2	2	1	4	3	2	1	2
1995-02-05	1	新疆-乌鲁木齐市-头屯河区	5	2	1	0	0	0	0	3	100000	60000	4	2022	27	0	2	52	62	165	38	1	5	4	5	5	2	1	-3	-3	-3	-3	-3	-3	-3	-3	-3	3	-3	-3	-3	2	2	2	-3	-3	-3	2	-3
1996-12-15	1	新疆-乌鲁木齐市-头屯河区	4	4	1	1	0	0	0	2	70000	50000	3	(空)	25	0	2	55	65	164	24	1	5	4	5	5	2	1	-3	-3	-3	-3	-3	-3	-3	-3	-3	1	18	2	1	2	2	1	4	3	4	2	-3
1994-05-07	1	新疆-乌鲁木齐市-沙依巴克区	6	3	1	0	0	0	0	2	200000	150000	4	(空)	28	0	2	42	48	161	27	1	5	4	5	5	2	1	-3	-3	-3	-3	-3	-3	-3	-3	-3	3	-3	-3	-3	2	2	2	-3	-3	-3	2	-3
1995-08-13	1	新疆-吐鲁番市-托克逊县	5	2	1	0	0	0	0	5	150000	50000	4	(空)	28.0438	0	2	48	58	162	26	1	5	4	5	5	2	1	-3	-3	-3	-3	-3	-3	-3	-3	-3	3	-3	-3	-3	2	1	2	-3	-3	-3	2	-3
1996-11-10	6	新疆-乌鲁木齐市-沙依巴克区	6	2	0	0	1	0	0	2	200000	200000	6	2022	26	0	2	51	51	155	14	1	5	4	5	5	2	1	-3	-3	-3	-3	-3	-3	-3	-3	-3	3	-3	-3	-3	2	2	2	-3	-3	-3	2	-3
1997-01-27	1	新疆-乌鲁木齐市-新市区	5	3	1	0	0	0	0	2	80000	50000	4	(空)	25	0	2	55	73	164	36	1	5	2	5	5	2	1	-3	-3	-3	-3	-3	-3	-3	-3	-3	3	-3	-3	-3	2	2	2	-3	-3	-3	2	-3
1996-06-24	1	新疆-乌鲁木齐市-新市区	6	-3	0	1	0	0	0	2	150000	50000	5	(空)	27.1781	0	2	60	59	162	37	1	4	4	5	5	2	1	-3	-3	-3	-3	-3	-3	-3	-3	-3	3	-3	-3	-3	2	2	2	-3	-3	-3	1	4
1993-08-19	1	新疆-乌鲁木齐市-水磨沟区	6	3	1	0	0	0	0	2	160000	100000	5	(空)	28	0	2	60	59	162	38	1	5	4	5	5	2	1	-3	-3	-3	-3	-3	-3	-3	-3	-3	3	-3	-3	-3	1	2	2	-3	-3	-3	1	3
1994-11-14	3	新疆-乌鲁木齐市-天山区	6	2	1	0	0	0	0	2	150000	40000	5	(空)	27	0	2	67	74	167	24	1	5	4	5	5	2	1	-3	-3	-3	-3	-3	-3	-3	-3	-3	3	-3	-3	-3	1	2	2	-3	-3	-3	1	2
1985-12-23	2	新疆-乌鲁木齐市-达坂城区	6	3	1	0	0	0	0	2	120000	60000	3	2016	31	1	2	62	73	168	35	1	5	2	1	2	2	1	-3	-3	-3	-3	-3	-3	-3	-3	-3	3	-3	-3	-3	1	2	1	4	1	2	2	-3
1990-08-01	1	新疆-乌鲁木齐市-水磨沟区	6	5	1	0	0	0	0	3	150000	100000	5	2019	29	1	2	44	60	148	37	1	5	4	5	5	2	1	-3	-3	-3	-3	-3	-3	-3	-3	-3	3	-3	-3	-3	2	2	2	-3	-3	-3	1	1
1993-07-16	1	新疆-乌鲁木齐市-水磨沟区	6	3	1	0	0	0	0	2	250000	120000	5	2022	28	0	2	49	62	160	35	1	5	4	5	5	2	1	-3	-3	-3	-3	-3	-3	-3	-3	-3	3	-3	-3	-3	2	2	2	-3	-3	-3	2	-3
1992-12-24	4	新疆-乌鲁木齐市-水磨沟区	6	-3	0	1	0	0	0	2	50000	20000	2	2022	28	1	2	64	66	160	24	1	5	4	5	5	1	1	-3	-3	-3	-3	-3	-3	-3	-3	-3	3	-3	-3	-3	2	2	2	-3	-3	-3	1	2
1995-07-27	1	新疆-乌鲁木齐市-水磨沟区	6	2	1	0	1	0	0	2	100000	100000	4	(空)	27	0	2	56	58	158	26	1	5	4	5	5	2	1	-3	-3	-3	-3	-3	-3	-3	-3	-3	3	-3	-3	-3	2	2	1	4	3	3	2	-3
1988-02-13	1	新疆-乌鲁木齐市-新市区	6	3	1	0	0	0	0	3	100000	80000	6	(空)	34	0	2	58	72	163	37	1	5	4	5	5	2	1	-3	-3	-3	-3	-3	-3	-3	-3	-3	3	-3	-3	-3	1	2	2	-3	-3	-3	1	2
1992-08-05	1	新疆-乌鲁木齐市-新市区	5	3	1	0	0	0	0	2	150000	100000	5	(空)	30	0	2	74	85	161	31	3	5	4	5	1	2	1	-3	-3	-3	-3	-3	-3	-3	-3	-3	3	-3	-3	-3	1	1	2	-3	-3	-3	1	4
1987-11-07	1	新疆-乌鲁木齐市-新市区	4	9	1	0	0	0	0	4	150000	100000	4	2017	20	2	2	59	63	162	29	1	5	4	5	5	2	1	-3	-3	-3	-3	-3	-3	-3	-3	-3	3	-3	-3	-3	2	1	2	-3	-3	-3	2	-3
1988-02-02	1	新疆-乌鲁木齐市-新市区	6	1	1	0	0	0	0	5	100000	500000	5	2016	28	0	2	48	58	155	39	1	5	4	5	2	2	1	-3	-3	-3	-3	-3	-3	-3	-3	-3	3	-3	-3	-3	2	2	2	-3	-3	-3	1	2
1990-01-09	3	新疆-乌鲁木齐市-天山区	7	1	1	0	0	0	0	3	150000	60000	5	2019	29	1	2	60	74	164	39	1	5	2	5	2	2	1	-3	-3	-3	-3	-3	-3	-3	-3	-3	3	-3	-3	-3	2	2	2	-3	-3	-3	2	-3
1995-09-30	1	新疆-乌鲁木齐市-天山区	5	3	1	0	0	0	0	2	150000	80000	4	(空)	27	0	2	47	72	160	37	1	5	4	5	5	2	1	-3	-3	-3	-3	-3	-3	-3	-3	-3	3	-3	-3	-3	2	2	2	-3	-3	-3	2	-3
1993-07-17	1	新疆-乌鲁木齐市-天山区	6	3	1	0	0	0	0	2	200000	80000	5	(空)	29	0	2	60	73	166	40	1	5	4	5	5	2	1	-3	-3	-3	-3	-3	-3	-3	-3	-3	3	-3	-3	-3	2	2	2	-3	-3	-3	1	1
1989-09-26	1	新疆-乌鲁木齐市-沙依巴克区	6	2	1	0	0	0	0	2	1500000	90000	4	(空)	33	0	2	64	76	173	40	1	5	3	5	5	2	1	-3	-3	-3	-3	-3	-3	-3	-3	-3	3	-3	-3	-3	2	2	2	-3	-3	-3	2	-3
1989-01-25	1	新疆-吐鲁番市-鄯善县	6	5	0	1	0	0	0	2	170000	70000	4	2019	30	1	2	77	87	168	38	1	5	4	5	5	2	1	-3	-3	-3	-3	-3	-3	-3	-3	-3	3	-3	-3	-3	2	2	2	-3	-3	-3	1	1
1986-06-27	1	新疆-乌鲁木齐市-头屯河区	4	-3	0	1	0	0	0	3	120000	950000	5	2017	26	5	2	97	96	161	37	1	5	1	5	5	2	1	-3	-3	-3	-3	-3	-3	-3	-3	-3	3	-3	-3	-3	2	2	2	-3	-3	-3	2	-3
1992-08-25	3	新疆-乌鲁木齐市-天山区	5	3	1	0	0	0	0	2	200000	90000	4	(空)	30	0	2	56	79	157	40	1	5	4	1	5	2	1	-3	-3	-3	-3	-3	-3	-3	-3	-3	3	-3	-3	-3	2	2	2	-3	-3	-3	2	-3
1993-09-22	4	新疆-乌鲁木齐市-沙依巴克区	4	3	1	0	0	0	0	2	180000	85000	4	(空)	29	0	2	68	83	168	36	1	5	4	5	5	2	1	-3	-3	-3	-3	-3	-3	-3	-3	-3	3	-3	-3	-3	2	2	2	-3	-3	-3	2	-3
1993-07-27	1	新疆-乌鲁木齐市-天山区	6	2	1	0	0	0	0	2	200000	85000	4	(空)	28	0	2	53	65	164	40	1	5	4	5	5	2	1	-3	-3	-3	-3	-3	-3	-3	-3	-3	3	-3	-3	-3	2	2	2	-3	-3	-3	2	-3
1995-06-09	1	新疆-乌鲁木齐市-米东区	4	-3	0	1	0	0	0	2	170000	760000	4	2020	22	2	2	58	84	164	40	1	5	4	5	5	2	1	-3	-3	-3	-3	-3	-3	-3	-3	-3	3	-3	-3	-3	2	2	2	-3	-3	-3	2	-3
1993-02-28	1	新疆-乌鲁木齐市-头屯河区	6	2	1	0	0	0	0	2	210000	100000	5	(空)	29	0	2	73	83	168	39	1	5	4	5	5	2	1	-3	-3	-3	-3	-3	-3	-3	-3	-3	3	-3	-3	-3	2	2	2	-3	-3	-3	1	1
1991-12-02	2	新疆-乌鲁木齐市-天山区	6	2	1	0	0	0	0	3	340000	120000	5	2018	26	1	2	65	82	165	38	1	5	4	5	5	2	1	-3	-3	-3	-3	-3	-3	-3	-3	-3	3	-3	-3	-3	2	2	2	-3	-3	-3	2	-3
1993-10-30	3	新疆-乌鲁木齐市-天山区	6	2	1	0	0	0	0	2	200000	850000	4	(空)	29	0	2	70	88	172	38	1	5	2	1	5	2	1	-3	-3	-3	-3	-3	-3	-3	-3	-3	3	-3	-3	-3	2	2	1	4	2	1	2	-3
1996-11-20	2	新疆-乌鲁木齐市-头屯河区	6	2	1	0	0	0	0	1	180000	100000	4	(空)	26	0	2	50	62	163	39	1	5	4	5	5	2	1	-3	-3	-3	-3	-3	-3	-3	-3	-3	3	-3	-3	-3	2	2	1	4	2	1	2	-3
1997-12-08	1	新疆-乌鲁木齐市-沙依巴克区	4	-3	0	1	0	0	0	2	150000	80000	4	(空)	25	0	2	65	77	165	38	1	5	4	1	5	2	1	-3	-3	-3	-3	-3	-3	-3	-3	-3	3	-3	-3	-3	2	2	2	-3	-3	-3	2	-3
1992-04-02	1	新疆-乌鲁木齐市-沙依巴克区	6	2	1	0	0	0	0	2	190000	75000	4	2021	28	1	2	65	82	160	39	1	5	4	5	5	2	1	-3	-3	-3	-3	-3	-3	-3	-3	-3	3	-3	-3	-3	2	2	2	-3	-3	-3	2	-3
1988-07-24	1	新疆-乌鲁木齐市-沙依巴克区	6	5	0	1	0	0	0	2	150000	80000	4	2021	33	1	2	88	97	168	40	1	5	3	5	5	2	1	-3	-3	-3	-3	-3	-3	-3	-3	-3	3	-3	-3	-3	2	2	2	-3	-3	-3	2	-3
1984-05-19	1	新疆-乌鲁木齐市-天山区	6	-3	0	1	0	0	0	2	240000	140000	3	(空)	38	0	2	56	72	163	39	1	5	4	5	5	2	1	-3	-3	-3	-3	-3	-3	-3	-3	-3	3	-3	-3	-3	2	2	2	-3	-3	-3	2	-3
1986-03-15	3	新疆-吐鲁番市-托克逊县	6	1	1	0	0	0	0	3	180000	100000	4	2019	29	1	2	78	97	170	39	1	5	4	5	5	2	1	-3	-3	-3	-3	-3	-3	-3	-3	-3	3	-3	-3	-3	2	2	2	-3	-3	-3	2	-3
1995-01-28	1	新疆-乌鲁木齐市-新市区	6	3	1	0	0	0	0	2	260000	120000	5	(空)	28	0	2	54	69	165	40	1	5	4	5	5	2	1	-3	-3	-3	-3	-3	-3	-3	-3	-3	3	-3	-3	-3	2	2	2	-3	-3	-3	2	-3
1999-12-12	2	新疆-乌鲁木齐市-天山区	6	3	1	0	0	0	0	2	230000	140000	5	(空)	23	0	2	59	80	175	39	1	5	4	5	5	2	1	-3	-3	-3	-3	-3	-3	-3	-3	-3	3	-3	-3	-3	2	2	2	-3	-3	-3	2	-3
1997-12-28	1	新疆-乌鲁木齐市-天山区	6	-3	0	1	0	0	0	3	190000	100000	4	2021	18	1	2	70	75	160	39	1	5	4	5	5	2	1	-3	-3	-3	-3	-3	-3	-3	-3	-3	3	-3	-3	-3	2	2	2	-3	-3	-3	2	-3
1994-08-11	1	新疆-乌鲁木齐市-沙依巴克区	5	-3	1	0	0	0	0	2	100000	40000	2	(空)	28	0	2	56	57	155	27	1	5	4	5	5	2	1	-3	-3	-3	-3	-3	-3	-3	-3	-3	3	-3	-3	-3	2	2	2	-3	-3	-3	2	-3
1996-07-10	1	新疆-乌鲁木齐市-沙依巴克区	6	2	1	0	0	0	0	2	40000	35000	3	(空)	26	0	2	51	53	158	26	1	5	4	5	5	2	1	-3	-3	-3	-3	-3	-3	-3	-3	-3	3	-3	-3	-3	1	2	1	4	3	2	2	-3
1990-05-03	3	新疆-乌鲁木齐市-天山区	4	4	1	0	0	0	0	3	100000	60000	3	2021	31	0	2	63	70	158	24	1	5	4	5	5	2	1	-3	-3	-3	-3	-3	-3	-3	-3	-3	3	-3	-3	-3	2	2	2	-3	-3	-3	1	2
1994-04-12	1	新疆-乌鲁木齐市-水磨沟区	5	5	1	0	0	0	0	3	100000	100000	5	2022	28	1	2	67	79	160	37	3	5	4	1	1	2	1	-3	-3	-3	-3	-3	-3	-3	-3	-3	3	-3	-3	-3	1	2	2	-3	-3	-3	2	-3
1990-09-28	1	新疆-乌鲁木齐市-天山区	6	2	1	0	0	0	0	2	80000	50000	4	2022	32	0	2	60	59	162	32	1	5	2	5	5	2	1	-3	-3	-3	-3	-3	-3	-3	-3	-3	3	-3	-3	-3	2	2	2	-3	-3	-3	1	2
1996-12-27	1	新疆-昌吉回族自治州-昌吉市	5	-3	0	0	0	0	1	4	80000	100000	3	2017	20	1	2	98	87	160	39	1	2	2	5	2	2	1	-3	-3	-3	-3	-3	-3	-3	-3	-3	3	-3	-3	-3	2	2	2	-3	-3	-3	2	-3
1988-11-23	6	新疆-乌鲁木齐市-头屯河区	4	-3	0	1	0	0	0	3	150000	50000	3	2019	29	1	2	52	64	163	39	1	5	4	5	5	2	1	-3	-3	-3	-3	-3	-3	-3	-3	-3	3	-3	-3	-3	2	2	2	-3	-3	-3	2	-3
1991-07-03	3	新疆-乌鲁木齐市-天山区	5	-3	1	0	0	0	0	3	130000	60000	4	2015	24	0	2	53	64	157	27	1	5	4	5	5	2	1	-3	-3	-3	-3	-3	-3	-3	-3	-3	3	-3	-3	-3	2	2	2	-3	-3	-3	2	-3
1984-07-10	4	新疆-昌吉回族自治州-玛纳斯县	3	-3	0	1	0	0	0	4	140000	80000	5	2017	24	2	2	62	72	158	39	1	5	4	5	5	2	1	-3	-3	-3	-3	-3	-3	-3	-3	-3	3	-3	-3	-3	2	2	2	-3	-3	-3	2	-3
1992-05-18	1	新疆-乌鲁木齐市-沙依巴克区	6	-3	0	1	0	0	0	2	140000	60000	3	(空)	38	0	2	55	65	160	39	1	5	4	5	5	2	1	-3	-3	-3	-3	-3	-3	-3	-3	-3	3	-3	-3	-3	2	2	2	-3	-3	-3	2	-3
1984-05-06	1	新疆-乌鲁木齐市-沙依巴克区	6	-3	0	1	0	0	0	3	160000	580000	4	2022	26	2	2	57	72	149	38	1	5	4	1	2	2	1	-3	-3	-3	-3	-3	-3	-3	-3	-3	3	-3	-3	-3	2	2	2	-3	-3	-3	2	-3
1992-10-12	1	新疆-乌鲁木齐市-沙依巴克区	5	-3	0	1	0	0	0	2	210000	100000	3	(空)	30	0	2	60	74	168	34	1	5	3	5	5	2	1	-3	-3	-3	-3	-3	-3	-3	-3	-3	3	-3	-3	-3	2	2	2	-3	-3	-3	2	-3
1986-02-14	1	新疆-乌鲁木齐市-天山区	7	3	1	0	0	0	0	3	250000	140000	4	2016	29	0	2	72	91	158	37	1	5	4	5	5	2	1	-3	-3	-3	-3	-3	-3	-3	-3	-3	3	-3	-3	-3	2	2	2	-3	-3	-3	2	-3
1992-03-05	2	新疆-乌鲁木齐市-天山区	3	-3	0	1	0	0	0	2	180000	80000	4	2014	22	0	2	58	63	164	26	1	5	4	5	5	2	1	-3	-3	-3	-3	-3	-3	-3	-3	-3	3	-3	-3	-3	2	2	2	-3	-3	-3	2	-3
1988-11-01	3	新疆-乌鲁木齐市-头屯河区	4	-3	0	1	0	0	0	2	180000	80000	4	2013	19	2	2	83	95	168	35	1	5	4	5	5	2	1	-3	-3	-3	-3	-3	-3	-3	-3	-3	3	-3	-3	-3	2	1	2	-3	-3	-3	2	-3
1993-01-20	1	新疆-乌鲁木齐市-天山区	7	2	1	0	0	0	0	4	160000	100000	3	2020	27	0	2	67	90	173	37	1	5	4	5	5	2	2	1	-3	2	2	3	3230	(空)	1	-3	3	-3	-3	-3	2	2	2	-3	-3	-3	2	-3
1989-12-18	3	新疆-乌鲁木齐市-天山区	6	2	1	0	0	0	0	3	50000	40000	3	2022	32	0	2	45	60	161	39	1	5	3	5	5	2	1	-3	-3	-3	-3	-3	-3	-3	-3	-3	3	-3	-3	-3	2	2	1	4	3	1	1	3
1989-07-25	4	新疆-阿勒泰地区-阿勒泰市	5	2	1	0	0	0	0	3	60000	60000	5	2021	23	1	2	88	93	170	23	1	1	1	2	1	2	1	-3	-3	-3	-3	-3	-3	-3	-3	-3	3	-3	-3	-3	2	2	2	-3	-3	-3	2	-3
34365	1	新疆-乌鲁木齐市-头屯河区	3	7	1	1	0	0	0	4	30000	100000	1	2004	27	1	2	68	78	170	37	3	5	4	5	5	2	1	-3	-3	-3	-3	-3	-3	-3	-3	-3	3	-3	-3	-3	2	2	2	-3	-3	-3	1	3
34237	2	新疆-乌鲁木齐市-乌鲁木齐县	3	-3	0	1	0	0	0	2	140000	60000	4	(空)	17	0	2	55	62	165	33	1	5	4	5	5	2	1	-3	-3	-3	-3	-3	-3	-3	-3	-3	3	-3	-3	-3	2	2	2	-3	-3	-3	2	-3
1995-12-21	2	新疆-乌鲁木齐市-沙依巴克区	6	3	1	1	1	0	0	2	200000	140000	3	(空)	27	0	2	58	74	165	37	1	5	4	1	2	2	1	-3	-3	-3	-3	-3	-3	-3	-3	-3	3	-3	-3	-3	2	2	2	-3	-3	-3	1	2
1992-12-05	2	新疆-乌鲁木齐市-沙依巴克区	6	2	1	0	0	0	0	3	20000	30000	3	2019	27	0	2	94	96	160	38	1	5	2	5	1	2	1	-3	-3	-3	-3	-3	-3	-3	-3	-3	3	-3	-3	-3	2	2	2	-3	-3	-3	2	-3
1991-05-20	1	新疆-乌鲁木齐市-新市区	6	4	1	0	0	0	0	2	100000	50000	4	(空)	31	0	2	52	58	165	24	1	2	2	5	5	2	1	-3	-3	-3	-3	-3	-3	-3	-3	-3	3	-3	-3	-3	1	1	2	-3	-3	-3	2	-3
1988-07-01	1	新疆-乌鲁木齐市-新市区	6	-3	0	1	0	0	0	3	190000	680000	3	2013	24	1	2	46	60	163	39	1	5	4	5	5	2	1	-3	-3	-3	-3	-3	-3	-3	-3	-3	3	-3	-3	-3	2	2	2	-3	-3	-3	2	-3
1995-09-21	2	新疆-昌吉回族自治州-呼图壁县	4	-3	0	1	0	0	0	6	60000	50000	5	2020	24	0	2	67	75	160	39	1	5	4	5	5	2	1	-3	-3	-3	-3	-3	-3	-3	-3	-3	3	-3	-3	-3	2	2	2	-3	-3	-3	1	4
1988-01-30	3	新疆-乌鲁木齐市-天山区	6	2	1	0	0	0	0	2	600000	50000	2	2015	27	1	2	88	99	163	38	1	5	2	5	5	2	1	-3	-3	-3	-3	-3	-3	-3	-3	-3	3	-3	-3	-3	1	1	2	-3	-3	-3	2	-3
1990-03-10	4	新疆-阿勒泰地区-富蕴县	6	9	1	0	0	0	0	3	200000	250000	5	(空)	33.474	0	1	65	74	162	30	1	5	3	1	3	1	1	-3	-3	-3	-3	-3	-3	-3	-3	-3	3	-3	-3	-3	2	2	2	-3	-3	-3	2	-3
1988-01-30	3	新疆-乌鲁木齐市-天山区	6	2	1	0	0	0	0	2	600000	500000	2	2015	27	1	2	88	99	163	38	1	5	2	5	5	2	1	-3	-3	-3	-3	-3	-3	-3	-3	-3	3	-3	-3	-3	1	1	2	-3	-3	-3	2	-3
1996-01-20	3	新疆-乌鲁木齐市-天山区	5	2	1	1	1	0	0	3	68000	80000	3	(空)	27.6055	0	2	60	59	162	40	1	5	4	1	1	2	1	-3	-3	-3	-3	-3	-3	-3	-3	-3	3	-3	-3	-3	2	2	2	-3	-3	-3	1	2
1991-05-12	3	新疆-乌鲁木齐市-天山区	6	-3	0	1	0	0	0	3	10000	20000	2	2022	30	0	2	54	65	165	41	1	5	2	5	5	2	1	-3	-3	-3	-3	-3	-3	-3	-3	-3	3	-3	-3	-3	2	2	2	-3	-3	-3	2	-3
1995-02-12	3	新疆-乌鲁木齐市-天山区	6	9	1	0	0	0	0	3	300000	180000	3	(空)	29	0	2	58	80	165	38	1	5	4	5	2	2	1	-3	-3	-3	-3	-3	-3	-3	-3	-3	3	-3	-3	-3	2	1	2	-3	-3	-3	1	2
1995-10-03	1	甘肃-张掖市-山丹县	6	2	1	0	0	0	0	6	100000	100000	4	2023	25	0	2	60	70	165	13	1	5	4	1	5	2	1	-3	-3	-3	-3	-3	-3	-3	-3	-3	3	-3	-3	-3	2	2	2	-3	-3	-3	2	-3
1994-11-16	1	新疆-乌鲁木齐市-天山区	6	6	1	0	0	0	0	7	100000	60000	4	2022	30	0	2	62	71	170	37	1	5	4	5	5	2	1	-3	-3	-3	-3	-3	-3	-3	-3	-3	3	-3	-3	-3	1	2	2	-3	-3	-3	1	2
34368	5	新疆-巴音郭楞蒙古自治州-和静县	6	1	1	0	0	0	0	2	150000	100000	2	2021	39	2	2	75	79	168	16	1	5	4	1	1	2	1	-3	-3	-3	-3	-3	-3	-3	-3	-3	3	-3	-3	-3	2	1	2	-3	-3	-3	2	-3
1993-11-25	1	新疆-乌鲁木齐市-沙依巴克区	5	-3	1	0	0	0	0	4	100000	70000	6	(空)	29	0	2	74	84	160	41	1	5	4	5	5	2	1	-3	-3	-3	-3	-3	-3	-3	-3	-3	3	-3	-3	-3	2	2	1	4	3	1	1	2
1992-12-10	4	新疆-伊犁哈萨克自治州-新源县	6	2	1	0	0	0	0	2	18000	15000	5	2022	28	0	2	45	50	158	19	1	5	4	5	1	2	1	-3	-3	-3	-3	-3	-3	-3	-3	-3	3	-3	-3	-3	2	2	2	-3	-3	-3	1	1
1986-06-30	3	新疆-乌鲁木齐市-沙依巴克区	4	-3	0	1	0	0	0	5	20000	15000	3	2019	24	0	2	50	74	163	39	1	5	4	5	5	2	1	-3	-3	-3	-3	-3	-3	-3	-3	-3	3	-3	-3	-3	2	2	2	-3	-3	-3	2	-3
1992-05-18	1	新疆-乌鲁木齐市-沙依巴克区	6	-3	1	0	0	0	0	2	35000	80000	4	(空)	31.2822	0	2	55	65	160	39	1	5	4	5	5	2	1	-3	-3	-3	-3	-3	-3	-3	-3	-3	3	-3	-3	-3	2	2	2	-3	-3	-3	1	1
1992-03-08	4	新疆-乌鲁木齐市-达坂城区	6	3	1	0	0	0	0	2	90000	90000	5	(空)	29	0	2	64	79	160	41	1	5	2	1	5	2	1	-3	-3	-3	-3	-3	-3	-3	-3	-3	3	-3	-3	-3	2	2	2	-3	-3	-3	2	-3
1988-08-04	1	新疆-乌鲁木齐市-水磨沟区	1	-3	0	1	0	0	0	3	80000	45000	4	2010	22	3	2	55	64	155	26	1	5	4	5	5	2	1	-3	-3	-3	-3	-3	-3	-3	-3	-3	3	-3	-3	-3	2	2	2	-3	-3	-3	2	-3
1992-03-29	3	新疆-乌鲁木齐市-沙依巴克区	6	3	0	0	0	0	1	4	40000	30000	3	(空)	30	0	2	50	61	156	27	1	5	4	5	5	2	1	-3	-3	-3	-3	-3	-3	-3	-3	-3	3	-3	-3	-3	2	2	2	-3	-3	-3	2	-3
1989-06-15	1	新疆-乌鲁木齐市-水磨沟区	6	3	1	0	0	0	0	2	140000	50000	3	2022	28	3	2	60	59	160	26	1	5	4	5	1	2	1	-3	-3	-3	-3	-3	-3	-3	-3	-3	3	-3	-3	-3	1	2	2	-3	-3	-3	2	-3
1991-02-15	1	新疆-乌鲁木齐市-沙依巴克区	7	3	1	0	0	0	0	2	200000	60000	5	(空)	31	0	2	58	67	165	27	1	5	4	2	5	2	1	-3	-3	-3	-3	-3	-3	-3	-3	-3	3	-3	-3	-3	2	2	2	-3	-3	-3	2	-3
1993-12-25	1	新疆-乌鲁木齐市-天山区	6	3	1	0	0	0	0	3	80000	80000	5	(空)	28	0	2	54	64	160	26	1	5	4	5	5	2	1	-3	-3	-3	-3	-3	-3	-3	-3	-3	3	-3	-3	-3	1	2	2	-3	-3	-3	2	-3
1991-03-19	5	新疆-乌鲁木齐市-新市区	6	3	1	0	0	0	0	2	100000	80000	5	2019	28	1	2	60	63	158	24	1	5	4	4	4	1	1	-3	-3	-3	-3	-3	-3	-3	-3	-3	3	-3	-3	-3	1	1	1	4	3	2	2	-3
2000-06-11	2	新疆-乌鲁木齐市-天山区	4	-3	1	0	0	0	0	2	100000	50000	4	(空)	21	1	2	58	70	168	23	1	5	4	5	5	2	1	-3	-3	-3	-3	-3	-3	-3	-3	-3	3	-3	-3	-3	2	1	2	-3	-3	-3	2	-3
2002-01-05	3	新疆-乌鲁木齐市-天山区	5	-3	0	1	0	0	0	2	130000	150000	3	2021	20	1	2	58	73	162	32	1	5	4	1	5	2	1	-3	-3	-3	-3	-3	-3	-3	-3	-3	3	-3	-3	-3	2	2	2	-3	-3	-3	1	4
1994-11-07	1	新疆-乌鲁木齐市-水磨沟区	5	9	1	0	0	0	0	3	100000	80000	4	2015	23	1	2	62	67	165	26	1	5	4	1	5	2	1	-3	-3	-3	-3	-3	-3	-3	-3	-3	3	-3	-3	-3	1	2	1	4	3	3	2	-3
1995-04-26	3	新疆-乌鲁木齐市-天山区	6	-3	0	0	0	1	0	4	60000	55000	4	(空)	27	0	2	68	78	173	27	1	5	4	5	5	2	1	-3	-3	-3	-3	-3	-3	-3	-3	-3	3	-3	-3	-3	2	2	2	-3	-3	-3	2	-3
1988-08-05	3	新疆-乌鲁木齐市-天山区	3	-3	0	1	0	0	0	4	70000	80000	3	2014	20	0	2	75	82	160	37	1	5	4	5	5	2	1	-3	-3	-3	-3	-3	-3	-3	-3	-3	3	-3	-3	-3	2	2	2	-3	-3	-3	2	-3
1986-03-27	3	新疆-阿克苏地区-库车县	6	1	1	0	0	0	0	2	100000	100000	3	2022	35	0	2	63	83	152	37	1	5	4	5	5	2	1	-3	-3	-3	-3	-3	-3	-3	-3	-3	3	-3	-3	-3	2	2	2	-3	-3	-3	2	-3
1994-01-26	1	新疆-乌鲁木齐市-新市区	6	3	1	0	0	0	0	5	80000	80000	5	(空)	28	0	2	50	63	162	30	1	5	4	1	5	2	1	-3	-3	-3	-3	-3	-3	-3	-3	-3	3	-3	-3	-3	1	1	2	-3	-3	-3	1	2
1991-06-07	1	新疆-乌鲁木齐市-新市区	6	3	1	0	0	0	0	2	90000	100000	3	2022	30	0	2	58	70	163	34	1	5	4	5	5	2	1	-3	-3	-3	-3	-3	-3	-3	-3	-3	3	-3	-3	-3	2	2	2	-3	-3	-3	2	-3
1986-08-18	1	新疆-乌鲁木齐市-新市区	5	-3	1	0	1	0	0	4	80000	65000	5	(空)	36	0	2	45	51	155	40	1	5	4	1	2	2	1	-3	-3	-3	-3	-3	-3	-3	-3	-3	3	-3	-3	-3	2	2	2	-3	-3	-3	1	4
1995-07-07	2	新疆-乌鲁木齐市-水磨沟区	5	1	1	0	0	0	0	2	70000	80000	3	2022	27	0	2	73	89	162	39	1	5	4	5	5	2	1	-3	-3	-3	-3	-3	-3	-3	-3	-3	3	-3	-3	-3	2	2	2	-3	-3	-3	2	-3
1997-12-02	1	新疆-乌鲁木齐市-米东区	4	1	1	0	0	0	0	3	80000	100000	3	2018	22	2	2	58	66	153	38	1	5	4	5	5	2	1	-3	-3	-3	-3	-3	-3	-3	-3	-3	3	-3	-3	-3	2	2	2	-3	-3	-3	2	-3
1989-12-18	3	新疆-乌鲁木齐市-天山区	6	2	1	0	0	0	0	2	80000	90000	3	2022	33	0	2	45	60	161	38	1	5	4	5	5	2	1	-3	-3	-3	-3	-3	-3	-3	-3	-3	3	-3	-3	-3	2	2	2	-3	-3	-3	2	-3
1993-03-13	1	新疆-乌鲁木齐市-沙依巴克区	5	-3	0	1	0	0	0	3	60000	80000	4	2020	26	1	2	58	78	162	33	1	5	4	5	5	2	1	-3	-3	-3	-3	-3	-3	-3	-3	-3	3	-3	-3	-3	2	2	2	-3	-3	-3	2	-3
1993-05-15	4	新疆-博尔塔拉蒙古自治州-博乐市	7	2	1	0	0	0	0	2	100000	80000	4	2022	29	0	2	86	104	163	39	1	5	4	5	5	2	1	-3	-3	-3	-3	-3	-3	-3	-3	-3	3	-3	-3	-3	2	2	2	-3	-3	-3	2	-3
1992-03-30	1	新疆-乌鲁木齐市-乌鲁木齐县	3	-3	0	1	0	0	0	4	60000	80000	2	2019	19	0	2	60	80	170	41	1	5	4	5	5	2	1	-3	-3	-3	-3	-3	-3	-3	-3	-3	3	-3	-3	-3	2	2	2	-3	-3	-3	2	-3
1992-01-10	3	新疆-吐鲁番市-高昌区	2	-3	0	1	0	0	0	5	60000	100000	3	2011	20	1	2	52	61	158	36	1	5	4	5	5	2	1	-3	-3	-3	-3	-3	-3	-3	-3	-3	3	-3	-3	-3	2	2	2	-3	-3	-3	2	-3
1989-01-01	3	新疆-乌鲁木齐市-天山区	3	-3	0	1	0	0	0	4	60000	80000	2	2015	22	1	2	55	70	168	38	1	5	4	5	5	2	1	-3	-3	-3	-3	-3	-3	-3	-3	-3	3	-3	-3	-3	2	2	2	-3	-3	-3	2	-3
1987-08-01	1	新疆-乌鲁木齐市-沙依巴克区	3	-3	0	1	0	0	0	4	60000	70000	3	2010	20	0	2	69	83	163	34	1	5	4	5	5	2	1	-3	-3	-3	-3	-3	-3	-3	-3	-3	3	-3	-3	-3	2	2	2	-3	-3	-3	2	-3
1992-09-09	3	新疆-乌鲁木齐市-天山区	6	-3	0	1	0	0	0	2	60000	60000	3	2022	30	0	2	53	67	160	39	1	5	4	5	5	2	1	-3	-3	-3	-3	-3	-3	-3	-3	-3	3	-3	-3	-3	2	2	2	-3	-3	-3	2	-3
1989-10-15	4	新疆-乌鲁木齐市-沙依巴克区	4	-3	0	1	0	0	0	2	80000	70000	3	2022	33	0	2	80	91	165	38	1	5	4	5	5	2	1	-3	-3	-3	-3	-3	-3	-3	-3	-3	3	-3	-3	-3	2	2	2	-3	-3	-3	2	-3
1981-11-06	1	新疆-乌鲁木齐市-沙依巴克区	7	2	1	0	0	0	0	3	80000	90000	3	2012	30	0	2	65	78	171	36	1	5	4	5	5	2	1	-3	-3	-3	-3	-3	-3	-3	-3	-3	3	-3	-3	-3	2	2	2	-3	-3	-3	2	-3
1983-06-15	1	新疆-乌鲁木齐市-乌鲁木齐县	3	-3	0	1	0	0	0	4	80000	90000	3	2004	19	0	2	68	80	170	37	1	5	4	5	5	2	1	-3	-3	-3	-3	-3	-3	-3	-3	-3	3	-3	-3	-3	2	2	2	-3	-3	-3	2	-3
1991-02-05	3	新疆-吐鲁番市-托克逊县	6	2	1	0	0	0	0	2	80000	60000	2	2022	30	0	2	73	80	160	26	1	5	2	5	5	2	1	-3	-3	-3	-3	-3	-3	-3	-3	-3	3	-3	-3	-3	2	2	2	-3	-3	-3	2	-3
1997-05-05	3	新疆-喀什地区-疏附县	3	-3	0	1	0	0	0	3	60000	80000	3	2015	19	0	2	56	81	165	38	1	5	4	5	5	2	1	-3	-3	-3	-3	-3	-3	-3	-3	-3	3	-3	-3	-3	2	2	2	-3	-3	-3	2	-3
1980-07-29	4	新疆-阿勒泰地区-阿勒泰市	3	-3	0	1	0	0	0	2	50000	70000	2	2017	24	2	2	78	84	172	21	1	5	4	5	5	2	1	-3	-3	-3	-3	-3	-3	-3	-3	-3	3	-3	-3	-3	2	2	2	-3	-3	-3	2	-3
1990-01-20	1	新疆-乌鲁木齐市-沙依巴克区	5	-3	0	1	0	0	0	3	60000	80000	2	2020	30	0	2	75	90	169	35	1	5	4	5	5	2	1	-3	-3	-3	-3	-3	-3	-3	-3	-3	3	-3	-3	-3	2	2	2	-3	-3	-3	2	-3
1999-03-13	3	新疆-乌鲁木齐市-天山区	5	-3	1	0	0	0	0	2	50000	60000	2	2022	23	0	2	45	73	170	39	1	5	4	5	5	2	1	-3	-3	-3	-3	-3	-3	-3	-3	-3	3	-3	-3	-3	2	2	2	-3	-3	-3	2	-3
1987-07-10	3	新疆-乌鲁木齐市-天山区	6	2	0	0	0	1	0	2	100000	80000	3	(空)	35	0	2	57	60	160	31	1	5	4	5	5	2	1	-3	-3	-3	-3	-3	-3	-3	-3	-3	3	-3	-3	-3	2	2	2	-3	-3	-3	1	3
1991-12-14	1	新疆-乌鲁木齐市-沙依巴克区	5	-3	0	1	0	0	0	2	50000	100000	5	2017	25	1	2	65	76	156	35	1	5	4	5	5	2	1	-3	-3	-3	-3	-3	-3	-3	-3	-3	3	-3	-3	-3	2	2	2	-3	-3	-3	2	-3
1994-05-28	3	新疆-乌鲁木齐市-水磨沟区	6	2	1	0	0	0	0	2	90000	80000	3	(空)	28	0	2	60	59	162	5	1	5	4	1	5	2	1	-3	-3	-3	-3	-3	-3	-3	-3	-3	3	-3	-3	-3	1	2	1	4	3	3	2	-3
1993-04-16	3	新疆-乌鲁木齐市-天山区	6	-3	0	1	0	0	0	2	20000	50000	3	2021	27	1	2	55	58	169	14	1	5	4	5	5	2	1	-3	-3	-3	-3	-3	-3	-3	-3	-3	3	-3	-3	-3	2	2	2	-3	-3	-3	2	-3
1994-02-07	1	新疆-乌鲁木齐市-新市区	5	3	1	0	0	0	0	5	60000	40000	4	(空)	28	0	2	75	77	168	25	1	5	4	5	5	2	1	-3	-3	-3	-3	-3	-3	-3	-3	-3	3	-3	-3	-3	2	2	2	-3	-3	-3	2	-3
1991-10-04	1	新疆-乌鲁木齐市-沙依巴克区	5	4	0	1	0	0	0	4	60000	50000	5	2022	30	0	2	50	57	155	25	1	5	4	5	5	2	1	-3	-3	-3	-3	-3	-3	-3	-3	-3	3	-3	-3	-3	2	2	2	-3	-3	-3	2	-3
1992-12-01	3	新疆-吐鲁番市-托克逊县	6	1	1	0	0	0	0	2	100000	50000	4	2022	29	0	2	55	74	160	37	1	5	4	5	5	2	2	2	8	2	2	0	2975	10	1	-3	3	-3	-3	-3	2	2	2	-3	-3	-3	2	-3
2001-12-12	3	新疆-乌鲁木齐市-天山区	5	5	0	1	0	0	0	7	100000	100000	4	(空)	20	0	2	42	55	163	38	1	5	4	5	5	2	1	-3	-3	-3	-3	-3	-3	-3	-3	-3	3	-3	-3	-3	2	2	2	-3	-3	-3	1	3
1974-10-01	3	新疆-阿克苏地区-库车县	5	2	1	0	0	0	0	5	120000	120000	6	1999	25	2	2	45	51	150	12	1	5	4	5	1	2	1	-3	-3	-3	-3	-3	-3	-3	-3	-3	3	-3	-3	-3	2	2	2	-3	-3	-3	1	1
1990-09-19	1	新疆-乌鲁木齐市-水磨沟区	6	5	1	0	0	0	0	2	100000	60000	5	2022	32	1	2	51	57	165	26	1	5	4	5	5	2	1	-3	-3	-3	-3	-3	-3	-3	-3	-3	3	-3	-3	-3	2	2	2	-3	-3	-3	1	3
2000-10-10	2	新疆-乌鲁木齐市-天山区	4	-3	0	1	0	0	0	3	45000	35000	4	(空)	22	0	2	49	54	160	25	1	5	4	5	5	2	1	-3	-3	-3	-3	-3	-3	-3	-3	-3	3	-3	-3	-3	2	2	2	-3	-3	-3	1	2
1992-07-20	1	新疆-乌鲁木齐市-头屯河区	6	2	1	0	0	0	0	2	50000	50000	4	(空)	30	0	2	47	52	163	24	1	5	4	1	5	2	1	-3	-3	-3	-3	-3	-3	-3	-3	-3	3	-3	-3	-3	2	2	2	-3	-3	-3	2	-3
1994-02-08	1	新疆-乌鲁木齐市-沙依巴克区	5	-3	0	1	0	0	0	4	50000	20000	4	2020	27	0	2	67	77	170	33	1	5	4	5	5	2	1	-3	-3	-3	-3	-3	-3	-3	-3	-3	3	-3	-3	-3	2	2	2	-3	-3	-3	1	4
1986-12-24	1	新疆-乌鲁木齐市-米东区	6	4	1	0	0	0	0	3	400000	100000	5	2017	30	0	2	69	69	172	5	1	2	4	1	2	2	1	-3	-3	-3	-3	-3	-3	-3	-3	-3	3	-3	-3	-3	2	2	2	-3	-3	-3	1	2
1992-11-29	1	新疆-乌鲁木齐市-新市区	6	9	1	0	0	0	0	3	200000	100000	5	(空)	29	0	2	64	69	166	23	1	5	4	5	5	2	1	-3	-3	-3	-3	-3	-3	-3	-3	-3	3	-3	-3	-3	2	2	2	-3	-3	-3	2	-3
1997-09-15	1	新疆-乌鲁木齐市-米东区	4	5	1	0	0	0	0	5	10000	10000	3	2018	21	0	2	62	66	160	30	1	5	2	5	5	2	1	-3	-3	-3	-3	-3	-3	-3	-3	-3	3	-3	-3	-3	2	2	2	-3	-3	-3	1	4
1998-07-05	1	新疆-乌鲁木齐市-头屯河区	5	2	1	0	0	0	0	2	187200	72000	5	(空)	25.1479	0	2	60	59	162	33	1	4	3	4	5	2	2	1	-3	2	2	(空)	3308	(空)	1	-3	3	-3	-3	-3	2	2	2	-3	-3	-3	1	2
1994-10-04	3	新疆-乌鲁木齐市-头屯河区	5	-3	1	0	0	0	0	2	120000	50000	3	(空)	28.9014	0	2	45	55	155	28	1	5	4	5	5	2	1	-3	-3	-3	-3	-3	-3	-3	-3	-3	3	-3	-3	-3	2	2	2	-3	-3	-3	2	-3
2004-02-05	1	新疆-乌鲁木齐市-天山区	4	-3	0	0	0	0	1	5	200000	50000	5	(空)	19	0	2	47	55	165	24	1	5	4	5	3	2	1	-3	-3	-3	-3	-3	-3	-3	-3	-3	3	-3	-3	-3	1	2	2	-3	-3	-3	2	-3
1999-04-03	2	新疆-乌鲁木齐市-沙依巴克区	5	-3	0	1	0	0	0	2	150000	100000	5	2022	22	1	2	48	55	166	31	1	5	4	5	5	2	1	-3	-3	-3	-3	-3	-3	-3	-3	-3	3	-3	-3	-3	2	2	2	-3	-3	-3	1	2
1991-07-16	1	新疆-乌鲁木齐市-米东区	3	5	0	1	0	0	0	3	100000	50000	4	2016	25	0	2	67	69	165	10	1	5	4	5	5	2	1	-3	-3	-3	-3	-3	-3	-3	-3	-3	3	-3	-3	-3	2	2	1	4	2	1	1	3
1992-09-16	3	新疆-乌鲁木齐市-水磨沟区	5	9	1	0	0	0	0	3	50000	20000	3	2016	24	0	2	42	50	168	23	1	5	4	5	5	2	1	-3	-3	-3	-3	-3	-3	-3	-3	-3	3	-3	-3	-3	2	2	2	-3	-3	-3	2	-3
1993-05-30	2	新疆-乌鲁木齐市-天山区	6	3	1	0	0	0	0	2	200000	60000	5	(空)	30.2493	0	2	47	60	160	33	1	5	4	5	5	2	1	-3	-3	-3	-3	-3	-3	-3	-3	-3	3	-3	-3	-3	2	2	2	-3	-3	-3	1	2
1991-08-18	1	新疆-乌鲁木齐市-沙依巴克区	3	-3	0	1	0	0	0	4	20000	30000	1	2016	26	0	2	53	63	155	34	1	5	4	5	5	2	1	-3	-3	-3	-3	-3	-3	-3	-3	-3	3	-3	-3	-3	2	2	2	-3	-3	-3	2	-3
1994-05-10	3	新疆-阿克苏地区-库车县	6	2	1	0	0	0	0	2	20000	20000	3	2022	26	2	2	63	83	162	37	1	5	2	5	5	2	1	-3	-3	-3	-3	-3	-3	-3	-3	-3	3	-3	-3	-3	2	2	2	-3	-3	-3	2	-3
1993-12-09	1	新疆-乌鲁木齐市-沙依巴克区	4	-3	0	0	0	0	1	7	100000	100000	5	2021	25	1	2	78	84	167	39	1	5	4	5	5	2	1	-3	-3	-3	-3	-3	-3	-3	-3	-3	3	-3	-3	-3	2	2	2	-3	-3	-3	2	-3
1986-06-11	3	新疆-乌鲁木齐市-天山区	6	2	1	0	0	0	0	2	60000	80000	3	2019	30	2	2	74	80	163	35	1	5	2	5	5	2	1	-3	-3	-3	-3	-3	-3	-3	-3	-3	3	-3	-3	-3	2	2	2	-3	-3	-3	2	-3
1996-10-05	2	新疆-乌鲁木齐市-米东区	4	-3	0	1	0	0	0	2	50000	70000	2	2022	26	0	2	72	92	160	39	1	5	2	5	5	2	1	-3	-3	-3	-3	-3	-3	-3	-3	-3	3	-3	-3	-3	2	2	2	-3	-3	-3	2	-3
1992-12-01	3	新疆-吐鲁番市-托克逊县	6	1	1	0	0	0	0	2	80000	80000	3	2022	30	0	2	56	74	160	37	1	5	4	4	5	2	1	-3	-3	-3	-3	-3	-3	-3	-3	-3	3	-3	-3	-3	2	2	2	-3	-3	-3	2	-3
1990-10-03	3	新疆-吐鲁番市-托克逊县	6	2	1	0	0	0	0	3	90000	70000	3	2022	27	1	2	105	116	168	37	1	5	2	5	5	2	1	-3	-3	-3	-3	-3	-3	-3	-3	-3	3	-3	-3	-3	2	2	2	-3	-3	-3	2	-3
1996-11-17	6	新疆-乌鲁木齐市-新市区	6	2	1	0	0	0	0	2	70000	80000	2	2022	26	0	2	58	74	165	38	1	5	4	5	5	2	1	-3	-3	-3	-3	-3	-3	-3	-3	-3	3	-3	-3	-3	2	2	2	-3	-3	-3	2	-3
1993-07-09	2	新疆-乌鲁木齐市-米东区	3	-3	0	1	0	0	0	3	60000	70000	3	2020	26	0	2	68	77	154	38	1	5	4	5	5	2	1	-3	-3	-3	-3	-3	-3	-3	-3	-3	3	-3	-3	-3	2	2	2	-3	-3	-3	2	-3
1996-11-25	3	新疆-乌鲁木齐市-天山区	4	-3	0	1	0	0	0	2	150000	650000	4	(空)	26	0	2	54	64	153	36	1	5	4	5	5	2	1	-3	-3	-3	-3	-3	-3	-3	-3	-3	3	-3	-3	-3	2	2	1	4	3	1	2	-3
1991-12-11	1	新疆-乌鲁木齐市-水磨沟区	7	3	1	0	0	0	0	2	240000	120000	5	2020	28	1	2	52	72	161	40	1	5	4	5	5	2	1	-3	-3	-3	-3	-3	-3	-3	-3	-3	3	-3	-3	-3	2	2	2	-3	-3	-3	2	-3
1994-02-28	3	新疆-乌鲁木齐市-沙依巴克区	5	2	1	0	0	0	0	2	200000	120000	5	(空)	28	0	2	50	69	178	41	1	5	4	5	5	2	1	-3	-3	-3	-3	-3	-3	-3	-3	-3	3	-3	-3	-3	2	2	2	-3	-3	-3	2	-3
1986-03-08	1	新疆-乌鲁木齐市-沙依巴克区	4	3	1	0	0	0	0	3	190000	100000	4	2008	21	0	2	67	88	163	39	1	5	4	5	5	2	1	-3	-3	-3	-3	-3	-3	-3	-3	-3	3	-3	-3	-3	1	1	2	-3	-3	-3	2	-3
1991-08-01	3	新疆-乌鲁木齐市-沙依巴克区	5	-3	0	1	0	0	0	4	150000	80000	3	2013	19	0	2	55	75	165	38	1	5	4	5	5	2	1	-3	-3	-3	-3	-3	-3	-3	-3	-3	3	-3	-3	-3	2	2	2	-3	-3	-3	2	-3
1988-11-01	3	新疆-乌鲁木齐市-头屯河区	4	-3	0	1	0	0	0	3	100000	60000	4	2013	19	2	2	83	95	168	35	1	5	4	5	5	2	1	-3	-3	-3	-3	-3	-3	-3	-3	-3	3	-3	-3	-3	2	2	2	-3	-3	-3	2	-3
1992-02-06	1	新疆-乌鲁木齐市-水磨沟区	6	2	1	0	0	0	0	2	200000	90000	4	(空)	31	0	2	47	66	162	38	1	5	4	5	5	2	1	-3	-3	-3	-3	-3	-3	-3	-3	-3	3	-3	-3	-3	2	2	2	-3	-3	-3	2	-3
1988-08-03	1	新疆-乌鲁木齐市-水磨沟区	4	-3	0	1	0	0	0	3	180000	86000	4	2021	30	1	2	66	76	160	39	1	5	4	5	5	2	1	-3	-3	-3	-3	-3	-3	-3	-3	-3	3	-3	-3	-3	2	2	2	-3	-3	-3	2	-3
1983-07-01	1	新疆-巴音郭楞蒙古自治州-库尔勒市	6	3	1	0	0	0	0	2	170000	70000	5	2022	35	1	2	65	81	160	32	1	5	4	5	5	2	1	-3	-3	-3	-3	-3	-3	-3	-3	-3	3	-3	-3	-3	2	2	2	-3	-3	-3	2	-3
1992-12-10	1	新疆-乌鲁木齐市-达坂城区	6	6	1	0	0	0	0	3	200000	120000	4	2020	25	1	2	62	64	165	19	1	5	4	5	5	2	1	-3	-3	-3	-3	-3	-3	-3	-3	-3	3	-3	-3	-3	2	2	2	-3	-3	-3	2	-3
1989-12-04	1	新疆-乌鲁木齐市-沙依巴克区	3	-3	0	1	0	0	0	4	190000	120000	4	2022	19	1	2	52	62	155	38	1	5	4	5	5	2	1	-3	-3	-3	-3	-3	-3	-3	-3	-3	3	-3	-3	-3	1	1	2	-3	-3	-3	2	-3
1988-11-13	1	新疆-昌吉回族自治州-阜康市	5	-3	0	1	0	0	0	3	180000	100000	5	2018	29	0	2	50	62	160	32	1	5	4	5	5	2	1	-3	-3	-3	-3	-3	-3	-3	-3	-3	3	-3	-3	-3	2	2	1	4	3	1	2	-3
1989-10-14	2	新疆-乌鲁木齐市-沙依巴克区	6	3	1	0	0	0	0	2	230000	120000	5	(空)	33	0	2	82	105	180	40	1	5	4	1	5	2	1	-3	-3	-3	-3	-3	-3	-3	-3	-3	3	-3	-3	-3	2	2	2	-3	-3	-3	2	-3
1987-08-04	3	新疆-乌鲁木齐市-天山区	6	3	1	0	0	0	0	3	200000	110000	4	2018	30	0	2	61	74	156	38	1	5	4	5	5	2	1	-3	-3	-3	-3	-3	-3	-3	-3	-3	3	-3	-3	-3	2	2	2	-3	-3	-3	2	-3
1987-09-05	3	新疆-乌鲁木齐市-天山区	6	3	1	0	0	0	0	4	240000	140000	5	2021	28	0	2	75	86	172	39	1	5	4	1	1	2	1	-3	-3	-3	-3	-3	-3	-3	-3	-3	3	-3	-3	-3	2	2	2	-3	-3	-3	2	-3
1999-04-12	2	新疆-乌鲁木齐市-天山区	3	-3	0	1	0	0	0	3	160000	86000	4	2018	16	1	2	49	65	156	40	1	5	3	5	5	2	1	-3	-3	-3	-3	-3	-3	-3	-3	-3	3	-3	-3	-3	2	2	2	-3	-3	-3	2	-3
1997-09-15	1	新疆-乌鲁木齐市-天山区	6	-3	0	1	0	0	0	2	160000	68000	3	2021	24	1	2	44	62	158	38	1	5	4	5	5	2	1	-3	-3	-3	-3	-3	-3	-3	-3	-3	3	-3	-3	-3	2	2	2	-3	-3	-3	2	-3
1995-01-10	3	新疆-乌鲁木齐市-天山区	5	3	1	0	0	0	0	2	180000	80000	3	(空)	28	0	2	60	78	165	40	1	5	4	5	5	2	1	-3	-3	-3	-3	-3	-3	-3	-3	-3	3	-3	-3	-3	2	2	2	-3	-3	-3	2	-3
1998-09-17	2	新疆-乌鲁木齐市-沙依巴克区	6	2	1	1	1	0	0	5	120000	60000	5	(空)	24	0	2	74	85	171	28	1	5	4	5	5	2	1	-3	-3	-3	-3	-3	-3	-3	-3	-3	3	-3	-3	-3	2	1	2	-3	-3	-3	1	3
1996-03-04	2	新疆-乌鲁木齐市-新市区	6	2	1	0	0	0	0	2	200000	100000	5	(空)	26	0	2	59	78	164	39	1	5	4	5	5	2	1	-3	-3	-3	-3	-3	-3	-3	-3	-3	3	-3	-3	-3	1	2	2	-3	-3	-3	1	2
1994-06-26	3	新疆-乌鲁木齐市-天山区	7	2	1	0	0	0	0	2	90000	80000	5	(空)	28	0	2	61	76	168	27	1	5	4	2	5	2	1	-3	-3	-3	-3	-3	-3	-3	-3	-3	3	-3	-3	-3	2	2	1	4	2	1	1	2
1990-08-12	1	新疆-乌鲁木齐市-沙依巴克区	5	9	1	0	0	0	0	2	100000	4000	5	2019	28	2	2	49	55	158	26	1	5	4	5	5	2	1	-3	-3	-3	-3	-3	-3	-3	-3	-3	3	-3	-3	-3	2	1	2	-3	-3	-3	2	-3
1993-12-22	1	新疆-乌鲁木齐市-水磨沟区	5	4	1	0	0	0	0	2	100000	80000	1	(空)	29	0	2	63	70	158	25	1	5	4	5	1	2	1	-3	-3	-3	-3	-3	-3	-3	-3	-3	3	-3	-3	-3	2	2	2	-3	-3	-3	2	-3
1995-10-29	1	新疆-乌鲁木齐市-米东区	6	2	1	0	0	0	0	4	120000	50000	5	(空)	27	0	2	50	63	158	29	1	5	4	5	5	2	1	-3	-3	-3	-3	-3	-3	-3	-3	-3	3	-3	-3	-3	2	1	2	-3	-3	-3	2	-3
1992-12-18	1	新疆-乌鲁木齐市-水磨沟区	6	1	1	0	0	0	0	3	200000	1500000	4	(空)	29	0	2	65	83	168	33	1	5	1	2	1	2	1	-3	-3	-3	-3	-3	-3	-3	-3	-3	3	-3	-3	-3	2	2	1	4	1	3	2	-3
1990-07-25	1	新疆-乌鲁木齐市-水磨沟区	6	3	1	0	0	0	0	2	200000	100000	5	2020	28	0	2	52	57	161	24	1	5	4	5	1	2	1	-3	-3	-3	-3	-3	-3	-3	-3	-3	3	-3	-3	-3	1	2	2	-3	-3	-3	2	-3
1992-12-23	2	新疆-乌鲁木齐市-天山区	5	3	1	0	1	0	0	3	100000	45000	5	(空)	29	0	2	62	67	163	26	1	5	4	5	5	2	1	-3	-3	-3	-3	-3	-3	-3	-3	-3	3	-3	-3	-3	2	2	2	-3	-3	-3	1	2
1993-01-28	1	新疆-乌鲁木齐市-头屯河区	6	2	1	0	0	0	0	3	60000	60000	3	2021	28	1	2	58	68	155	27	1	5	4	5	5	2	1	-3	-3	-3	-3	-3	-3	-3	-3	-3	3	-3	-3	-3	1	2	1	4	3	3	2	-3
1988-12-20	1	新疆-乌鲁木齐市-新市区	5	4	1	0	1	0	0	2	80000	70000	4	2021	33	1	2	58	62	172	19	1	5	4	1	2	2	1	-3	-3	-3	-3	-3	-3	-3	-3	-3	3	-3	-3	-3	2	2	2	-3	-3	-3	1	3
1996-06-25	3	新疆-乌鲁木齐市-天山区	5	-3	0	1	0	0	0	2	60000	55000	4	(空)	27.1753	0	2	55	68	163	28	1	5	4	1	5	2	1	-3	-3	-3	-3	-3	-3	-3	-3	-3	3	-3	-3	-3	1	2	2	-3	-3	-3	2	-3
1976-04-28	2	新疆-乌鲁木齐市-新市区	3	-3	1	0	0	0	0	5	150000	60000	6	2017	34	2	2	69	79	160	26	1	5	4	5	5	2	1	-3	-3	-3	-3	-3	-3	-3	-3	-3	3	-3	-3	-3	2	2	2	-3	-3	-3	2	-3
1994-08-17	1	新疆-乌鲁木齐市-天山区	6	2	1	0	0	0	0	3	100000	50000	5	2016	22	1	2	64	80	166	36	1	5	4	5	5	2	1	-3	-3	-3	-3	-3	-3	-3	-3	-3	3	-3	-3	-3	2	2	2	-3	-3	-3	2	-3
1999-02-26	3	新疆-乌鲁木齐市-天山区	6	5	1	0	0	0	0	3	25000	50000	4	(空)	23	0	2	52	62	162	26	1	5	4	5	5	2	1	-3	-3	-3	-3	-3	-3	-3	-3	-3	3	-3	-3	-3	2	2	2	-3	-3	-3	1	1
1993-03-24	1	新疆-乌鲁木齐市-乌鲁木齐县	6	3	1	0	1	0	0	2	150000	50000	5	2022	29	0	2	68	75	168	25	1	5	4	2	5	1	1	-3	-3	-3	-3	-3	-3	-3	-3	-3	3	-3	-3	-3	2	2	2	-3	-3	-3	2	-3
1978-06-06	1	新疆-乌鲁木齐市-水磨沟区	4	-3	1	0	0	0	0	4	250000	60000	5	2011	20	1	2	53	61	158	25	1	5	4	5	5	2	1	-3	-3	-3	-3	-3	-3	-3	-3	-3	3	-3	-3	-3	2	2	2	-3	-3	-3	2	-3
1991-10-02	1	新疆-乌鲁木齐市-天山区	5	-3	1	0	0	0	0	2	250000	50000	5	(空)	31.9096	0	2	63	80	160	35	1	5	2	5	5	2	1	-3	-3	-3	-3	-3	-3	-3	-3	-3	3	-3	-3	-3	2	2	2	-3	-3	-3	2	-3
1987-02-27	5	新疆-乌鲁木齐市-天山区	6	2	1	0	0	0	0	3	60000	60000	3	2020	21	3	2	53	64	159	28	1	5	2	5	5	2	1	-3	-3	-3	-3	-3	-3	-3	-3	-3	3	-3	-3	-3	2	2	2	-3	-3	-3	2	-3
1994-05-10	3	新疆-阿克苏地区-库车县	5	2	1	0	0	0	0	2	180000	86000	5	2022	25	2	2	63	84	162	38	1	5	2	4	5	2	1	-3	-3	-3	-3	-3	-3	-3	-3	-3	3	-3	-3	-3	2	2	2	-3	-3	-3	2	-3
1986-01-28	2	新疆-乌鲁木齐市-沙依巴克区	5	1	1	0	0	0	0	3	60000	80000	3	2021	30	1	2	110	127	170	39	1	5	4	5	5	2	1	-3	-3	-3	-3	-3	-3	-3	-3	-3	3	-3	-3	-3	2	2	2	-3	-3	-3	2	-3
1983-03-26	4	新疆-塔城地区-塔城市	6	3	1	0	0	0	0	3	200000	120000	4	2021	34	0	2	65	78	165	37	1	5	4	5	5	2	1	-3	-3	-3	-3	-3	-3	-3	-3	-3	3	-3	-3	-3	2	2	1	4	1	1	2	-3
1998-09-18	3	新疆-乌鲁木齐市-沙依巴克区	3	-3	0	1	0	0	0	2	180000	100000	4	(空)	24	0	2	65	76	155	40	1	5	4	5	5	2	1	-3	-3	-3	-3	-3	-3	-3	-3	-3	3	-3	-3	-3	2	2	2	-3	-3	-3	2	-3
1995-08-30	3	新疆-和田地区-墨玉县	5	-3	0	1	0	0	0	2	140000	70000	5	(空)	27	0	2	60	70	168	28	1	5	4	5	5	2	1	-3	-3	-3	-3	-3	-3	-3	-3	-3	3	-3	-3	-3	2	2	2	-3	-3	-3	2	-3
1991-11-30	3	新疆-乌鲁木齐市-天山区	5	2	1	0	0	0	0	3	80000	100000	3	2017	26	0	2	54	72	165	34	1	5	4	5	5	2	1	-3	-3	-3	-3	-3	-3	-3	-3	-3	3	-3	-3	-3	2	2	2	-3	-3	-3	2	-3
1996-11-10	3	新疆-乌鲁木齐市-天山区	3	-3	0	1	0	0	0	3	180000	80000	3	2022	25	0	2	70	62	168	10	1	5	4	5	5	2	1	-3	-3	-3	-3	-3	-3	-3	-3	-3	3	-3	-3	-3	2	2	2	-3	-3	-3	2	-3
1984-02-23	4	新疆-阿勒泰地区-青河县	6	3	1	0	0	0	0	3	60000	80000	3	2021	27	0	2	58	75	160	36	1	5	4	5	5	2	1	-3	-3	-3	-3	-3	-3	-3	-3	-3	3	-3	-3	-3	2	2	2	-3	-3	-3	2	-3
1993-10-25	1	新疆-乌鲁木齐市-沙依巴克区	5	3	1	0	0	0	0	2	250000	120000	5	(空)	29	0	2	75	84	158	41	1	5	4	5	1	2	1	-3	-3	-3	-3	-3	-3	-3	-3	-3	3	-3	-3	-3	2	2	1	4	1	1	2	-3
1983-12-11	1	新疆-乌鲁木齐市-米东区	4	-3	0	1	0	0	0	3	70000	80000	3	2007	23	0	2	62	69	160	39	1	5	2	5	5	2	1	-3	-3	-3	-3	-3	-3	-3	-3	-3	3	-3	-3	-3	2	2	2	-3	-3	-3	2	-3
1996-07-28	1	新疆-乌鲁木齐市-天山区	5	3	1	0	0	0	0	2	200000	120000	4	2021	24	1	2	58	85	160	38	1	5	4	5	5	2	1	-3	-3	-3	-3	-3	-3	-3	-3	-3	3	-3	-3	-3	2	2	2	-3	-3	-3	2	-3
1987-07-25	3	新疆-吐鲁番市-托克逊县	4	-3	0	1	0	0	0	4	50000	70000	2	2011	20	0	2	74	89	172	35	1	5	4	5	5	2	1	-3	-3	-3	-3	-3	-3	-3	-3	-3	3	-3	-3	-3	2	2	2	-3	-3	-3	2	-3
1998-09-17	1	新疆-昌吉回族自治州-昌吉市	5	-3	0	1	0	0	0	2	170000	85000	4	(空)	24	0	2	55	65	163	30	1	5	4	5	5	2	1	-3	-3	-3	-3	-3	-3	-3	-3	-3	3	-3	-3	-3	2	2	2	-3	-3	-3	2	-3
1988-12-24	1	新疆-乌鲁木齐市-头屯河区	6	3	1	0	0	0	0	2	150000	80000	3	(空)	34	0	2	51	54	162	20	1	5	4	5	5	2	1	-3	-3	-3	-3	-3	-3	-3	-3	-3	3	-3	-3	-3	2	2	2	-3	-3	-3	2	-3
1986-05-26	3	新疆-乌鲁木齐市-天山区	6	-3	0	1	0	0	0	3	60000	70000	2	2013	26	1	2	57	67	155	40	1	5	2	5	5	2	1	-3	-3	-3	-3	-3	-3	-3	-3	-3	3	-3	-3	-3	2	2	2	-3	-3	-3	2	-3
1988-12-02	2	新疆-乌鲁木齐市-头屯河区	6	3	1	0	0	0	0	2	220000	120000	4	(空)	34	0	2	51	47	160	17	3	5	4	2	1	2	1	-3	-3	-3	-3	-3	-3	-3	-3	-3	3	-3	-3	-3	2	2	1	4	1	1	2	-3
1994-07-01	1	新疆-乌鲁木齐市-水磨沟区	6	1	1	0	0	0	0	2	120000	120000	5	2023	28	0	2	60	62	162	26	1	5	4	5	5	2	1	-3	-3	-3	-3	-3	-3	-3	-3	-3	3	-3	-3	-3	2	2	2	-3	-3	-3	2	-3
1981-03-24	3	新疆-乌鲁木齐市-天山区	5	-3	0	1	0	0	0	3	190000	86000	5	2016	32	0	2	48	51	160	11	1	5	4	5	5	2	1	-3	-3	-3	-3	-3	-3	-3	-3	-3	3	-3	-3	-3	2	2	2	-3	-3	-3	2	-3
1982-11-17	1	新疆-塔城地区-塔城市	5	2	1	0	0	0	0	3	80000	100000	3	2018	34	0	2	74	87	165	37	1	5	4	5	5	2	1	-3	-3	-3	-3	-3	-3	-3	-3	-3	3	-3	-3	-3	2	2	2	-3	-3	-3	2	-3
2003-09-02	3	新疆-阿克苏地区-新和县	4	5	0	1	0	0	0	3	140000	60000	3	(空)	19	0	1	46	54	165	28	1	5	4	5	5	2	1	-3	-3	-3	-3	-3	-3	-3	-3	-3	3	-3	-3	-3	2	2	2	-3	-3	-3	2	-3
1984-04-04	1	新疆-乌鲁木齐市-沙依巴克区	3	-3	0	1	0	0	0	3	150000	68000	3	2018	19	3	2	60	67	158	37	1	5	1	4	4	2	1	-3	-3	-3	-3	-3	-3	-3	-3	-3	3	-3	-3	-3	2	2	1	4	3	1	2	-3
1983-03-15	3	新疆-乌鲁木齐市-水磨沟区	6	2	1	0	0	0	0	3	200000	120000	3	2017	33	0	2	60	81	161	39	1	5	4	5	5	2	1	-3	-3	-3	-3	-3	-3	-3	-3	-3	3	-3	-3	-3	2	2	2	-3	-3	-3	2	-3
1999-02-03	2	新疆-乌鲁木齐市-水磨沟区	4	-3	0	1	0	0	0	2	180000	85000	4	2021	22	1	2	58	73	171	34	1	5	4	5	5	2	1	-3	-3	-3	-3	-3	-3	-3	-3	-3	3	-3	-3	-3	2	2	2	-3	-3	-3	2	-3
1985-02-26	4	新疆-乌鲁木齐市-乌鲁木齐县	3	-3	0	1	0	0	0	5	120000	70000	4	2017	23	0	2	68	72	165	38	1	5	4	4	5	2	1	-3	-3	-3	-3	-3	-3	-3	-3	-3	3	-3	-3	-3	2	2	2	-3	-3	-3	2	-3
1996-03-14	1	新疆-乌鲁木齐市-沙依巴克区	3	5	1	0	0	0	0	2	100000	80000	4	2017	20	1	2	88	96	165	37	1	2	2	5	5	2	1	-3	-3	-3	-3	-3	-3	-3	-3	-3	3	-3	-3	-3	2	2	2	-3	-3	-3	2	-3
1989-01-08	1	新疆-乌鲁木齐市-水磨沟区	6	8	1	0	0	0	0	3	20000	15000	5	2022	31	2	2	46	59	157	35	1	5	4	1	5	2	1	-3	-3	-3	-3	-3	-3	-3	-3	-3	3	-3	-3	-3	2	2	2	-3	-3	-3	1	3
1996-12-25	1	新疆-乌鲁木齐市-新市区	4	-3	1	0	0	0	0	5	25800	50000	5	2021	25	0	1	70	76	165	26	1	5	4	5	5	2	1	-3	-3	-3	-3	-3	-3	-3	-3	-3	3	-3	-3	-3	2	2	2	-3	-3	-3	2	-3
1989-04-17	1	新疆-乌鲁木齐市-米东区	6	3	1	0	0	0	0	4	200000	100000	4	2022	30	1	2	52	62	160	29	1	5	4	5	5	2	1	-3	-3	-3	-3	-3	-3	-3	-3	-3	3	-3	-3	-3	2	2	2	-3	-3	-3	2	-3
1988-11-13	1	新疆-昌吉回族自治州-阜康市	5	2	1	0	0	0	0	3	50000	30000	5	2022	29	0	2	50	60	160	33	1	5	4	5	5	2	1	-3	-3	-3	-3	-3	-3	-3	-3	-3	3	-3	-3	-3	1	1	1	4	2	2	1	2
1999-04-12	2	新疆-乌鲁木齐市-天山区	3	-3	0	1	0	0	0	4	72000	45000	3	2018	19	0	2	45	65	165	40	1	5	4	5	5	2	1	-3	-3	-3	-3	-3	-3	-3	-3	-3	3	-3	-3	-3	2	2	2	-3	-3	-3	2	-3
1996-04-22	1	新疆-哈密市-伊州区	5	1	1	0	0	0	0	3	20000	20000	4	2019	22	2	2	46	54	162	33	1	5	4	3	5	2	2	2	5	2	1	10	2500	10	1	-3	3	-3	-3	-3	2	2	2	-3	-3	-3	2	-3
1992-08-17	1	新疆-乌鲁木齐市-水磨沟区	6	9	1	0	0	0	0	3	50000	30000	5	2022	34	0	2	75	87	166	38	3	5	4	5	5	2	1	-3	-3	-3	-3	-3	-3	-3	-3	-3	3	-3	-3	-3	2	2	2	-3	-3	-3	2	-3
1993-06-12	2	新疆-乌鲁木齐市-新市区	5	3	1	0	0	0	0	2	60000	60000	3	1993	27	0	2	75	88	170	37	1	5	2	2	5	2	1	-3	-3	-3	-3	-3	-3	-3	-3	-3	3	-3	-3	-3	1	1	2	-3	-3	-3	2	-3
1991-10-08	1	新疆-巴音郭楞蒙古自治州-且末县	5	2	1	0	0	0	0	2	60000	50000	2	2017	24	4	2	53	60	158	27	1	5	4	5	5	2	1	-3	-3	-3	-3	-3	-3	-3	-3	-3	3	-3	-3	-3	2	1	2	-3	-3	-3	2	-3
1991-05-05	2	新疆-乌鲁木齐市-乌鲁木齐县	5	-3	1	0	0	0	0	6	80000	80000	6	2012	21	2	2	80	100	165	37	1	5	4	5	5	2	2	2	1	2	2	7	3360	10	1	-3	3	-3	-3	-3	1	1	2	-3	-3	-3	2	-3
1990-02-18	2	新疆-乌鲁木齐市-头屯河区	5	9	1	0	0	0	0	3	80000	90000	4	2014	25	1	2	56	68	165	40	1	5	4	5	5	2	1	-3	-3	-3	-3	-3	-3	-3	-3	-3	3	-3	-3	-3	2	2	2	-3	-3	-3	2	-3
1986-03-08	1	新疆-乌鲁木齐市-沙依巴克区	4	3	1	0	0	0	0	2	36000	40000	2	2007	20	0	2	67	89	163	40	1	5	4	5	5	2	2	1	-3	2	2	5	3308	(空)	1	-3	3	-3	-3	-3	2	2	2	-3	-3	-3	1	4
1993-05-13	1	新疆-乌鲁木齐市-水磨沟区	6	2	1	0	0	0	0	3	20000	15000	3	2022	29	0	2	48	55	160	37	1	5	4	5	5	2	1	-3	-3	-3	-3	-3	-3	-3	-3	-3	3	-3	-3	-3	2	2	2	-3	-3	-3	1	3
1995-10-22	6	新疆-乌鲁木齐市-天山区	5	5	1	0	0	0	0	5	60000	50000	4	2023	29	0	2	45	47	160	32	1	5	4	5	5	2	1	-3	-3	-3	-3	-3	-3	-3	-3	-3	3	-3	-3	-3	2	2	2	-3	-3	-3	2	-3
1998-03-08	3	新疆-乌鲁木齐市-沙依巴克区	6	1	1	0	0	0	0	2	12000	15000	5	2022	24	1	2	58	72	172	29	1	5	4	5	1	2	1	-3	-3	-3	-3	-3	-3	-3	-3	-3	3	-3	-3	-3	2	2	1	4	3	3	2	-3
1994-02-11	1	新疆-乌鲁木齐市-天山区	4	3	1	0	0	0	0	5	12000	10000	3	(空)	29.5452	0	2	58	68	165	40	1	5	4	5	5	2	1	-3	-3	-3	-3	-3	-3	-3	-3	-3	3	-3	-3	-3	2	2	2	-3	-3	-3	2	-3
1992-09-25	1	新疆-乌鲁木齐市-水磨沟区	5	2	1	0	0	0	0	4	200000	160000	5	(空)	30	0	2	60	70	165	39	1	5	4	5	5	2	1	-3	-3	-3	-3	-3	-3	-3	-3	-3	3	-3	-3	-3	2	2	2	-3	-3	-3	2	-3
1993-10-09	1	新疆-乌鲁木齐市-天山区	5	2	1	0	0	0	0	2	10000	50000	3	2022	29	0	2	60	70	164	30	1	5	2	1	5	2	1	-3	-3	-3	-3	-3	-3	-3	-3	-3	3	-3	-3	-3	2	2	2	-3	-3	-3	1	2
1983-11-11	1	新疆-乌鲁木齐市-沙依巴克区	6	2	1	0	0	0	0	3	12000	10000	3	2011	28	1	2	56	66	160	39	1	5	4	5	5	2	1	-3	-3	-3	-3	-3	-3	-3	-3	-3	3	-3	-3	-3	2	2	2	-3	-3	-3	2	-3
1993-02-10	1	新疆-乌鲁木齐市-天山区	5	5	0	1	0	0	0	2	10000	50000	3	2022	29	0	2	60	70	164	35	1	5	4	5	5	2	1	-3	-3	-3	-3	-3	-3	-3	-3	-3	3	-3	-3	-3	2	2	2	-3	-3	-3	2	-3
1986-11-01	1	新疆-乌鲁木齐市-天山区	6	3	1	0	0	0	0	3	120000	70000	6	2012	26	0	2	72	95	170	36	1	5	1	5	1	2	1	-3	-3	-3	-3	-3	-3	-3	-3	-3	3	-3	-3	-3	2	2	2	-3	-3	-3	2	-3
1992-12-01	3	新疆-吐鲁番市-托克逊县	6	1	1	0	0	0	0	3	10000	70000	5	2022	29	0	2	56	68	160	37	1	5	4	5	5	2	1	-3	-3	-3	-3	-3	-3	-3	-3	-3	3	-3	-3	-3	2	2	2	-3	-3	-3	2	-3
1990-10-03	3	新疆-吐鲁番市-托克逊县	6	2	1	0	0	0	0	4	110000	100000	4	2018	27	0	2	105	115	168	38	1	5	4	5	1	2	1	-3	-3	-3	-3	-3	-3	-3	-3	-3	3	-3	-3	-3	2	2	2	-3	-3	-3	1	3
1993-03-13	1	新疆-乌鲁木齐市-沙依巴克区	5	9	0	1	0	0	0	6	50000	20000	4	2020	27	1	2	58	81	162	35	1	5	1	5	5	2	1	-3	-3	-3	-3	-3	-3	-3	-3	-3	3	-3	-3	-3	2	2	2	-3	-3	-3	1	3
1996-10-05	2	新疆-乌鲁木齐市-米东区	4	-3	0	1	0	0	0	2	12000	30000	4	(空)	26.8959	0	2	60	59	162	39	2	5	2	1	2	2	1	-3	-3	-3	-3	-3	-3	-3	-3	-3	3	-3	-3	-3	2	2	2	-3	-3	-3	2	-3
1994-09-01	3	新疆-乌鲁木齐市-沙依巴克区	4	4	1	0	0	0	0	3	42000	50000	3	2022	28	0	2	68	90	163	38	1	5	4	5	5	2	1	-3	-3	-3	-3	-3	-3	-3	-3	-3	3	-3	-3	-3	2	2	2	-3	-3	-3	2	-3
1985-03-31	2	新疆-吐鲁番市-托克逊县	5	2	1	0	0	0	0	3	60000	40000	4	2017	24	2	2	55	54	158	10	1	2	2	2	2	2	1	-3	-3	-3	-3	-3	-3	-3	-3	-3	3	-3	-3	-3	2	2	2	-3	-3	-3	2	-3
1983-12-11	1	甘肃-天水市-秦安县	3	5	1	1	0	0	0	3	30000	15000	1	2007	24	0	2	52	58	160	39	1	4	2	2	1	2	2	2	1	2	2	5	2990	10	1	-3	3	-3	-3	-3	2	1	2	-3	-3	-3	1	4
1982-11-17	1	新疆-乌鲁木齐市-水磨沟区	6	6	1	0	0	0	0	5	100000	100000	3	2018	35	0	2	74	83	165	38	1	2	2	5	5	2	1	-3	-3	-3	-3	-3	-3	-3	-3	-3	3	-3	-3	-3	2	2	2	-3	-3	-3	2	-3
1990-03-06	1	新疆-乌鲁木齐市-水磨沟区	6	9	1	0	0	1	0	4	200000	100000	6	2018	28	1	2	50	62	168	25	1	5	2	1	1	2	1	-3	-3	-3	-3	-3	-3	-3	-3	-3	3	-3	-3	-3	1	2	1	4	3	2	2	-3
1986-04-22	3	新疆-乌鲁木齐市-天山区	6	5	1	0	0	0	0	4	120000	150000	4	2017	30	0	2	55	68	168	35	1	5	4	5	1	2	1	-3	-3	-3	-3	-3	-3	-3	-3	-3	3	-3	-3	-3	2	2	2	-3	-3	-3	2	-3
1993-02-12	1	新疆-乌鲁木齐市-天山区	5	2	1	0	1	0	0	4	130000	100000	3	2022	26	1	2	54	60	171	38	1	5	4	1	1	2	1	-3	-3	-3	-3	-3	-3	-3	-3	-3	3	-3	-3	-3	2	2	2	-3	-3	-3	2	-3
1998-07-10	1	新疆-乌鲁木齐市-新市区	6	2	1	0	0	0	0	2	100000	80000	4	(空)	24	0	2	52	58	160	37	1	5	4	5	5	2	1	-3	-3	-3	-3	-3	-3	-3	-3	-3	3	-3	-3	-3	2	1	1	4	2	1	1	2
1997-10-23	1	新疆-乌鲁木齐市-头屯河区	6	3	1	0	0	0	0	3	100000	100000	5	(空)	25	0	2	46	54	160	26	1	5	4	5	5	2	1	-3	-3	-3	-3	-3	-3	-3	-3	-3	3	-3	-3	-3	2	2	2	-3	-3	-3	2	-3
1989-07-25	4	新疆-阿勒泰地区-阿勒泰市	5	2	1	0	0	0	0	3	100000	90000	5	2022	21	0	2	60	68	165	40	1	5	4	5	5	2	1	-3	-3	-3	-3	-3	-3	-3	-3	-3	3	-3	-3	-3	2	2	2	-3	-3	-3	2	-3
1996-02-11	1	新疆-乌鲁木齐市-水磨沟区	6	5	1	0	1	0	0	3	50000	50000	6	2022	26	0	2	68	72	169	39	1	5	4	5	5	2	1	-3	-3	-3	-3	-3	-3	-3	-3	-3	3	-3	-3	-3	2	2	2	-3	-3	-3	1	3
1990-08-19	1	新疆-乌鲁木齐市-水磨沟区	6	2	1	0	1	0	0	3	300000	150000	6	(空)	32	0	2	60	70	158	37	1	5	2	1	1	2	1	-3	-3	-3	-3	-3	-3	-3	-3	-3	3	-3	-3	-3	2	2	2	-3	-3	-3	2	-3
1991-05-12	3	新疆-乌鲁木齐市-天山区	4	-3	1	0	0	0	0	3	100000	80000	4	2022	31	0	2	58	74	168	42	1	5	4	5	5	2	1	-3	-3	-3	-3	-3	-3	-3	-3	-3	3	-3	-3	-3	2	2	2	-3	-3	-3	2	-3
1991-07-26	1	新疆-乌鲁木齐市-沙依巴克区	6	2	1	0	0	0	0	2	100000	80000	5	(空)	31	0	2	68	76	165	39	1	5	4	5	5	2	1	-3	-3	-3	-3	-3	-3	-3	-3	-3	3	-3	-3	-3	2	2	1	4	1	2	2	-3
1988-09-16	3	新疆-乌鲁木齐市-新市区	6	2	1	0	0	0	0	4	120000	120000	5	2017	30	0	2	62	82	168	38	1	5	4	5	5	2	1	-3	-3	-3	-3	-3	-3	-3	-3	-3	3	-3	-3	-3	2	2	2	-3	-3	-3	2	-3
34372	1	新疆-乌鲁木齐市-沙依巴克区	3	9	1	0	0	0	0	2	50000	70000	5	2022	29	0	2	87	88	162	39	1	5	4	5	5	2	1	-3	-3	-3	-3	-3	-3	-3	-3	-3	3	-3	-3	-3	2	2	2	-3	-3	-3	2	-3
1996-09-27	3	新疆-乌鲁木齐市-天山区	6	3	1	0	0	0	0	3	100000	100000	3	2022	24	0	2	60	59	162	40	1	5	2	2	5	2	1	-3	-3	-3	-3	-3	-3	-3	-3	-3	3	-3	-3	-3	2	2	2	-3	-3	-3	2	-3
1995-09-21	2	新疆-昌吉回族自治州-呼图壁县	4	-3	1	0	0	0	0	3	80000	75000	3	2022	26	0	2	57	70	157	43	1	5	4	5	5	2	1	-3	-3	-3	-3	-3	-3	-3	-3	-3	3	-3	-3	-3	2	2	2	-3	-3	-3	2	-3
1997-05-06	3	新疆-乌鲁木齐市-天山区	6	-3	0	1	0	0	0	3	130000	100000	5	(空)	25	0	2	55	75	168	39	1	5	4	5	5	2	1	-3	-3	-3	-3	-3	-3	-3	-3	-3	3	-3	-3	-3	2	2	2	-3	-3	-3	2	-3
1980-08-23	1	新疆-乌鲁木齐市-沙依巴克区	6	2	1	0	0	0	0	2	100000	80000	3	(空)	41	0	2	79	90	167	38	1	5	2	2	1	2	1	-3	-3	-3	-3	-3	-3	-3	-3	-3	3	-3	-3	-3	2	2	2	-3	-3	-3	1	3
1995-08-12	3	新疆-乌鲁木齐市-新市区	5	-3	0	1	0	0	0	4	50000	30000	5	2022	20	1	2	60	70	168	37	1	5	4	5	5	2	1	-3	-3	-3	-3	-3	-3	-3	-3	-3	3	-3	-3	-3	2	2	2	-3	-3	-3	2	-3
1994-02-13	1	新疆-乌鲁木齐市-新市区	6	-3	0	0	1	0	0	2	150000	10000	4	2021	27	1	2	50	56	160	39	1	5	4	5	5	2	1	-3	-3	-3	-3	-3	-3	-3	-3	-3	3	-3	-3	-3	2	2	2	-3	-3	-3	2	-3
1990-02-12	1	新疆-乌鲁木齐市-新市区	6	-3	0	0	1	0	0	3	150000	10000	4	2021	27	1	2	50	56	160	39	1	5	4	5	5	2	1	-3	-3	-3	-3	-3	-3	-3	-3	-3	3	-3	-3	-3	2	2	2	-3	-3	-3	2	-3
1990-10-08	1	新疆-乌鲁木齐市-头屯河区	6	3	1	0	0	0	0	2	180000	50000	4	(空)	32.8932	0	2	76	77	166	26	1	5	4	5	5	2	1	-3	-3	-3	-3	-3	-3	-3	-3	-3	3	-3	-3	-3	2	2	2	-3	-3	-3	2	-3
1992-08-24	1	湖北-十堰市-张湾区	6	5	0	1	0	0	0	2	100000	60000	4	(空)	30	0	2	70	77	156	26	1	5	4	5	2	2	1	-3	-3	-3	-3	-3	-3	-3	-3	-3	3	-3	-3	-3	2	2	2	-3	-3	-3	2	-3
2003-02-01	2	新疆-乌鲁木齐市-沙依巴克区	5	-3	0	1	0	0	0	5	10000	6000	5	(空)	20	0	2	62	72	167	27	1	5	4	5	5	2	1	-3	-3	-3	-3	-3	-3	-3	-3	-3	3	-3	-3	-3	2	1	2	-3	-3	-3	1	4
1998-10-10	2	新疆-乌鲁木齐市-米东区	6	3	1	0	0	0	0	2	50000	45000	5	(空)	23	0	2	65	74	173	27	1	5	4	2	5	2	1	-3	-3	-3	-3	-3	-3	-3	-3	-3	3	-3	-3	-3	2	2	2	-3	-3	-3	2	-3
1982-03-29	1	新疆-乌鲁木齐市-米东区	6	5	1	0	0	0	0	1	250000	50000	4	2012	30	0	2	52	64	161	30	1	5	4	5	5	2	1	-3	-3	-3	-3	-3	-3	-3	-3	-3	3	-3	-3	-3	2	2	1	1	1	3	2	-3
1993-08-16	1	新疆-乌鲁木齐市-天山区	4	-3	1	0	0	0	0	3	200000	50000	4	2016	23	0	2	81	87	169	30	1	5	4	5	5	2	1	-3	-3	-3	-3	-3	-3	-3	-3	-3	3	-3	-3	-3	2	2	2	-3	-3	-3	2	-3
1991-08-25	2	新疆-乌鲁木齐市-米东区	5	4	0	1	0	0	0	3	150000	100000	4	(空)	30	0	2	50	65	160	35	1	5	2	5	5	2	2	1	-3	2	2	(空)	3308	(空)	1	-3	3	-3	-3	-3	2	2	2	-3	-3	-3	1	3
1988-11-15	1	新疆-乌鲁木齐市-头屯河区	6	4	1	0	0	0	0	3	200000	60000	4	2016	25	2	2	51	66	160	37	1	5	4	5	5	2	1	-3	-3	-3	-3	-3	-3	-3	-3	-3	3	-3	-3	-3	2	2	2	-3	-3	-3	2	-3
1991-09-01	1	新疆-乌鲁木齐市-米东区	5	2	1	0	0	0	0	2	50000	40000	3	(空)	31	0	2	43	44	158	10	1	5	4	5	5	2	1	-3	-3	-3	-3	-3	-3	-3	-3	-3	3	-3	-3	-3	2	2	2	-3	-3	-3	2	-3
1987-09-30	1	新疆-乌鲁木齐市-沙依巴克区	3	-3	1	0	0	0	0	3	250000	50000	5	2012	24	0	2	65	75	163	34	1	5	4	5	5	2	1	-3	-3	-3	-3	-3	-3	-3	-3	-3	3	-3	-3	-3	2	2	2	-3	-3	-3	2	-3
1999-04-28	1	新疆-乌鲁木齐市-头屯河区	3	7	0	1	0	0	0	3	200000	150000	4	(空)	22	0	2	60	98	165	40	1	5	1	1	1	2	2	1	-3	2	2	5	4130	(空)	1	-3	3	-3	-3	-3	1	2	2	-3	-3	-3	2	-3
1995-08-21	1	新疆-乌鲁木齐市-天山区	4	5	0	1	0	0	0	2	50000	30000	3	(空)	27	0	2	83	101	172	36	1	5	4	1	5	2	1	-3	-3	-3	-3	-3	-3	-3	-3	-3	3	-3	-3	-3	1	2	1	4	1	3	1	4
1993-02-02	1	新疆-乌鲁木齐市-新市区	5	4	1	0	0	0	0	3	100000	50000	4	(空)	29	0	2	47	59	150	30	1	5	4	5	5	2	1	-3	-3	-3	-3	-3	-3	-3	-3	-3	3	-3	-3	-3	2	2	2	-3	-3	-3	1	2
1992-03-10	1	新疆-乌鲁木齐市-头屯河区	5	5	1	0	0	0	0	3	100000	90000	5	2019	26	2	2	72	72	160	15	1	5	4	5	5	2	1	-3	-3	-3	-3	-3	-3	-3	-3	-3	3	-3	-3	-3	2	1	2	-3	-3	-3	1	3
1987-03-17	1	新疆-乌鲁木齐市-沙依巴克区	3	5	1	0	0	0	0	4	10000	80000	4	2018	22	0	1	60	70	164	30	1	5	4	5	5	2	1	-3	-3	-3	-3	-3	-3	-3	-3	-3	3	-3	-3	-3	2	2	2	-3	-3	-3	2	-3
1995-04-25	1	新疆-乌鲁木齐市-新市区	6	6	1	0	0	0	0	3	100000	50000	4	(空)	26	0	2	52	56	160	26	1	5	4	1	2	2	1	-3	-3	-3	-3	-3	-3	-3	-3	-3	3	-3	-3	-3	2	2	2	-3	-3	-3	1	2
1992-12-05	1	新疆-乌鲁木齐市-头屯河区	3	5	1	0	0	0	0	2	10000	80000	4	(空)	30	0	2	63	69	158	25	1	5	4	5	5	2	1	-3	-3	-3	-3	-3	-3	-3	-3	-3	3	-3	-3	-3	2	2	2	-3	-3	-3	2	-3
1994-08-02	1	新疆-乌鲁木齐市-天山区	5	2	1	0	0	0	0	2	100000	70000	4	(空)	28	0	2	57	70	160	35	1	5	4	1	5	2	1	-3	-3	-3	-3	-3	-3	-3	-3	-3	3	-3	-3	-3	2	2	2	-3	-3	-3	1	3
1993-11-01	1	新疆-乌鲁木齐市-沙依巴克区	5	9	1	0	0	0	0	2	80000	60000	4	(空)	29	0	2	53	62	155	33	1	5	2	5	5	2	1	-3	-3	-3	-3	-3	-3	-3	-3	-3	3	-3	-3	-3	2	2	2	-3	-3	-3	2	-3
1990-06-18	1	新疆-乌鲁木齐市-头屯河区	4	-3	1	0	0	0	0	3	200000	50000	4	2012	25	0	2	64	70	158	26	1	5	4	5	5	2	1	-3	-3	-3	-3	-3	-3	-3	-3	-3	3	-3	-3	-3	2	2	2	-3	-3	-3	2	-3
1993-08-21	1	新疆-乌鲁木齐市-沙依巴克区	6	2	0	1	0	0	0	3	200000	50000	4	2019	26	0	2	58	71	167	29	1	5	4	5	5	2	1	-3	-3	-3	-3	-3	-3	-3	-3	-3	3	-3	-3	-3	2	2	2	-3	-3	-3	2	-3
1992-11-01	1	新疆-乌鲁木齐市-沙依巴克区	5	-3	1	0	0	0	0	5	150000	50000	4	(空)	30.8247	0	2	60	59	162	26	1	5	4	5	5	2	1	-3	-3	-3	-3	-3	-3	-3	-3	-3	3	-3	-3	-3	2	2	2	-3	-3	-3	2	-3
1992-08-13	1	新疆-乌鲁木齐市-沙依巴克区	5	4	1	0	0	0	0	2	12000	5000	1	2018	26	2	2	52	63	172	25	1	5	4	5	5	2	1	-3	-3	-3	-3	-3	-3	-3	-3	-3	3	-3	-3	-3	2	2	2	-3	-3	-3	2	-3
1992-02-09	1	新疆-乌鲁木齐市-沙依巴克区	6	-3	1	0	0	0	0	2	100000	100000	6	(空)	31.5534	0	2	70	83	162	24	1	5	4	5	5	2	1	-3	-3	-3	-3	-3	-3	-3	-3	-3	3	-3	-3	-3	2	2	2	-3	-3	-3	2	-3
1993-10-07	1	新疆-乌鲁木齐市-新市区	6	9	1	0	0	0	0	2	80000	60000	4	(空)	29	0	2	56	56	161	25	1	4	4	5	1	2	1	-3	-3	-3	-3	-3	-3	-3	-3	-3	3	-3	-3	-3	2	2	2	-3	-3	-3	2	-3
1991-02-15	2	新疆-乌鲁木齐市-天山区	4	-3	1	0	0	0	0	2	150000	50000	5	(空)	32.537	0	2	60	59	162	26	1	5	4	5	5	2	1	-3	-3	-3	-3	-3	-3	-3	-3	-3	3	-3	-3	-3	2	2	2	-3	-3	-3	2	-3
1994-04-29	1	新疆-乌鲁木齐市-新市区	6	-3	1	0	0	0	0	3	20000	50000	4	(空)	29.3342	0	2	60	59	162	26	1	5	4	5	5	2	1	-3	-3	-3	-3	-3	-3	-3	-3	-3	3	-3	-3	-3	2	2	2	-3	-3	-3	2	-3
1998-01-02	3	新疆-乌鲁木齐市-沙依巴克区	5	-3	1	0	0	0	0	2	36000	36000	4	2023	25	0	2	49	49	155	17	1	5	4	5	5	2	1	-3	-3	-3	-3	-3	-3	-3	-3	-3	3	-3	-3	-3	2	2	2	-3	-3	-3	2	-3
1996-03-29	3	新疆-乌鲁木齐市-天山区	4	-3	1	0	0	0	0	3	200000	50000	5	(空)	27.4164	0	2	60	59	162	26	1	5	4	5	5	2	1	-3	-3	-3	-3	-3	-3	-3	-3	-3	3	-3	-3	-3	2	2	2	-3	-3	-3	2	-3
1994-06-10	3	新疆-乌鲁木齐市-沙依巴克区	4	-3	1	0	0	0	0	2	202000	50000	4	(空)	29.2192	0	2	60	59	162	30	1	5	4	5	5	2	1	-3	-3	-3	-3	-3	-3	-3	-3	-3	3	-3	-3	-3	2	2	2	-3	-3	-3	2	-3
1986-05-30	1	新疆-乌鲁木齐市-新市区	7	2	1	0	0	0	0	2	200000	80000	4	2017	30	2	2	59	66	160	33	1	5	4	5	3	2	1	-3	-3	-3	-3	-3	-3	-3	-3	-3	3	-3	-3	-3	2	2	2	-3	-3	-3	1	1
1993-04-23	1	新疆-吐鲁番市-托克逊县	4	6	0	1	0	0	0	5	50000	10000	2	2019	26	0	2	56	72	165	32	1	5	4	5	5	2	1	-3	-3	-3	-3	-3	-3	-3	-3	-3	3	-3	-3	-3	2	2	2	-3	-3	-3	1	2
1989-02-22	1	新疆-乌鲁木齐市-沙依巴克区	5	3	1	0	0	0	0	2	100000	100000	4	2022	32	1	2	61	68	165	27	1	5	4	5	5	2	1	-3	-3	-3	-3	-3	-3	-3	-3	-3	3	-3	-3	-3	2	2	2	-3	-3	-3	2	-3
1989-12-29	3	新疆-乌鲁木齐市-天山区	7	2	1	0	0	0	0	3	180000	50000	6	2018	27	1	2	65	71	173	22	1	5	4	5	5	2	1	-3	-3	-3	-3	-3	-3	-3	-3	-3	3	-3	-3	-3	2	2	2	-3	-3	-3	1	2
1999-06-14	1	新疆-乌鲁木齐市-头屯河区	4	1	1	0	0	0	0	4	100000	80000	5	(空)	23	0	2	60	74	163	25	1	5	4	5	5	2	1	-3	-3	-3	-3	-3	-3	-3	-3	-3	3	-3	-3	-3	2	2	2	-3	-3	-3	2	-3
1992-01-30	1	新疆-乌鲁木齐市-头屯河区	6	2	1	0	0	0	0	2	120000	70000	4	(空)	30	0	2	60	59	162	29	1	5	2	5	5	2	1	-3	-3	-3	-3	-3	-3	-3	-3	-3	3	-3	-3	-3	2	2	2	-3	-3	-3	2	-3
1994-02-20	1	新疆-乌鲁木齐市-沙依巴克区	4	2	1	0	0	0	0	2	120000	10000	4	(空)	28	0	2	50	65	162	34	1	5	4	5	5	2	1	-3	-3	-3	-3	-3	-3	-3	-3	-3	3	-3	-3	-3	2	2	2	-3	-3	-3	1	4
1997-08-07	1	新疆-乌鲁木齐市-头屯河区	5	4	1	0	0	0	0	2	50000	80000	3	2021	23	1	2	72	79	164	31	1	5	4	5	5	2	1	-3	-3	-3	-3	-3	-3	-3	-3	-3	3	-3	-3	-3	1	2	2	-3	-3	-3	2	-3
1998-11-10	3	新疆-乌鲁木齐市-天山区	6	5	1	0	0	0	0	6	100000	50000	4	(空)	24.7973	0	2	60	59	162	26	1	5	4	5	5	2	1	-3	-3	-3	-3	-3	-3	-3	-3	-3	3	-3	-3	-3	2	2	2	-3	-3	-3	2	-3
1990-10-24	1	新疆-乌鲁木齐市-水磨沟区	4	4	0	1	0	0	0	2	100000	90000	5	(空)	32	0	2	70	70	165	14	1	5	2	1	1	2	1	-3	-3	-3	-3	-3	-3	-3	-3	-3	3	-3	-3	-3	1	1	2	-3	-3	-3	2	-3
1997-02-26	3	新疆-乌鲁木齐市-天山区	6	3	1	0	1	0	0	3	120000	90000	3	(空)	35	0	2	86	90	160	28	1	5	2	1	1	2	1	-3	-3	-3	-3	-3	-3	-3	-3	-3	3	-3	-3	-3	2	2	1	4	3	1	1	2
1997-11-22	2	新疆-乌鲁木齐市-沙依巴克区	3	-3	1	0	0	0	0	2	250000	50000	4	(空)	25.7644	0	2	60	59	162	29	1	5	4	5	5	2	1	-3	-3	-3	-3	-3	-3	-3	-3	-3	3	-3	-3	-3	2	1	2	-3	-3	-3	2	-3
1993-05-18	1	新疆-乌鲁木齐市-新市区	5	3	1	0	0	0	0	2	200000	50000	4	(空)	30.2822	0	2	60	59	162	37	1	5	4	5	5	2	1	-3	-3	-3	-3	-3	-3	-3	-3	-3	3	-3	-3	-3	2	2	2	-3	-3	-3	2	-3
1988-09-10	1	新疆-乌鲁木齐市-沙依巴克区	6	9	1	0	0	0	0	3	200000	100000	4	2016	28	0	2	60	59	162	30	1	5	4	5	5	2	1	-3	-3	-3	-3	-3	-3	-3	-3	-3	3	-3	-3	-3	1	1	1	4	3	2	2	-3
1997-02-14	1	新疆-乌鲁木齐市-天山区	5	2	0	1	0	0	0	3	150000	80000	3	(空)	26.5342	0	2	60	59	162	16	1	5	4	5	5	2	1	-3	-3	-3	-3	-3	-3	-3	-3	-3	3	-3	-3	-3	1	2	2	-3	-3	-3	2	-3
1996-12-31	2	新疆-乌鲁木齐市-天山区	6	3	1	0	0	0	0	3	70000	100000	5	2022	25	0	2	54	76	168	29	1	5	4	5	5	2	1	-3	-3	-3	-3	-3	-3	-3	-3	-3	3	-3	-3	-3	2	2	2	-3	-3	-3	1	2
1989-06-06	1	新疆-乌鲁木齐市-水磨沟区	5	3	1	0	0	0	0	2	200000	50000	4	(空)	34.2329	0	2	60	59	162	34	1	5	4	5	5	2	1	-3	-3	-3	-3	-3	-3	-3	-3	-3	3	-3	-3	-3	2	2	2	-3	-3	-3	2	-3
1995-09-16	3	新疆-乌鲁木齐市-天山区	6	-3	0	1	0	0	0	2	60000	60000	3	(空)	27.9507	0	2	60	59	162	12	1	5	4	1	2	2	1	-3	-3	-3	-3	-3	-3	-3	-3	-3	3	-3	-3	-3	2	2	2	-3	-3	-3	1	2
1991-05-19	3	新疆-乌鲁木齐市-天山区	6	3	1	0	0	0	0	2	40000	30000	2	(空)	33	0	2	60	59	162	34	1	5	4	5	5	2	1	-3	-3	-3	-3	-3	-3	-3	-3	-3	3	-3	-3	-3	2	2	2	-3	-3	-3	2	-3
1998-11-10	3	新疆-乌鲁木齐市-天山区	6	5	1	0	0	0	0	6	80000	70000	4	(空)	24	0	2	55	63	172	26	1	5	4	2	5	2	1	-3	-3	-3	-3	-3	-3	-3	-3	-3	3	-3	-3	-3	2	2	1	4	2	1	2	-3
1991-06-04	1	新疆-乌鲁木齐市-沙依巴克区	7	9	1	0	0	0	0	2	100000	50000	3	(空)	32.2384	0	2	60	59	162	32	1	5	4	1	2	2	1	-3	-3	-3	-3	-3	-3	-3	-3	-3	3	-3	-3	-3	2	2	2	-3	-3	-3	1	2
1989-10-10	1	新疆-乌鲁木齐市-沙依巴克区	3	4	1	0	0	0	0	2	100000	70000	5	2020	21	2	2	76	86	162	36	1	5	4	1	5	2	1	-3	-3	-3	-3	-3	-3	-3	-3	-3	3	-3	-3	-3	2	2	2	-3	-3	-3	1	2
1990-04-11	2	新疆-乌鲁木齐市-米东区	4	3	1	0	0	0	0	2	50000	40000	5	2018	28	1	2	73	74	162	2	1	5	4	5	5	2	1	-3	-3	-3	-3	-3	-3	-3	-3	-3	3	-3	-3	-3	2	2	2	-3	-3	-3	2	-3
1993-02-15	1	新疆-乌鲁木齐市-沙依巴克区	5	-3	0	1	0	0	0	4	60000	50000	4	(空)	29	0	2	57	68	158	30	1	5	4	5	5	2	1	-3	-3	-3	-3	-3	-3	-3	-3	-3	3	-3	-3	-3	2	2	2	-3	-3	-3	1	1
1994-11-14	1	新疆-乌鲁木齐市-沙依巴克区	6	2	1	0	1	0	0	4	100000	98000	3	(空)	28	0	2	106	122	162	26	1	5	4	5	1	2	1	-3	-3	-3	-3	-3	-3	-3	-3	-3	3	-3	-3	-3	1	2	2	-3	-3	-3	2	-3
1992-03-09	1	新疆-乌鲁木齐市-沙依巴克区	6	2	1	0	0	0	0	2	60000	60000	5	(空)	30	0	2	70	75	168	25	1	5	4	5	5	2	1	-3	-3	-3	-3	-3	-3	-3	-3	-3	3	-3	-3	-3	2	2	2	-3	-3	-3	2	-3
34381	1	新疆-乌鲁木齐市-新市区	5	-3	0	1	0	0	0	7	60000	30000	1	2021	25	0	2	70	75	165	27	1	5	4	5	5	2	1	-3	-3	-3	-3	-3	-3	-3	-3	-3	3	-3	-3	-3	1	1	2	-3	-3	-3	2	-3
1991-01-18	1	新疆-乌鲁木齐市-沙依巴克区	4	-3	1	1	0	0	0	3	100000	30000	4	2020	27	2	2	53	63	156	25	1	5	4	5	5	2	1	-3	-3	-3	-3	-3	-3	-3	-3	-3	3	-3	-3	-3	2	2	2	-3	-3	-3	2	-3
1989-03-16	1	新疆-乌鲁木齐市-沙依巴克区	5	-3	0	0	0	0	1	3	50000	50000	6	2016	25	1	2	71	89	168	37	1	5	4	5	5	2	1	-3	-3	-3	-3	-3	-3	-3	-3	-3	3	-3	-3	-3	2	1	1	4	3	4	2	-3
1986-12-12	3	新疆-乌鲁木齐市-头屯河区	4	-3	1	0	0	0	0	3	150000	50000	4	(空)	36.7178	0	2	60	59	162	27	1	5	4	5	5	2	1	-3	-3	-3	-3	-3	-3	-3	-3	-3	3	-3	-3	-3	2	2	2	-3	-3	-3	2	-3
1989-12-17	1	新疆-乌鲁木齐市-头屯河区	6	2	1	0	0	0	0	3	160000	120000	5	2019	30	0	2	58	61	166	25	1	5	4	5	5	2	1	-3	-3	-3	-3	-3	-3	-3	-3	-3	3	-3	-3	-3	2	2	2	-3	-3	-3	2	-3
1993-12-24	1	新疆-乌鲁木齐市-水磨沟区	6	3	1	0	1	0	0	2	80000	50000	5	(空)	29	0	2	65	73	158	34	1	5	4	5	5	2	1	-3	-3	-3	-3	-3	-3	-3	-3	-3	3	-3	-3	-3	2	2	1	4	2	2	1	3
1995-07-16	2	新疆-乌鲁木齐市-米东区	5	2	1	0	0	0	0	2	60000	30000	4	(空)	27	0	2	53	54	156	9	1	5	4	1	5	2	1	-3	-3	-3	-3	-3	-3	-3	-3	-3	3	-3	-3	-3	2	2	2	-3	-3	-3	2	-3
1995-02-06	1	新疆-乌鲁木齐市-水磨沟区	5	-3	0	0	0	1	0	3	60000	40000	4	(空)	27	0	2	49	62	162	35	1	5	4	5	5	2	1	-3	-3	-3	-3	-3	-3	-3	-3	-3	3	-3	-3	-3	2	2	2	-3	-3	-3	1	4
1988-12-22	1	新疆-昌吉回族自治州-阜康市	6	3	1	0	0	0	0	2	60000	50000	5	2011	25	1	2	58	63	163	22	1	4	3	2	2	2	1	-3	-3	-3	-3	-3	-3	-3	-3	-3	3	-3	-3	-3	1	2	2	-3	-3	-3	2	-3
1992-01-21	1	新疆-塔城地区-塔城市	5	2	1	0	0	0	0	2	100000	80000	4	2021	25	5	2	76	89	160	33	1	4	4	5	5	2	1	-3	-3	-3	-3	-3	-3	-3	-3	-3	3	-3	-3	-3	2	2	2	-3	-3	-3	2	-3
1992-03-22	3	新疆-吐鲁番市-高昌区	7	9	1	0	0	0	0	2	100000	60000	5	(空)	30	0	2	51	55	158	13	1	5	4	5	5	2	1	-3	-3	-3	-3	-3	-3	-3	-3	-3	3	-3	-3	-3	2	2	2	-3	-3	-3	1	2
1995-02-19	1	新疆-乌鲁木齐市-水磨沟区	6	2	1	0	0	0	0	2	100000	150000	5	(空)	27	0	2	44	58	150	29	1	5	4	5	5	2	1	-3	-3	-3	-3	-3	-3	-3	-3	-3	3	-3	-3	-3	1	2	2	-3	-3	-3	1	1
1988-10-06	1	新疆-乌鲁木齐市-水磨沟区	6	2	1	0	0	0	0	2	80000	80000	5	2021	33	1	2	50	53	156	13	1	5	4	5	5	2	1	-3	-3	-3	-3	-3	-3	-3	-3	-3	3	-3	-3	-3	2	2	2	-3	-3	-3	1	2
1996-03-09	2	新疆-乌鲁木齐市-水磨沟区	6	5	1	0	0	0	0	2	200000	100000	4	(空)	26	0	2	54	78	171	34	1	5	4	2	5	2	1	-3	-3	-3	-3	-3	-3	-3	-3	-3	2	22	2	3	1	1	1	2	2	3	2	-3
1984-09-29	2	新疆-乌鲁木齐市-天山区	5	4	1	0	0	0	0	2	72000	70000	3	(空)	38.9205	0	2	76	76	160	9	1	5	4	5	5	2	1	-3	-3	-3	-3	-3	-3	-3	-3	-3	3	-3	-3	-3	2	2	2	-3	-3	-3	2	-3
1995-11-13	1	新疆-乌鲁木齐市-天山区	5	-3	0	1	0	0	0	4	100000	60000	3	(空)	27	0	2	58	74	160	30	1	5	4	5	5	2	1	-3	-3	-3	-3	-3	-3	-3	-3	-3	3	-3	-3	-3	2	2	2	-3	-3	-3	2	-3
1990-09-04	1	新疆-乌鲁木齐市-沙依巴克区	5	-3	0	1	0	0	0	2	140000	120000	5	(空)	32	0	2	44	52	168	25	1	5	4	1	5	2	1	-3	-3	-3	-3	-3	-3	-3	-3	-3	1	18	1	4	1	2	1	3	2	2	2	-3
1995-12-15	1	新疆-乌鲁木齐市-新市区	6	-3	0	0	0	0	1	3	150000	140000	4	(空)	26	0	2	57	76	158	37	1	5	4	5	5	2	1	-3	-3	-3	-3	-3	-3	-3	-3	-3	3	-3	-3	-3	1	2	2	-3	-3	-3	2	-3
1993-10-07	1	新疆-乌鲁木齐市-水磨沟区	6	2	1	0	0	0	0	2	35000	20000	3	(空)	29.8932	0	2	60	59	162	29	1	5	2	5	1	2	1	-3	-3	-3	-3	-3	-3	-3	-3	-3	3	-3	-3	-3	2	2	1	4	2	3	1	2
1992-10-07	1	新疆-乌鲁木齐市-新市区	5	-3	1	0	0	0	0	2	100000	35000	4	(空)	30	0	2	48	63	155	37	1	5	2	5	5	2	1	-3	-3	-3	-3	-3	-3	-3	-3	-3	3	-3	-3	-3	2	2	2	-3	-3	-3	2	-3
1996-03-04	2	新疆-乌鲁木齐市-新市区	6	2	1	0	0	0	0	2	200000	100000	5	(空)	27.4849	0	2	59	78	163	40	1	5	4	5	5	2	1	-3	-3	-3	-3	-3	-3	-3	-3	-3	3	-3	-3	-3	1	2	2	-3	-3	-3	1	2
1994-08-19	1	新疆-乌鲁木齐市-头屯河区	6	3	1	0	0	0	0	2	250000	100000	5	(空)	29.0274	0	2	60	59	162	15	1	5	4	5	5	2	1	-3	-3	-3	-3	-3	-3	-3	-3	-3	3	-3	-3	-3	2	2	2	-3	-3	-3	2	-3
1987-08-29	1	新疆-乌鲁木齐市-头屯河区	5	-3	0	0	1	0	1	3	50000	40000	4	2021	26	5	1	55	66	155	36	1	5	4	5	5	2	1	-3	-3	-3	-3	-3	-3	-3	-3	-3	3	-3	-3	-3	2	2	2	-3	-3	-3	2	-3
1996-06-24	1	新疆-乌鲁木齐市-天山区	5	2	1	0	0	0	0	2	100000	35500	3	(空)	26	0	2	67	75	158	29	1	5	4	1	1	2	1	-3	-3	-3	-3	-3	-3	-3	-3	-3	3	-3	-3	-3	2	2	2	-3	-3	-3	2	-3
1992-07-09	1	新疆-乌鲁木齐市-沙依巴克区	6	2	1	0	0	0	0	2	60000	30000	5	(空)	30	0	2	54	56	163	12	1	5	4	5	5	2	1	-3	-3	-3	-3	-3	-3	-3	-3	-3	3	-3	-3	-3	2	1	2	-3	-3	-3	2	-3
1990-08-16	1	新疆-乌鲁木齐市-沙依巴克区	6	5	1	0	0	0	0	2	100000	60000	4	(空)	32	0	2	58	57	166	12	1	5	4	5	5	2	1	-3	-3	-3	-3	-3	-3	-3	-3	-3	3	-3	-3	-3	2	2	2	-3	-3	-3	2	-3
1994-09-02	1	新疆-乌鲁木齐市-沙依巴克区	3	-3	0	1	0	0	0	5	80000	50000	5	2017	22	1	2	54	65	158	34	1	5	2	5	5	2	1	-3	-3	-3	-3	-3	-3	-3	-3	-3	3	-3	-3	-3	2	2	2	-3	-3	-3	1	2
1996-04-22	1	新疆-哈密市-伊州区	5	2	1	0	0	0	0	3	50000	45000	4	2019	23	2	2	46	54	162	34	1	5	4	3	5	2	2	2	5	2	2	10	3410	10	1	-3	3	-3	-3	-3	2	2	2	-3	-3	-3	2	-3
1993-10-23	1	新疆-乌鲁木齐市-沙依巴克区	3	4	1	1	0	0	0	2	10000	6000	4	(空)	29.8493	0	2	60	59	162	36	1	5	4	5	5	2	2	1	-3	2	2	(空)	3308	(空)	1	-3	3	-3	-3	-3	2	2	2	-3	-3	-3	2	-3
1994-04-16	1	新疆-乌鲁木齐市-新市区	3	-3	0	1	0	0	0	5	100000	100000	4	2014	20	0	2	58	62	158	39	1	5	4	5	5	2	1	-3	-3	-3	-3	-3	-3	-3	-3	-3	3	-3	-3	-3	2	2	2	-3	-3	-3	2	-3
1994-01-04	1	新疆-乌鲁木齐市-水磨沟区	5	2	1	0	0	0	0	2	110000	60000	5	2018	24	1	2	55	71	158	33	2	5	4	5	5	2	1	-3	-3	-3	-3	-3	-3	-3	-3	-3	3	-3	-3	-3	2	2	2	-3	-3	-3	2	-3
1994-08-30	2	新疆-塔城地区-乌苏市	5	-3	0	1	0	0	0	3	80000	90000	5	2020	26	0	2	55	62	171	20	1	5	4	5	5	2	1	-3	-3	-3	-3	-3	-3	-3	-3	-3	3	-3	-3	-3	2	2	2	-3	-3	-3	1	4
1990-04-16	1	新疆-乌鲁木齐市-沙依巴克区	3	5	0	1	0	0	0	5	20000	50000	2	2012	20	1	2	57	65	155	38	1	5	4	5	5	2	1	-3	-3	-3	-3	-3	-3	-3	-3	-3	3	-3	-3	-3	2	2	2	-3	-3	-3	2	-3
1993-03-22	3	新疆-乌鲁木齐市-水磨沟区	3	4	1	0	0	0	0	2	150000	90000	4	2011	18	0	2	72	84	168	30	1	5	4	5	5	2	1	-3	-3	-3	-3	-3	-3	-3	-3	-3	3	-3	-3	-3	2	1	2	-3	-3	-3	1	3
1984-06-06	1	新疆-乌鲁木齐市-沙依巴克区	6	-3	1	0	0	0	0	2	200000	50000	6	(空)	39.2356	0	2	60	59	162	29	1	5	4	5	5	2	1	-3	-3	-3	-3	-3	-3	-3	-3	-3	3	-3	-3	-3	2	2	2	-3	-3	-3	1	2
1990-07-06	1	新疆-乌鲁木齐市-沙依巴克区	6	9	1	0	1	0	0	2	100000	30000	4	2022	31	1	2	56	57	167	17	1	5	4	5	5	2	1	-3	-3	-3	-3	-3	-3	-3	-3	-3	3	-3	-3	-3	2	2	2	-3	-3	-3	2	-3
1986-03-07	1	新疆-乌鲁木齐市-水磨沟区	5	3	1	0	0	0	0	4	80000	100000	3	2022	36	0	1	59	75	162	36	2	5	2	1	5	2	1	-3	-3	-3	-3	-3	-3	-3	-3	-3	3	-3	-3	-3	2	2	2	-3	-3	-3	1	3
1989-12-15	1	新疆-乌鲁木齐市-水磨沟区	5	-3	0	0	0	1	0	4	80000	100000	3	2021	30	1	2	44	50	150	40	1	5	4	5	5	2	1	-3	-3	-3	-3	-3	-3	-3	-3	-3	3	-3	-3	-3	2	2	2	-3	-3	-3	2	-3
34379	1	新疆-乌鲁木齐市-沙依巴克区	3	5	1	0	0	0	0	3	50000	60000	2	2018	22	0	2	51	54	158	40	1	5	4	5	5	2	1	-3	-3	-3	-3	-3	-3	-3	-3	-3	3	-3	-3	-3	2	1	2	-3	-3	-3	1	1
1997-01-03	1	新疆-乌鲁木齐市-沙依巴克区	4	5	0	1	0	0	0	5	20000	25000	4	(空)	24	0	2	49	60	165	40	1	5	4	5	5	2	1	-3	-3	-3	-3	-3	-3	-3	-3	-3	3	-3	-3	-3	2	2	2	-3	-3	-3	2	-3
1980-05-14	1	新疆-吐鲁番市-托克逊县	4	5	0	1	0	0	0	5	80000	50000	4	2013	23	2	2	82	70	158	39	1	5	4	1	2	2	1	-3	-3	-3	-3	-3	-3	-3	-3	-3	3	-3	-3	-3	2	2	2	-3	-3	-3	1	2
1994-07-22	3	新疆-乌鲁木齐市-天山区	5	9	1	0	0	0	0	2	50000	40000	3	2021	27	0	1	53	55	172	13	1	5	4	5	1	2	1	-3	-3	-3	-3	-3	-3	-3	-3	-3	3	-3	-3	-3	2	2	1	4	3	2	2	-3
1988-02-15	1	新疆-乌鲁木齐市-乌鲁木齐县	4	-3	0	1	0	0	0	3	50000	45000	4	2022	33	0	2	70	68	166	16	1	1	1	1	1	2	1	-3	-3	-3	-3	-3	-3	-3	-3	-3	3	-3	-3	-3	1	1	2	-3	-3	-3	1	1
1994-11-06	1	新疆-乌鲁木齐市-天山区	5	2	1	0	0	0	0	2	100000	60000	4	(空)	28.811	0	2	60	59	162	39	1	1	1	1	1	2	1	-3	-3	-3	-3	-3	-3	-3	-3	-3	3	-3	-3	-3	1	1	2	-3	-3	-3	2	-3
1985-08-28	1	新疆-乌鲁木齐市-天山区	4	9	1	0	0	0	0	3	30000	20000	2	2016	31	0	2	92	88	163	38	1	4	4	5	5	2	1	-3	-3	-3	-3	-3	-3	-3	-3	-3	3	-3	-3	-3	2	2	2	-3	-3	-3	1	2
1993-04-18	4	新疆-阿勒泰地区-青河县	5	1	1	0	0	0	0	4	200000	500000	4	(空)	30.3644	0	2	60	59	162	23	1	5	4	5	5	2	1	-3	-3	-3	-3	-3	-3	-3	-3	-3	3	-3	-3	-3	2	2	2	-3	-3	-3	2	-3
1988-09-18	2	新疆-昌吉回族自治州-阜康市	3	-3	0	1	0	0	0	2	150000	50000	4	(空)	34.9479	0	2	60	59	162	28	1	5	4	5	5	2	1	-3	-3	-3	-3	-3	-3	-3	-3	-3	3	-3	-3	-3	2	2	2	-3	-3	-3	2	-3
1985-10-20	1	新疆-乌鲁木齐市-沙依巴克区	5	3	1	0	0	0	0	3	50000	30000	5	2019	34	1	2	65	74	162	27	1	5	4	5	5	2	1	-3	-3	-3	-3	-3	-3	-3	-3	-3	3	-3	-3	-3	2	2	2	-3	-3	-3	1	2
1989-11-11	1	新疆-乌鲁木齐市-沙依巴克区	5	3	1	0	0	0	0	2	100000	50000	5	(空)	33	0	2	61	75	168	25	1	5	4	5	5	2	1	-3	-3	-3	-3	-3	-3	-3	-3	-3	3	-3	-3	-3	2	2	2	-3	-3	-3	2	-3
1988-11-24	3	新疆-乌鲁木齐市-天山区	7	1	1	0	0	0	0	2	100000	60000	4	(空)	34.7644	0	2	50	59	170	25	1	5	4	3	5	2	1	-3	-3	-3	-3	-3	-3	-3	-3	-3	3	-3	-3	-3	2	2	2	-3	-3	-3	1	2
1997-07-04	4	新疆-乌鲁木齐市-天山区	6	1	1	0	0	0	0	2	12000	10000	5	(空)	26.1507	0	2	60	59	162	25	1	5	4	1	5	2	1	-3	-3	-3	-3	-3	-3	-3	-3	-3	3	-3	-3	-3	2	2	2	-3	-3	-3	1	2
1990-05-15	1	新疆-乌鲁木齐市-沙依巴克区	5	3	1	0	0	0	0	2	150000	50000	4	(空)	33.2932	0	2	60	59	162	25	1	5	4	5	5	2	1	-3	-3	-3	-3	-3	-3	-3	-3	-3	3	-3	-3	-3	2	2	2	-3	-3	-3	2	-3
1989-07-10	1	新疆-乌鲁木齐市-天山区	6	3	1	0	1	0	0	5	100000	150000	5	2022	28	1	2	53	60	157	26	1	5	4	5	5	2	1	-3	-3	-3	-3	-3	-3	-3	-3	-3	3	-3	-3	-3	1	2	2	-3	-3	-3	2	-3
1993-11-29	3	新疆-乌鲁木齐市-天山区	6	2	1	0	0	0	0	2	50000	30000	4	(空)	28	0	2	56	65	168	25	1	5	3	5	1	2	1	-3	-3	-3	-3	-3	-3	-3	-3	-3	3	-3	-3	-3	2	2	2	-3	-3	-3	1	2
1987-08-07	1	新疆-乌鲁木齐市-天山区	6	9	1	0	0	0	0	3	200000	200000	6	2017	30	1	2	61	85	161	39	1	2	2	1	2	2	1	-3	-3	-3	-3	-3	-3	-3	-3	-3	1	22	2	5	2	2	2	-3	-3	-3	1	1
1992-11-24	1	甘肃-平凉市-静宁县	5	2	1	0	0	0	0	7	50000	50000	2	2022	30	0	2	53	68	158	32	1	5	4	5	5	2	1	-3	-3	-3	-3	-3	-3	-3	-3	-3	3	-3	-3	-3	2	2	2	-3	-3	-3	1	2
1993-02-06	5	新疆-乌鲁木齐市-天山区	6	-3	0	0	0	1	0	3	70000	70000	4	(空)	29	0	2	58	77	165	36	1	1	4	5	5	2	1	-3	-3	-3	-3	-3	-3	-3	-3	-3	3	-3	-3	-3	2	2	2	-3	-3	-3	2	-3
1984-04-05	1	新疆-乌鲁木齐市-头屯河区	4	4	0	1	0	0	0	5	60000	30000	1	2009	25	1	2	73	83	162	28	1	5	4	2	5	2	1	-3	-3	-3	-3	-3	-3	-3	-3	-3	3	-3	-3	-3	2	2	2	-3	-3	-3	2	-3
1989-11-01	1	新疆-乌鲁木齐市-沙依巴克区	6	4	1	0	0	0	0	4	100000	60000	3	2018	30	0	2	46	53	155	28	1	5	3	5	5	2	2	1	-3	2	2	7	3400	7	2	5	3	-3	-3	-3	2	2	2	-3	-3	-3	2	-3
1990-04-01	1	新疆-乌鲁木齐市-水磨沟区	5	5	0	1	0	0	0	2	150000	130000	4	(空)	31	0	2	50	68	160	32	1	5	1	4	5	2	1	-3	-3	-3	-3	-3	-3	-3	-3	-3	3	-3	-3	-3	2	1	1	4	3	1	2	-3
1987-06-06	1	新疆-乌鲁木齐市-头屯河区	4	5	0	0	0	0	1	3	10000	5000	3	2013	26	1	2	54	70	158	37	1	5	4	5	5	2	1	-3	-3	-3	-3	-3	-3	-3	-3	-3	3	-3	-3	-3	2	2	2	-3	-3	-3	1	2
34382	2	新疆-乌鲁木齐市-沙依巴克区	6	-3	1	0	0	0	0	2	150000	50000	4	(空)	29.5288	0	2	60	59	162	25	1	5	4	5	5	2	1	-3	-3	-3	-3	-3	-3	-3	-3	-3	3	-3	-3	-3	2	2	2	-3	-3	-3	2	-3
1991-01-25	1	新疆-乌鲁木齐市-天山区	5	-3	0	1	0	0	0	2	30000	50000	4	2023	32	1	2	74	74	162	9	1	2	2	5	5	2	1	-3	-3	-3	-3	-3	-3	-3	-3	-3	3	-3	-3	-3	1	1	1	4	3	2	2	-3
2000-09-19	1	新疆-乌鲁木齐市-沙依巴克区	3	-3	0	1	0	0	0	4	50000	40000	4	(空)	22.937	0	2	65	81	170	40	1	5	4	1	2	2	1	-3	-3	-3	-3	-3	-3	-3	-3	-3	3	-3	-3	-3	2	2	2	-3	-3	-3	2	-3
1983-03-09	1	新疆-乌鲁木齐市-沙依巴克区	5	5	1	0	0	0	0	2	1500000	20000	4	(空)	40.4822	0	2	60	59	162	25	1	5	4	5	5	2	1	-3	-3	-3	-3	-3	-3	-3	-3	-3	3	-3	-3	-3	2	2	2	-3	-3	-3	2	-3
1996-11-04	3	新疆-乌鲁木齐市-水磨沟区	5	-3	1	0	0	0	0	2	150000	50000	4	(空)	26.8137	0	2	60	59	162	29	1	5	4	5	5	2	1	-3	-3	-3	-3	-3	-3	-3	-3	-3	3	-3	-3	-3	2	1	2	-3	-3	-3	2	-3
1994-07-09	1	新疆-乌鲁木齐市-天山区	5	2	1	0	0	0	0	2	50000	50000	4	2021	27	0	2	60	59	162	25	1	5	4	5	5	2	1	-3	-3	-3	-3	-3	-3	-3	-3	-3	3	-3	-3	-3	2	2	2	-3	-3	-3	2	-3
1993-06-09	1	新疆-乌鲁木齐市-沙依巴克区	6	9	1	0	0	0	0	3	50000	170000	3	(空)	30.2219	0	2	60	59	162	25	1	5	4	5	5	2	1	-3	-3	-3	-3	-3	-3	-3	-3	-3	3	-3	-3	-3	2	2	2	-3	-3	-3	2	-3
1995-10-02	6	新疆-乌鲁木齐市-头屯河区	2	-3	0	0	0	1	0	6	100000	800000	3	2020	22	2	2	50	77	150	38	1	5	4	5	5	2	1	-3	-3	-3	-3	-3	-3	-3	-3	-3	3	-3	-3	-3	2	1	2	-3	-3	-3	1	2
1998-01-13	1	新疆-昌吉回族自治州-昌吉市	6	2	0	1	0	0	0	3	12000	12000	1	(空)	25	0	2	60	69	168	12	1	5	4	5	5	2	1	-3	-3	-3	-3	-3	-3	-3	-3	-3	3	-3	-3	-3	1	1	2	-3	-3	-3	2	-3
1995-02-17	1	新疆-乌鲁木齐市-天山区	5	2	1	0	0	0	0	3	100000	80000	3	2022	27	0	2	54	60	165	40	1	5	4	5	5	2	2	1	-3	2	2	5	3300	10	1	-3	3	-3	-3	-3	2	2	2	-3	-3	-3	2	-3
1986-02-17	1	新疆-乌鲁木齐市-天山区	6	2	1	0	0	0	0	3	100000	50000	4	(空)	37.5342	0	2	55	66	167	39	1	5	4	5	5	2	1	-3	-3	-3	-3	-3	-3	-3	-3	-3	3	-3	-3	-3	2	2	2	-3	-3	-3	2	-3
1993-02-17	1	新疆-乌鲁木齐市-天山区	5	3	1	0	0	0	0	4	200000	150000	5	2018	25	0	2	55	72	170	38	1	5	4	5	5	2	1	-3	-3	-3	-3	-3	-3	-3	-3	-3	3	-3	-3	-3	2	2	2	-3	-3	-3	2	-3
1996-02-17	1	新疆-乌鲁木齐市-天山区	5	6	0	1	0	0	0	2	100000	90000	2	(空)	27	0	2	55	61	160	39	1	5	4	5	5	2	1	-3	-3	-3	-3	-3	-3	-3	-3	-3	3	-3	-3	-3	2	2	2	-3	-3	-3	2	-3
1993-02-17	1	新疆-乌鲁木齐市-天山区	6	5	0	1	0	0	0	3	120000	70000	4	(空)	29	0	2	52	60	164	39	1	5	4	5	5	2	1	-3	-3	-3	-3	-3	-3	-3	-3	-3	3	-3	-3	-3	2	2	2	-3	-3	-3	2	-3
1994-02-12	2	新疆-乌鲁木齐市-天山区	6	-3	0	0	0	1	1	2	30000	15000	3	2017	22	1	2	65	75	165	38	1	5	4	5	5	2	1	-3	-3	-3	-3	-3	-3	-3	-3	-3	3	-3	-3	-3	2	1	2	-3	-3	-3	2	-3
1994-09-15	1	新疆-乌鲁木齐市-天山区	6	2	1	0	0	0	0	2	100000	80000	4	(空)	28.9534	0	2	60	59	162	38	1	5	4	5	5	2	1	-3	-3	-3	-3	-3	-3	-3	-3	-3	3	-3	-3	-3	1	1	2	-3	-3	-3	2	-3
1995-05-11	1	新疆-乌鲁木齐市-沙依巴克区	4	-3	0	1	0	0	0	5	200000	100000	6	(空)	27	0	2	60	60	165	40	1	5	4	5	5	2	1	-3	-3	-3	-3	-3	-3	-3	-3	-3	3	-3	-3	-3	2	2	2	-3	-3	-3	2	-3
1994-05-15	1	新疆-乌鲁木齐市-水磨沟区	6	2	1	0	1	0	0	3	200000	100000	5	2021	26	1	2	54	62	160	40	1	5	4	1	5	2	1	-3	-3	-3	-3	-3	-3	-3	-3	-3	3	-3	-3	-3	2	2	2	-3	-3	-3	1	2
1993-03-18	1	新疆-乌鲁木齐市-天山区	5	1	1	0	0	0	0	5	12000	60000	5	2018	25	0	2	54	70	162	39	1	5	4	5	5	2	1	-3	-3	-3	-3	-3	-3	-3	-3	-3	3	-3	-3	-3	2	2	2	-3	-3	-3	2	-3
1996-04-29	3	新疆-乌鲁木齐市-头屯河区	5	-3	0	1	0	0	0	3	24000	24000	3	(空)	26	0	2	58	59	170	39	1	5	4	5	5	2	1	-3	-3	-3	-3	-3	-3	-3	-3	-3	3	-3	-3	-3	2	2	2	-3	-3	-3	1	2
1986-03-10	2	新疆-乌鲁木齐市-沙依巴克区	5	5	1	0	0	0	0	2	20000	30000	3	(空)	37.4767	0	2	66	77	168	25	1	5	4	2	4	2	1	-3	-3	-3	-3	-3	-3	-3	-3	-3	3	-3	-3	-3	2	2	2	-3	-3	-3	1	1
1996-10-06	1	新疆-乌鲁木齐市-水磨沟区	5	4	1	0	0	0	0	2	200000	150000	5	2018	22	0	2	60	59	162	26	1	5	4	5	5	2	1	-3	-3	-3	-3	-3	-3	-3	-3	-3	3	-3	-3	-3	2	2	2	-3	-3	-3	2	-3
1990-05-25	1	新疆-阿勒泰地区-哈巴河县	6	3	1	0	0	0	0	3	200000	150000	4	2017	27	0	2	60	59	162	26	1	5	4	5	5	2	1	-3	-3	-3	-3	-3	-3	-3	-3	-3	3	-3	-3	-3	2	2	2	-3	-3	-3	2	-3
1995-09-08	1	新疆-乌鲁木齐市-新市区	6	-3	1	0	0	0	0	2	200000	50000	3	(空)	27.9726	0	2	60	59	162	26	1	5	4	5	5	2	1	-3	-3	-3	-3	-3	-3	-3	-3	-3	3	-3	-3	-3	2	2	2	-3	-3	-3	2	-3
1991-08-12	2	新疆-乌鲁木齐市-水磨沟区	6	4	1	0	0	0	0	2	150000	50000	4	(空)	32.0493	0	2	60	59	162	25	1	5	4	5	5	2	1	-3	-3	-3	-3	-3	-3	-3	-3	-3	3	-3	-3	-3	2	2	2	-3	-3	-3	2	-3
1993-04-16	1	新疆-乌鲁木齐市-水磨沟区	5	2	1	0	0	0	0	2	30000	28000	3	(空)	29	0	2	68	78	164	38	1	5	2	5	5	2	1	-3	-3	-3	-3	-3	-3	-3	-3	-3	3	-3	-3	-3	2	2	2	-3	-3	-3	2	-3
1991-11-01	1	新疆-乌鲁木齐市-新市区	6	2	1	0	1	0	0	2	250000	150000	4	(空)	31	0	2	61	70	163	26	1	4	4	5	2	2	1	-3	-3	-3	-3	-3	-3	-3	-3	-3	3	-3	-3	-3	2	2	2	-3	-3	-3	2	-3
1997-02-27	1	新疆-乌鲁木齐市-水磨沟区	6	2	1	0	0	0	0	2	150000	100000	4	(空)	26.4986	0	2	60	59	162	37	1	5	4	1	5	2	1	-3	-3	-3	-3	-3	-3	-3	-3	-3	3	-3	-3	-3	2	2	2	-3	-3	-3	2	-3
1990-10-01	1	新疆-乌鲁木齐市-水磨沟区	5	3	1	0	0	0	0	2	250000	60000	4	(空)	32.9123	0	2	60	59	162	25	1	5	4	5	5	2	1	-3	-3	-3	-3	-3	-3	-3	-3	-3	3	-3	-3	-3	2	2	2	-3	-3	-3	2	-3
1995-06-13	1	新疆-昌吉回族自治州-昌吉市	6	3	1	0	0	0	0	2	130000	70000	6	2020	25	1	2	66	66	167	13	1	5	4	5	5	2	1	-3	-3	-3	-3	-3	-3	-3	-3	-3	3	-3	-3	-3	1	2	2	-3	-3	-3	2	-3
1992-10-18	6	新疆-乌鲁木齐市-沙依巴克区	7	-3	1	0	0	0	0	2	250000	50000	2	(空)	30.863	0	2	60	59	162	30	1	5	4	5	5	2	1	-3	-3	-3	-3	-3	-3	-3	-3	-3	3	-3	-3	-3	2	2	2	-3	-3	-3	1	2
1981-11-26	4	新疆-乌鲁木齐市-达坂城区	4	-3	0	1	0	0	0	2	40000	35000	4	(空)	41.7644	0	2	60	59	162	34	1	1	1	1	1	2	1	-3	-3	-3	-3	-3	-3	-3	-3	-3	3	-3	-3	-3	2	2	2	-3	-3	-3	1	3
1996-10-04	1	新疆-乌鲁木齐市-沙依巴克区	3	-3	0	0	0	0	1	4	10000	10000	5	(空)	26	0	2	40	52	155	35	1	5	4	5	5	2	1	-3	-3	-3	-3	-3	-3	-3	-3	-3	3	-3	-3	-3	2	2	2	-3	-3	-3	2	-3
1995-03-27	4	新疆-乌鲁木齐市-乌鲁木齐县	6	3	1	0	0	0	0	2	900000	50000	4	(空)	28.4247	0	2	60	59	162	25	1	5	4	5	5	2	1	-3	-3	-3	-3	-3	-3	-3	-3	-3	3	-3	-3	-3	2	2	2	-3	-3	-3	2	-3
1995-11-20	1	新疆-乌鲁木齐市-沙依巴克区	6	2	1	0	0	0	0	2	200000	100000	5	(空)	26	0	2	53	57	167	15	1	5	4	5	5	2	1	-3	-3	-3	-3	-3	-3	-3	-3	-3	3	-3	-3	-3	2	2	2	-3	-3	-3	1	3
1987-07-23	1	新疆-乌鲁木齐市-新市区	4	-3	1	0	0	0	0	2	200000	50000	5	(空)	36.1068	0	2	60	59	162	26	1	5	4	5	5	2	1	-3	-3	-3	-3	-3	-3	-3	-3	-3	3	-3	-3	-3	2	2	2	-3	-3	-3	2	-3
1996-10-15	1	新疆-乌鲁木齐市-沙依巴克区	3	3	1	0	0	0	0	2	120000	80000	5	(空)	26	0	2	48	52	165	12	1	5	4	5	1	2	1	-3	-3	-3	-3	-3	-3	-3	-3	-3	3	-3	-3	-3	1	2	2	-3	-3	-3	1	2
34385	1	新疆-乌鲁木齐市-沙依巴克区	4	-3	0	0	0	0	1	2	30000	25000	3	2022	26	1	2	55	63	160	25	1	5	4	5	5	2	1	-3	-3	-3	-3	-3	-3	-3	-3	-3	3	-3	-3	-3	2	2	2	-3	-3	-3	1	3
1995-12-05	1	新疆-乌鲁木齐市-沙依巴克区	6	3	1	0	0	0	0	3	80000	50000	4	(空)	27.7315	0	2	60	59	162	26	1	5	4	5	5	2	1	-3	-3	-3	-3	-3	-3	-3	-3	-3	3	-3	-3	-3	2	2	2	-3	-3	-3	2	-3
1989-06-21	1	新疆-乌鲁木齐市-水磨沟区	6	2	1	0	0	0	0	2	100000	60000	3	2020	30	2	2	57	71	155	26	1	4	3	1	1	2	1	-3	-3	-3	-3	-3	-3	-3	-3	-3	3	-3	-3	-3	2	2	2	-3	-3	-3	2	-3
1986-10-14	1	新疆-乌鲁木齐市-水磨沟区	5	5	1	0	0	0	0	3	100000	100000	3	2015	22	2	2	60	61	165	11	1	5	4	5	1	2	1	-3	-3	-3	-3	-3	-3	-3	-3	-3	3	-3	-3	-3	1	1	1	4	2	1	1	3
1997-09-18	1	新疆-乌鲁木齐市-天山区	5	5	1	0	0	0	0	2	150000	50000	5	(空)	25.9425	0	2	60	59	162	25	1	5	4	5	5	2	1	-3	-3	-3	-3	-3	-3	-3	-3	-3	3	-3	-3	-3	2	2	2	-3	-3	-3	2	-3
1996-02-22	3	新疆-乌鲁木齐市-天山区	6	1	1	0	0	0	0	2	200000	100000	4	(空)	27.5151	0	2	55	56	165	16	1	5	4	5	5	2	1	-3	-3	-3	-3	-3	-3	-3	-3	-3	3	-3	-3	-3	2	2	2	-3	-3	-3	2	-3
1994-02-24	1	新疆-乌鲁木齐市-新市区	7	-3	0	1	0	0	0	2	10000	100000	5	2021	20	2	2	67	82	167	25	1	5	4	1	5	2	1	-3	-3	-3	-3	-3	-3	-3	-3	-3	3	-3	-3	-3	2	2	1	4	1	1	2	-3
1992-12-08	1	新疆-五家渠市	6	2	1	0	0	0	0	2	150000	50000	4	(空)	30.7233	0	2	60	59	162	25	1	5	4	5	5	2	1	-3	-3	-3	-3	-3	-3	-3	-3	-3	3	-3	-3	-3	2	2	2	-3	-3	-3	2	-3
1997-09-21	1	新疆-昌吉回族自治州-阜康市	6	-3	0	1	0	0	0	2	200000	200000	5	2022	25	0	2	56	70	170	27	1	5	4	5	5	2	1	-3	-3	-3	-3	-3	-3	-3	-3	-3	3	-3	-3	-3	2	2	1	4	1	1	1	2
1988-01-04	3	新疆-乌鲁木齐市-沙依巴克区	5	5	0	1	0	0	0	4	150000	12000	6	2014	24	0	2	65	68	163	15	1	5	4	5	5	2	1	-3	-3	-3	-3	-3	-3	-3	-3	-3	3	-3	-3	-3	2	2	2	-3	-3	-3	2	-3
1995-02-18	1	四川-南充市-营山县	5	3	1	1	0	0	0	3	45000	60000	4	2022	27	0	2	65	69	163	30	1	5	4	5	5	2	1	-3	-3	-3	-3	-3	-3	-3	-3	-3	3	-3	-3	-3	2	1	1	4	3	4	2	-3
1997-09-14	1	新疆-乌鲁木齐市-水磨沟区	4	5	0	1	0	0	0	5	30000	30000	3	2022	25	0	2	53	60	165	29	1	5	4	5	5	2	1	-3	-3	-3	-3	-3	-3	-3	-3	-3	3	-3	-3	-3	2	2	2	-3	-3	-3	1	4
1990-10-14	1	新疆-乌鲁木齐市-沙依巴克区	6	-3	0	1	0	0	0	2	100000	80000	5	2020	26	2	1	64	75	162	34	3	5	4	1	5	2	1	-3	-3	-3	-3	-3	-3	-3	-3	-3	3	-3	-3	-3	2	2	2	-3	-3	-3	1	2
1990-02-17	1	新疆-乌鲁木齐市-天山区	4	-3	0	1	0	0	0	5	50000	50000	3	2021	25	4	2	50	69	159	36	1	4	3	1	5	2	1	-3	-3	-3	-3	-3	-3	-3	-3	-3	3	-3	-3	-3	1	1	2	-3	-3	-3	2	-3
1986-06-12	1	新疆-乌鲁木齐市-米东区	2	-3	0	1	0	0	0	3	20000	20000	2	2018	23	2	2	60	73	158	38	1	5	4	5	5	2	1	-3	-3	-3	-3	-3	-3	-3	-3	-3	3	-3	-3	-3	2	2	2	-3	-3	-3	2	-3
1994-01-02	4	新疆-昌吉回族自治州-奇台县	6	2	1	0	0	0	0	3	50000	40000	6	2020	27	0	1	84	90	170	23	1	5	4	5	5	2	1	-3	-3	-3	-3	-3	-3	-3	-3	-3	3	-3	-3	-3	2	2	1	4	3	1	1	2
1989-11-21	1	新疆-乌鲁木齐市-水磨沟区	3	2	1	0	1	0	0	2	100000	50000	5	(空)	33.7726	0	2	60	59	162	10	1	5	4	5	5	2	1	-3	-3	-3	-3	-3	-3	-3	-3	-3	3	-3	-3	-3	2	2	2	-3	-3	-3	2	-3
1994-03-16	1	新疆-乌鲁木齐市-沙依巴克区	4	-3	0	1	0	0	0	6	10000	60000	5	2019	25	0	2	79	88	161	37	1	5	4	5	5	2	1	-3	-3	-3	-3	-3	-3	-3	-3	-3	3	-3	-3	-3	2	2	2	-3	-3	-3	2	-3
1999-03-27	1	新疆-乌鲁木齐市-新市区	4	-3	0	1	0	0	0	3	10000	10000	4	2021	22	0	2	64	74	163	34	1	5	4	5	5	2	1	-3	-3	-3	-3	-3	-3	-3	-3	-3	3	-3	-3	-3	1	2	2	-3	-3	-3	1	2
1986-09-02	4	新疆-乌鲁木齐市-沙依巴克区	4	-3	0	1	0	0	0	5	130000	100000	3	2013	27	1	2	47	48	163	26	1	5	4	5	5	1	1	-3	-3	-3	-3	-3	-3	-3	-3	-3	3	-3	-3	-3	2	2	2	-3	-3	-3	1	4
1997-10-03	2	新疆-乌鲁木齐市-沙依巴克区	6	3	1	0	0	0	0	2	150000	50000	5	(空)	25.9014	0	2	60	59	162	26	1	5	4	2	5	2	1	-3	-3	-3	-3	-3	-3	-3	-3	-3	3	-3	-3	-3	2	1	2	-3	-3	-3	2	-3
1988-07-15	2	新疆-乌鲁木齐市-天山区	6	3	1	0	0	0	0	2	150000	100000	4	(空)	35.126	0	2	60	59	162	25	1	5	4	5	5	2	1	-3	-3	-3	-3	-3	-3	-3	-3	-3	3	-3	-3	-3	1	2	2	-3	-3	-3	1	3
1992-08-11	1	新疆-乌鲁木齐市-天山区	4	5	1	1	0	0	0	3	10000	20000	5	2016	24	1	1	66	80	173	27	1	5	4	5	5	2	1	-3	-3	-3	-3	-3	-3	-3	-3	-3	3	-3	-3	-3	2	2	2	-3	-3	-3	1	1
1994-12-01	1	新疆-乌鲁木齐市-天山区	6	9	1	0	0	0	0	2	120000	100000	3	(空)	28.7425	0	2	60	59	162	25	1	5	4	5	5	2	1	-3	-3	-3	-3	-3	-3	-3	-3	-3	3	-3	-3	-3	2	2	2	-3	-3	-3	2	-3
1995-02-04	1	新疆-乌鲁木齐市-水磨沟区	6	4	1	0	0	0	0	2	100000	70000	4	2022	27	0	2	53	58	165	24	1	5	4	5	5	2	1	-3	-3	-3	-3	-3	-3	-3	-3	-3	3	-3	-3	-3	2	2	1	4	2	2	1	2
1996-06-04	3	新疆-乌鲁木齐市-天山区	6	-3	1	1	0	0	0	2	500000	50000	3	(空)	27.2329	0	2	60	59	162	25	1	5	4	1	5	2	1	-3	-3	-3	-3	-3	-3	-3	-3	-3	3	-3	-3	-3	2	2	2	-3	-3	-3	2	-3
1993-10-09	1	新疆-乌鲁木齐市-水磨沟区	4	6	1	0	0	0	0	3	20000	55000	3	2022	19	3	2	57	58	162	10	1	5	4	5	5	2	1	-3	-3	-3	-3	-3	-3	-3	-3	-3	3	-3	-3	-3	2	2	2	-3	-3	-3	1	3
1989-08-13	1	新疆-乌鲁木齐市-头屯河区	6	2	1	0	0	0	0	2	280000	140000	5	2018	29	1	2	46	53	158	33	1	5	4	5	5	2	1	-3	-3	-3	-3	-3	-3	-3	-3	-3	3	-3	-3	-3	2	2	2	-3	-3	-3	2	-3
1997-02-15	3	新疆-乌鲁木齐市-沙依巴克区	5	-3	1	0	0	0	0	2	200000	50000	4	(空)	26.5315	0	2	60	59	162	26	1	5	4	5	5	2	1	-3	-3	-3	-3	-3	-3	-3	-3	-3	3	-3	-3	-3	2	2	2	-3	-3	-3	2	-3
1989-07-28	1	新疆-乌鲁木齐市-水磨沟区	5	2	1	0	0	0	0	2	100000	100000	5	(空)	34.0904	0	2	60	59	162	34	1	5	4	1	5	2	1	-3	-3	-3	-3	-3	-3	-3	-3	-3	3	-3	-3	-3	2	2	2	-3	-3	-3	1	2
1995-11-29	3	新疆-乌鲁木齐市-水磨沟区	6	9	1	0	0	0	0	2	48000	60000	4	(空)	27	0	2	44	48	160	25	1	5	4	5	5	2	1	-3	-3	-3	-3	-3	-3	-3	-3	-3	3	-3	-3	-3	2	2	2	-3	-3	-3	1	2
1997-01-02	1	新疆-乌鲁木齐市-新市区	6	-3	1	1	0	0	0	2	100000	80000	1	(空)	25	0	2	54	61	162	25	1	5	4	5	5	2	1	-3	-3	-3	-3	-3	-3	-3	-3	-3	3	-3	-3	-3	2	2	2	-3	-3	-3	2	-3
1995-10-05	1	新疆-乌鲁木齐市-沙依巴克区	4	5	0	1	0	0	0	6	60000	100000	4	2016	21	0	2	48	48	164	15	1	5	4	5	5	2	1	-3	-3	-3	-3	-3	-3	-3	-3	-3	3	-3	-3	-3	1	1	1	4	3	1	2	-3
1990-08-30	1	新疆-乌鲁木齐市-水磨沟区	6	2	1	0	0	0	0	2	140000	70000	5	(空)	32	0	2	51	57	164	28	3	4	4	2	5	2	1	-3	-3	-3	-3	-3	-3	-3	-3	-3	3	-3	-3	-3	2	2	2	-3	-3	-3	2	-3
1993-09-24	1	新疆-乌鲁木齐市-沙依巴克区	6	3	1	0	0	0	0	5	60000	50000	5	2014	20	1	2	58	74	152	37	1	5	4	5	5	2	1	-3	-3	-3	-3	-3	-3	-3	-3	-3	3	-3	-3	-3	2	2	1	4	2	1	1	1
1991-09-23	1	新疆-乌鲁木齐市-沙依巴克区	5	9	1	0	0	0	0	2	100000	75000	4	2022	30	0	2	58	71	155	38	1	5	4	5	5	2	1	-3	-3	-3	-3	-3	-3	-3	-3	-3	3	-3	-3	-3	2	2	2	-3	-3	-3	1	2
1990-11-27	5	新疆-乌鲁木齐市-天山区	7	3	1	0	0	0	0	2	100000	50000	4	(空)	32	0	2	73	80	177	28	1	4	2	1	5	2	1	-3	-3	-3	-3	-3	-3	-3	-3	-3	3	-3	-3	-3	2	2	2	-3	-3	-3	1	2
1994-01-15	3	新疆-乌鲁木齐市-天山区	6	4	1	0	0	0	0	5	50000	20000	4	(空)	28	0	2	63	68	162	31	1	5	4	5	5	2	1	-3	-3	-3	-3	-3	-3	-3	-3	-3	3	-3	-3	-3	2	2	2	-3	-3	-3	2	-3
1994-11-11	1	新疆-乌鲁木齐市-头屯河区	7	3	1	0	0	0	0	2	100000	80000	3	(空)	28	0	2	54	56	155	13	1	5	4	1	5	2	1	-3	-3	-3	-3	-3	-3	-3	-3	-3	3	-3	-3	-3	2	2	2	-3	-3	-3	2	-3
1990-05-04	1	新疆-乌鲁木齐市-沙依巴克区	7	3	1	0	0	0	0	5	200000	150000	4	2017	27	0	2	51	66	162	37	1	5	4	5	5	2	1	-3	-3	-3	-3	-3	-3	-3	-3	-3	3	-3	-3	-3	2	2	2	-3	-3	-3	1	2
1996-05-26	3	新疆-乌鲁木齐市-天山区	6	2	1	0	0	0	0	2	120000	100000	4	(空)	25	0	2	53	61	163	25	1	5	4	5	5	2	1	-3	-3	-3	-3	-3	-3	-3	-3	-3	3	-3	-3	-3	1	2	2	-3	-3	-3	2	-3
1990-02-21	1	新疆-阿勒泰地区-青河县	6	3	1	0	0	0	0	2	150000	150000	5	2000	29	2	2	65	68	160	23	1	5	3	5	1	2	1	-3	-3	-3	-3	-3	-3	-3	-3	-3	3	-3	-3	-3	1	1	1	4	3	4	2	-3
1994-01-23	1	新疆-乌鲁木齐市-新市区	5	4	0	0	0	0	1	2	50000	60000	4	(空)	28	0	2	56	57	164	13	1	5	4	5	5	2	1	-3	-3	-3	-3	-3	-3	-3	-3	-3	3	-3	-3	-3	2	2	2	-3	-3	-3	1	2
1998-05-27	1	新疆-乌鲁木齐市-米东区	6	-3	0	0	0	0	1	2	500003	500000	5	(空)	25.2548	0	2	60	59	162	26	1	5	4	5	5	2	1	-3	-3	-3	-3	-3	-3	-3	-3	-3	3	-3	-3	-3	2	2	2	-3	-3	-3	2	-3
1989-12-30	1	新疆-乌鲁木齐市-新市区	6	2	1	0	0	0	0	2	100000	60000	4	(空)	33.6658	0	2	60	59	162	37	1	5	2	5	5	2	1	-3	-3	-3	-3	-3	-3	-3	-3	-3	3	-3	-3	-3	2	2	2	-3	-3	-3	2	-3
1993-11-09	1	新疆-乌鲁木齐市-米东区	6	5	1	0	0	0	0	2	100000	60000	5	(空)	29	0	2	60	59	162	16	1	5	4	5	5	2	1	-3	-3	-3	-3	-3	-3	-3	-3	-3	3	-3	-3	-3	2	2	2	-3	-3	-3	1	2
1985-07-26	1	新疆-乌鲁木齐市-天山区	6	5	1	0	0	0	0	2	120000	50000	5	(空)	38.0986	0	2	60	59	162	26	1	5	4	5	5	2	1	-3	-3	-3	-3	-3	-3	-3	-3	-3	3	-3	-3	-3	2	2	2	-3	-3	-3	1	2
1999-10-01	1	新疆-乌鲁木齐市-沙依巴克区	3	4	1	0	0	0	0	2	150000	100000	4	2022	24	0	2	55	63	158	26	1	4	3	5	4	2	1	-3	-3	-3	-3	-3	-3	-3	-3	-3	3	-3	-3	-3	2	1	2	-3	-3	-3	1	1
1988-08-07	3	新疆-阿克苏地区-库车县	6	5	1	0	0	0	0	2	200000	150000	5	(空)	35.063	0	2	60	59	162	16	1	5	4	5	5	2	1	-3	-3	-3	-3	-3	-3	-3	-3	-3	3	-3	-3	-3	2	2	2	-3	-3	-3	2	-3
1993-10-02	1	新疆-乌鲁木齐市-新市区	6	4	1	0	0	0	0	2	120000	100000	4	(空)	29.9068	0	2	60	59	162	36	1	5	2	5	5	2	1	-3	-3	-3	-3	-3	-3	-3	-3	-3	3	-3	-3	-3	2	2	2	-3	-3	-3	2	-3
1998-06-28	2	新疆-乌鲁木齐市-沙依巴克区	6	-3	1	0	0	0	0	2	80000	50000	4	(空)	25.1671	0	2	60	59	162	27	1	4	4	2	5	2	1	-3	-3	-3	-3	-3	-3	-3	-3	-3	3	-3	-3	-3	2	2	2	-3	-3	-3	2	-3
1988-07-30	1	新疆-乌鲁木齐市-天山区	6	3	1	0	0	0	0	3	130000	100000	3	2016	28	1	2	52	55	160	12	1	5	4	5	4	2	1	-3	-3	-3	-3	-3	-3	-3	-3	-3	3	-3	-3	-3	2	2	2	-3	-3	-3	1	4
1991-03-02	3	新疆-乌鲁木齐市-天山区	6	2	1	0	0	0	0	3	96000	90000	5	2017	26	0	2	57	67	160	29	1	5	4	5	5	2	1	-3	-3	-3	-3	-3	-3	-3	-3	-3	3	-3	-3	-3	2	2	2	-3	-3	-3	2	-3
1985-02-27	1	新疆-乌鲁木齐市-沙依巴克区	6	5	0	1	0	0	0	4	80000	50000	4	2020	23	4	2	71	75	168	15	1	5	4	5	5	2	1	-3	-3	-3	-3	-3	-3	-3	-3	-3	3	-3	-3	-3	1	1	2	-3	-3	-3	2	-3
1988-10-07	1	新疆-乌鲁木齐市-沙依巴克区	4	5	1	0	0	0	0	3	100000	60000	4	2011	23	0	2	44	47	158	17	1	5	4	5	5	2	1	-3	-3	-3	-3	-3	-3	-3	-3	-3	3	-3	-3	-3	1	1	2	-3	-3	-3	1	4
1997-02-15	6	新疆-克孜勒苏柯尔克孜自治州-乌恰县	4	-3	0	1	0	0	0	6	40000	30000	2	2020	24	0	2	45	55	154	37	1	5	4	5	5	2	1	-3	-3	-3	-3	-3	-3	-3	-3	-3	3	-3	-3	-3	2	2	2	-3	-3	-3	1	4
1993-11-25	6	新疆-克孜勒苏柯尔克孜自治州-乌恰县	5	2	1	0	0	0	0	3	100000	60000	6	2017	23	0	2	70	75	168	15	1	5	4	5	1	2	1	-3	-3	-3	-3	-3	-3	-3	-3	-3	3	-3	-3	-3	2	1	2	-3	-3	-3	1	2
1996-05-08	2	新疆-乌鲁木齐市-天山区	4	-3	0	1	0	0	0	4	10000	7000	4	2019	23	1	2	66	66	164	12	1	5	1	5	5	2	1	-3	-3	-3	-3	-3	-3	-3	-3	-3	3	-3	-3	-3	1	1	2	-3	-3	-3	1	4
1993-05-30	2	新疆-乌鲁木齐市-天山区	6	3	1	0	0	0	0	2	120000	600000	5	(空)	29	0	2	48	61	160	35	1	5	4	5	5	2	1	-3	-3	-3	-3	-3	-3	-3	-3	-3	3	-3	-3	-3	2	2	2	-3	-3	-3	2	-3
1991-02-10	1	新疆-乌鲁木齐市-水磨沟区	6	5	1	0	0	0	0	2	100000	50000	3	(空)	32.5507	0	2	60	59	162	25	1	5	4	5	5	2	1	-3	-3	-3	-3	-3	-3	-3	-3	-3	3	-3	-3	-3	2	2	2	-3	-3	-3	2	-3
1987-02-17	1	新疆-乌鲁木齐市-米东区	3	-3	1	0	0	0	0	5	50000	50000	3	(空)	36.5342	0	2	81	90	159	35	1	5	3	1	5	2	1	-3	-3	-3	-3	-3	-3	-3	-3	-3	3	-3	-3	-3	2	2	2	-3	-3	-3	1	2
1998-05-11	1	新疆-乌鲁木齐市-水磨沟区	6	2	0	0	0	0	1	3	80000	40000	4	2021	24	0	2	50	55	166	21	1	5	4	5	5	2	1	-3	-3	-3	-3	-3	-3	-3	-3	-3	3	-3	-3	-3	1	2	2	-3	-3	-3	1	2
1985-01-25	1	新疆-乌鲁木齐市-沙依巴克区	6	3	1	0	0	0	0	2	100000	100000	4	2021	36	1	2	56	66	158	30	1	5	2	2	1	1	1	-3	-3	-3	-3	-3	-3	-3	-3	-3	3	-3	-3	-3	2	2	2	-3	-3	-3	2	-3
1989-06-15	1	新疆-乌鲁木齐市-水磨沟区	6	-3	1	0	0	0	0	2	140000	50000	3	(空)	34.2082	0	2	60	59	162	28	1	4	2	5	1	1	1	-3	-3	-3	-3	-3	-3	-3	-3	-3	3	-3	-3	-3	1	2	2	-3	-3	-3	1	3
1992-07-27	3	新疆-乌鲁木齐市-天山区	6	3	1	0	0	0	0	2	120000	50000	4	(空)	31.0904	0	2	60	59	162	32	1	5	4	5	5	2	1	-3	-3	-3	-3	-3	-3	-3	-3	-3	3	-3	-3	-3	2	2	2	-3	-3	-3	2	-3
1992-10-16	1	新疆-乌鲁木齐市-天山区	6	2	1	0	0	0	0	2	60000	80000	2	(空)	30	0	2	64	74	160	39	1	5	4	5	5	2	1	-3	-3	-3	-3	-3	-3	-3	-3	-3	3	-3	-3	-3	2	2	2	-3	-3	-3	1	1
34344	6	新疆-克孜勒苏柯尔克孜自治州-乌恰县	2	-3	0	1	0	0	0	4	24000	15000	2	2022	17	0	2	50	95	165	35	1	5	4	5	5	2	1	-3	-3	-3	-3	-3	-3	-3	-3	-3	3	-3	-3	-3	2	2	2	-3	-3	-3	1	3
1990-10-10	6	新疆-克孜勒苏柯尔克孜自治州-乌恰县	3	-3	0	1	0	0	0	4	24000	15000	3	2022	31	0	2	52	62	160	39	1	5	4	5	5	2	1	-3	-3	-3	-3	-3	-3	-3	-3	-3	3	-3	-3	-3	2	2	2	-3	-3	-3	1	3
1988-06-06	1	新疆-乌鲁木齐市-新市区	6	2	1	0	0	0	0	3	100000	100000	5	2018	26	2	2	53	53	160	9	1	5	4	5	5	2	1	-3	-3	-3	-3	-3	-3	-3	-3	-3	3	-3	-3	-3	1	1	2	-3	-3	-3	2	-3
1990-06-01	6	新疆-克孜勒苏柯尔克孜自治州-乌恰县	6	4	1	0	1	0	0	5	90000	70000	5	2020	28	1	2	60	62	159	10	1	5	4	5	5	2	1	-3	-3	-3	-3	-3	-3	-3	-3	-3	3	-3	-3	-3	1	1	2	-3	-3	-3	1	3
1993-04-18	6	新疆-克孜勒苏柯尔克孜自治州-乌恰县	5	1	0	1	0	0	0	3	10000	10000	4	2017	24	0	2	60	90	168	36	1	5	4	5	5	2	1	-3	-3	-3	-3	-3	-3	-3	-3	-3	3	-3	-3	-3	2	1	2	-3	-3	-3	1	3
1989-04-03	6	新疆-克孜勒苏柯尔克孜自治州-乌恰县	6	9	0	1	0	0	0	8	100000	80000	3	2016	27	1	2	76	79	160	33	1	5	4	5	5	2	1	-3	-3	-3	-3	-3	-3	-3	-3	-3	3	-3	-3	-3	2	2	2	-3	-3	-3	2	-3
1996-08-28	1	新疆-乌鲁木齐市-新市区	6	9	1	0	0	0	0	2	30000	30000	3	(空)	27	0	2	60	59	162	23	1	5	4	5	5	2	1	-3	-3	-3	-3	-3	-3	-3	-3	-3	3	-3	-3	-3	2	2	2	-3	-3	-3	1	3
1990-06-06	6	新疆-克孜勒苏柯尔克孜自治州-乌恰县	5	-3	0	1	0	0	0	4	80000	15000	4	2019	29	0	2	60	74	165	32	1	5	4	5	1	2	1	-3	-3	-3	-3	-3	-3	-3	-3	-3	3	-3	-3	-3	2	1	2	-3	-3	-3	2	-3
1987-08-12	6	新疆-克孜勒苏柯尔克孜自治州-乌恰县	4	9	0	1	0	0	0	3	30000	20000	3	2017	28	1	2	50	50	152	9	1	5	4	5	1	2	1	-3	-3	-3	-3	-3	-3	-3	-3	-3	3	-3	-3	-3	2	2	2	-3	-3	-3	1	2
1991-02-22	3	新疆-克孜勒苏柯尔克孜自治州-乌恰县	5	-3	0	1	0	0	0	3	80000	60000	4	2020	29	0	2	58	68	168	39	1	5	4	5	5	2	1	-3	-3	-3	-3	-3	-3	-3	-3	-3	3	-3	-3	-3	2	2	2	-3	-3	-3	2	-3
1985-12-25	3	新疆-克孜勒苏柯尔克孜自治州-乌恰县	6	1	1	0	0	0	0	4	100000	100000	6	2014	26	0	2	65	79	162	36	1	5	4	5	5	2	1	-3	-3	-3	-3	-3	-3	-3	-3	-3	3	-3	-3	-3	2	2	2	-3	-3	-3	1	4
1992-04-11	4	新疆-乌鲁木齐市-天山区	6	3	1	0	0	0	0	3	100000	100000	3	2021	29	0	2	72	72	170	7	1	5	4	2	1	2	1	-3	-3	-3	-3	-3	-3	-3	-3	-3	3	-3	-3	-3	1	1	1	4	3	4	2	-3
1994-05-07	1	新疆-乌鲁木齐市-米东区	6	2	1	0	1	0	0	2	250000	100000	5	2021	26	1	2	80	84	172	18	1	5	4	5	5	2	1	-3	-3	-3	-3	-3	-3	-3	-3	-3	3	-3	-3	-3	2	2	2	-3	-3	-3	2	-3
1987-06-09	1	新疆-乌鲁木齐市-沙依巴克区	3	-3	0	1	0	0	0	4	100000	80000	4	2014	23	1	2	74	60	158	38	1	5	4	5	5	2	1	-3	-3	-3	-3	-3	-3	-3	-3	-3	3	-3	-3	-3	2	2	2	-3	-3	-3	1	3
1998-04-07	3	新疆-乌鲁木齐市-天山区	6	-3	0	0	0	0	1	2	60000	30000	3	2021	26	0	2	60	75	158	36	1	5	4	5	5	2	1	-3	-3	-3	-3	-3	-3	-3	-3	-3	3	-3	-3	-3	2	2	2	-3	-3	-3	1	1
1994-12-28	1	新疆-乌鲁木齐市-新市区	6	3	1	0	0	0	0	4	200000	200000	5	2022	28	1	2	52	50	163	12	1	5	4	5	5	2	1	-3	-3	-3	-3	-3	-3	-3	-3	-3	3	-3	-3	-3	2	2	2	-3	-3	-3	2	-3
1984-10-09	1	新疆-乌鲁木齐市-水磨沟区	6	2	1	0	0	0	0	3	200000	100000	4	2021	35	1	2	65	68	167	35	1	5	4	5	5	2	1	-3	-3	-3	-3	-3	-3	-3	-3	-3	3	-3	-3	-3	1	1	2	-3	-3	-3	2	-3
1987-08-08	1	新疆-乌鲁木齐市-新市区	6	3	1	0	0	0	0	5	200000	150000	5	2022	34	1	2	73	90	168	39	1	5	2	5	5	2	1	-3	-3	-3	-3	-3	-3	-3	-3	-3	3	-3	-3	-3	2	2	2	-3	-3	-3	2	-3
1994-05-08	1	新疆-乌鲁木齐市-头屯河区	5	3	1	0	0	0	0	2	160000	80000	4	2016	21	1	2	68	87	163	39	1	5	4	5	5	2	1	-3	-3	-3	-3	-3	-3	-3	-3	-3	3	-3	-3	-3	2	2	2	-3	-3	-3	2	-3
1994-05-13	1	新疆-乌鲁木齐市-沙依巴克区	5	-3	0	1	0	0	0	2	180000	70000	4	(空)	28	0	2	45	62	156	39	1	5	4	5	5	2	1	-3	-3	-3	-3	-3	-3	-3	-3	-3	3	-3	-3	-3	2	2	2	-3	-3	-3	2	-3
1995-04-21	3	新疆-乌鲁木齐市-天山区	6	2	1	0	0	0	0	2	250000	120000	5	(空)	27	0	2	112	123	168	40	1	5	4	5	5	2	1	-3	-3	-3	-3	-3	-3	-3	-3	-3	3	-3	-3	-3	2	2	2	-3	-3	-3	2	-3
1992-11-07	1	新疆-乌鲁木齐市-新市区	6	2	1	0	0	0	0	2	250000	120000	5	(空)	30	0	2	53	68	167	40	1	5	3	5	5	2	1	-3	-3	-3	-3	-3	-3	-3	-3	-3	3	-3	-3	-3	2	2	2	-3	-3	-3	2	-3
1989-01-15	1	新疆-乌鲁木齐市-天山区	7	2	1	0	0	0	0	3	250000	120000	5	2019	30	0	2	66	78	165	39	1	5	4	5	5	2	1	-3	-3	-3	-3	-3	-3	-3	-3	-3	3	-3	-3	-3	2	2	2	-3	-3	-3	2	-3
1993-09-26	3	新疆-乌鲁木齐市-天山区	6	2	1	0	0	0	0	2	200000	120000	4	(空)	29	0	2	55	76	167	39	1	5	2	1	1	2	1	-3	-3	-3	-3	-3	-3	-3	-3	-3	3	-3	-3	-3	1	2	2	-3	-3	-3	2	-3
1994-11-27	1	新疆-乌鲁木齐市-沙依巴克区	5	3	1	0	0	0	0	2	180000	850000	5	(空)	27	0	2	52	68	158	38	1	5	3	5	5	2	1	-3	-3	-3	-3	-3	-3	-3	-3	-3	3	-3	-3	-3	2	2	2	-3	-3	-3	2	-3
1993-03-01	1	新疆-乌鲁木齐市-水磨沟区	7	3	1	0	0	0	0	2	190000	950000	4	(空)	29	0	2	60	75	163	38	1	5	4	5	5	2	1	-3	-3	-3	-3	-3	-3	-3	-3	-3	3	-3	-3	-3	2	2	2	-3	-3	-3	2	-3
1990-11-23	5	新疆-乌鲁木齐市-新市区	6	3	1	0	0	0	0	3	20000	120000	4	2019	25	1	2	61	80	170	38	1	5	4	5	5	2	1	-3	-3	-3	-3	-3	-3	-3	-3	-3	3	-3	-3	-3	2	2	2	-3	-3	-3	2	-3
1994-02-24	1	新疆-乌鲁木齐市-米东区	6	2	1	0	0	0	0	2	190000	950000	4	(空)	28	0	1	57	71	160	33	3	5	2	5	5	2	1	-3	-3	-3	-3	-3	-3	-3	-3	-3	3	-3	-3	-3	2	2	2	-3	-3	-3	2	-3
1996-10-02	1	新疆-乌鲁木齐市-沙依巴克区	6	3	1	0	0	0	0	2	180000	86000	4	2020	23	1	2	57	73	160	39	1	5	4	5	5	2	1	-3	-3	-3	-3	-3	-3	-3	-3	-3	3	-3	-3	-3	2	2	2	-3	-3	-3	2	-3
1993-12-14	1	新疆-乌鲁木齐市-水磨沟区	6	3	1	0	0	0	0	2	250000	100000	4	(空)	29	0	2	65	77	163	39	1	4	2	5	5	2	1	-3	-3	-3	-3	-3	-3	-3	-3	-3	3	-3	-3	-3	2	2	2	-3	-3	-3	2	-3
1992-07-28	3	新疆-乌鲁木齐市-头屯河区	6	3	1	0	0	0	0	2	180000	85000	3	(空)	30	0	2	64	78	164	38	1	5	4	5	5	2	1	-3	-3	-3	-3	-3	-3	-3	-3	-3	3	-3	-3	-3	2	2	2	-3	-3	-3	2	-3
1995-03-02	1	新疆-乌鲁木齐市-沙依巴克区	6	5	0	1	0	0	0	3	260000	120000	5	2021	25	0	2	67	71	168	38	1	5	4	5	5	2	1	-3	-3	-3	-3	-3	-3	-3	-3	-3	3	-3	-3	-3	2	2	2	-3	-3	-3	2	-3
1984-06-19	4	新疆-乌鲁木齐市-天山区	6	2	1	0	0	0	0	3	150000	10000	4	2021	28	1	2	65	79	164	39	1	5	2	5	5	2	1	-3	-3	-3	-3	-3	-3	-3	-3	-3	3	-3	-3	-3	2	2	2	-3	-3	-3	2	-3
1992-10-11	1	新疆-乌鲁木齐市-沙依巴克区	3	-3	0	1	0	0	0	2	120000	60000	3	(空)	30	0	2	62	78	165	40	1	5	4	5	5	2	1	-3	-3	-3	-3	-3	-3	-3	-3	-3	3	-3	-3	-3	2	2	2	-3	-3	-3	2	-3
1995-09-14	3	新疆-乌鲁木齐市-天山区	6	3	1	0	0	0	0	2	200000	100000	4	(空)	27	0	2	60	77	165	40	1	5	3	5	5	2	1	-3	-3	-3	-3	-3	-3	-3	-3	-3	3	-3	-3	-3	2	2	2	-3	-3	-3	2	-3
1989-08-04	3	新疆-乌鲁木齐市-沙依巴克区	6	3	1	0	0	0	0	2	190000	90000	3	(空)	33	0	2	54	72	158	38	1	5	2	1	1	2	1	-3	-3	-3	-3	-3	-3	-3	-3	-3	3	-3	-3	-3	2	2	2	-3	-3	-3	2	-3
1985-12-16	1	新疆-乌鲁木齐市-头屯河区	6	3	1	0	0	0	0	4	200000	100000	4	2016	26	0	2	57	66	172	25	1	5	4	5	5	2	1	-3	-3	-3	-3	-3	-3	-3	-3	-3	3	-3	-3	-3	1	1	2	-3	-3	-3	2	-3
1986-06-02	1	新疆-乌鲁木齐市-天山区	6	2	1	0	0	0	0	3	190000	85000	5	2016	29	0	2	65	78	165	39	1	5	2	5	5	2	1	-3	-3	-3	-3	-3	-3	-3	-3	-3	3	-3	-3	-3	2	2	2	-3	-3	-3	2	-3
1993-04-16	1	新疆-乌鲁木齐市-水磨沟区	5	2	1	0	0	0	0	2	190000	100000	4	(空)	29	0	2	68	79	164	38	1	5	2	5	5	2	1	-3	-3	-3	-3	-3	-3	-3	-3	-3	3	-3	-3	-3	2	2	2	-3	-3	-3	2	-3
1989-11-28	1	新疆-乌鲁木齐市-新市区	6	2	1	0	0	0	0	3	180000	80000	4	2020	30	0	2	50	63	163	38	1	5	4	5	5	2	1	-3	-3	-3	-3	-3	-3	-3	-3	-3	3	-3	-3	-3	2	2	2	-3	-3	-3	2	-3
1990-12-07	1	新疆-乌鲁木齐市-水磨沟区	5	-3	0	1	0	0	0	2	170000	75000	3	2019	26	1	2	42	53	155	39	1	5	4	5	5	2	1	-3	-3	-3	-3	-3	-3	-3	-3	-3	3	-3	-3	-3	2	2	2	-3	-3	-3	2	-3
1988-07-23	1	新疆-乌鲁木齐市-水磨沟区	6	2	1	0	0	0	0	3	180000	85000	4	2018	26	1	2	60	75	163	39	1	5	4	5	5	2	1	-3	-3	-3	-3	-3	-3	-3	-3	-3	3	-3	-3	-3	2	2	2	-3	-3	-3	2	-3
1995-12-26	3	新疆-阿克苏地区-库车县	5	2	1	0	0	0	0	2	160000	65000	4	(空)	27	0	2	47	55	158	38	1	5	4	5	5	2	1	-3	-3	-3	-3	-3	-3	-3	-3	-3	3	-3	-3	-3	2	2	2	-3	-3	-3	2	-3
1986-05-15	2	新疆-乌鲁木齐市-新市区	6	3	1	0	0	0	0	2	180000	70000	4	2020	29	3	2	62	75	169	39	1	5	4	1	1	2	1	-3	-3	-3	-3	-3	-3	-3	-3	-3	3	-3	-3	-3	2	2	2	-3	-3	-3	2	-3
1995-03-13	1	新疆-乌鲁木齐市-天山区	5	5	0	1	0	0	0	2	200000	100000	4	(空)	27	0	2	58	77	155	40	1	5	4	5	5	2	1	-3	-3	-3	-3	-3	-3	-3	-3	-3	3	-3	-3	-3	2	2	2	-3	-3	-3	2	-3
1986-03-07	1	新疆-乌鲁木齐市-水磨沟区	5	3	1	0	0	0	0	2	180000	85000	4	(空)	36	0	2	56	76	159	36	1	5	1	5	5	2	1	-3	-3	-3	-3	-3	-3	-3	-3	-3	3	-3	-3	-3	2	2	2	-3	-3	-3	2	-3
1996-01-22	1	新疆-乌鲁木齐市-沙依巴克区	6	2	1	0	0	0	0	2	100000	60000	3	2022	26	0	2	67	68	162	26	1	5	4	5	5	2	1	-3	-3	-3	-3	-3	-3	-3	-3	-3	3	-3	-3	-3	2	2	2	-3	-3	-3	1	2
1993-02-03	1	新疆-乌鲁木齐市-沙依巴克区	3	5	1	0	0	0	0	2	20000	30000	4	2018	26	1	2	45	55	160	26	1	5	4	5	5	2	1	-3	-3	-3	-3	-3	-3	-3	-3	-3	3	-3	-3	-3	2	2	2	-3	-3	-3	1	2
1992-10-30	1	新疆-乌鲁木齐市-新市区	6	2	1	0	0	0	0	2	400000	60000	5	(空)	30	0	2	69	77	165	25	1	5	4	1	1	2	1	-3	-3	-3	-3	-3	-3	-3	-3	-3	3	-3	-3	-3	2	2	2	-3	-3	-3	2	-3
1997-05-27	2	新疆-乌鲁木齐市-沙依巴克区	5	-3	0	1	0	0	0	5	130000	40000	4	(空)	25	0	2	52	62	158	26	1	5	4	2	2	2	1	-3	-3	-3	-3	-3	-3	-3	-3	-3	3	-3	-3	-3	2	2	1	4	3	2	2	-3
1987-09-27	1	新疆-乌鲁木齐市-米东区	6	2	1	0	0	0	0	2	70000	70000	6	(空)	35.926	0	2	60	59	162	39	3	5	4	5	1	2	1	-3	-3	-3	-3	-3	-3	-3	-3	-3	3	-3	-3	-3	2	2	2	-3	-3	-3	1	2
1982-06-28	1	新疆-乌鲁木齐市-头屯河区	5	5	0	1	0	0	0	2	50000	30000	6	2013	24	2	2	49	58	156	32	1	5	2	5	5	2	1	-3	-3	-3	-3	-3	-3	-3	-3	-3	3	-3	-3	-3	2	2	2	-3	-3	-3	1	4
1996-07-04	1	新疆-乌鲁木齐市-天山区	5	-3	0	0	0	0	1	2	60000	80000	4	(空)	27	0	2	85	97	173	26	1	5	4	1	5	2	1	-3	-3	-3	-3	-3	-3	-3	-3	-3	1	18	1	10	2	1	1	4	3	4	1	2
1993-06-23	4	新疆-乌鲁木齐市-水磨沟区	6	2	1	0	0	0	0	3	150000	100000	2	2021	20	3	2	65	66	169	9	1	5	4	4	5	2	1	-3	-3	-3	-3	-3	-3	-3	-3	-3	3	-3	-3	-3	2	2	2	-3	-3	-3	1	1
1989-07-27	1	新疆-乌鲁木齐市-新市区	6	3	1	0	0	0	0	2	100000	90000	4	2022	33	0	2	80	80	163	16	1	5	4	5	1	2	1	-3	-3	-3	-3	-3	-3	-3	-3	-3	3	-3	-3	-3	2	2	2	-3	-3	-3	2	-3
1991-10-18	1	新疆-乌鲁木齐市-头屯河区	6	2	1	0	0	0	0	2	120000	80000	5	(空)	31	0	2	46	58	152	29	1	5	4	5	5	2	1	-3	-3	-3	-3	-3	-3	-3	-3	-3	3	-3	-3	-3	2	2	2	-3	-3	-3	2	-3
1996-01-05	3	新疆-乌鲁木齐市-天山区	4	-3	1	1	0	0	0	3	30000	20000	2	2022	26	0	2	53	65	155	29	1	5	4	5	5	2	1	-3	-3	-3	-3	-3	-3	-3	-3	-3	3	-3	-3	-3	2	2	2	-3	-3	-3	2	-3
1994-01-16	1	新疆-乌鲁木齐市-水磨沟区	6	3	1	0	0	0	0	2	10000	10000	4	(空)	29.6164	0	2	60	59	162	29	1	5	4	2	5	2	1	-3	-3	-3	-3	-3	-3	-3	-3	-3	3	-3	-3	-3	1	2	2	-3	-3	-3	2	-3
1988-10-25	1	新疆-乌鲁木齐市-沙依巴克区	5	5	1	0	0	0	0	3	200000	80000	4	2017	29	0	2	62	63	160	17	1	5	4	5	5	2	2	2	8	2	2	7	3860	(空)	2	2	3	-3	-3	-3	2	2	2	-3	-3	-3	2	-3
1987-12-19	2	新疆-乌鲁木齐市-沙依巴克区	5	3	1	0	0	0	0	4	80000	50000	5	2021	23	1	2	70	74	165	14	1	5	4	5	5	2	1	-3	-3	-3	-3	-3	-3	-3	-3	-3	3	-3	-3	-3	2	1	2	-3	-3	-3	1	3
1989-02-05	1	新疆-乌鲁木齐市-水磨沟区	6	2	1	0	0	0	0	3	120000	100000	5	2019	30	0	2	62	63	160	8	1	5	4	5	5	2	2	1	-3	2	2	7	3800	(空)	1	-3	3	-3	-3	-3	1	1	2	-3	-3	-3	2	-3
34388	1	新疆-乌鲁木齐市-沙依巴克区	7	2	1	0	0	0	0	2	12000	10000	4	(空)	29.5123	0	2	60	59	162	35	1	5	4	1	1	2	1	-3	-3	-3	-3	-3	-3	-3	-3	-3	3	-3	-3	-3	2	2	2	-3	-3	-3	1	3
1993-08-16	1	新疆-乌鲁木齐市-水磨沟区	6	5	0	1	0	0	0	3	120000	100000	6	2022	28	1	2	54	63	167	30	1	5	2	5	5	2	1	-3	-3	-3	-3	-3	-3	-3	-3	-3	3	-3	-3	-3	1	2	2	-3	-3	-3	1	2
1990-01-15	1	新疆-乌鲁木齐市-水磨沟区	6	-3	0	0	0	1	0	6	10000	80000	3	2022	32	1	2	76	79	172	13	1	5	1	5	5	2	1	-3	-3	-3	-3	-3	-3	-3	-3	-3	3	-3	-3	-3	2	2	2	-3	-3	-3	1	2
1990-07-10	1	新疆-乌鲁木齐市-沙依巴克区	3	-3	0	1	0	0	0	2	50000	30000	4	2015	24	0	2	60	75	165	34	1	5	4	5	5	2	1	-3	-3	-3	-3	-3	-3	-3	-3	-3	3	-3	-3	-3	2	2	2	-3	-3	-3	1	1
1983-01-28	6	新疆-乌鲁木齐市-天山区	3	4	0	1	0	0	0	4	70000	50000	4	2005	22	2	1	66	68	158	13	1	5	4	4	4	2	1	-3	-3	-3	-3	-3	-3	-3	-3	-3	3	-3	-3	-3	2	1	2	-3	-3	-3	2	-3
1989-01-05	2	新疆-乌鲁木齐市-天山区	6	-3	1	0	0	0	0	3	80000	50000	2	2009	20	0	2	58	66	165	25	1	5	4	5	5	2	1	-3	-3	-3	-3	-3	-3	-3	-3	-3	3	-3	-3	-3	2	2	2	-3	-3	-3	2	-3
1987-06-02	1	新疆-乌鲁木齐市-沙依巴克区	4	-3	0	1	0	0	0	2	80000	50000	4	2009	22	0	2	80	84	170	21	1	5	4	5	5	2	1	-3	-3	-3	-3	-3	-3	-3	-3	-3	3	-3	-3	-3	2	2	2	-3	-3	-3	1	2
1995-07-01	2	新疆-乌鲁木齐市-沙依巴克区	5	4	1	0	0	0	0	4	100000	80000	4	(空)	27	0	2	64	78	160	36	1	5	2	2	5	2	1	-3	-3	-3	-3	-3	-3	-3	-3	-3	3	-3	-3	-3	2	2	2	-3	-3	-3	2	-3
1987-01-09	1	新疆-乌鲁木齐市-沙依巴克区	7	-3	1	0	0	0	0	2	100000	80000	5	2016	21	1	2	63	64	165	13	1	5	4	2	2	2	1	-3	-3	-3	-3	-3	-3	-3	-3	-3	3	-3	-3	-3	2	2	2	-3	-3	-3	1	1
1998-02-23	1	新疆-乌鲁木齐市-天山区	6	5	1	0	0	0	0	3	100000	50000	4	(空)	24	0	2	50	62	167	39	1	5	4	5	5	2	1	-3	-3	-3	-3	-3	-3	-3	-3	-3	3	-3	-3	-3	2	2	2	-3	-3	-3	1	2
1997-12-23	1	新疆-乌鲁木齐市-沙依巴克区	5	2	1	0	0	0	0	3	150000	40000	3	2021	21	0	2	51	60	160	39	1	5	4	5	5	2	1	-3	-3	-3	-3	-3	-3	-3	-3	-3	3	-3	-3	-3	2	2	2	-3	-3	-3	2	-3
1994-01-19	1	新疆-乌鲁木齐市-天山区	6	5	1	0	0	0	0	2	15000	80000	4	(空)	28	0	2	55	66	165	39	1	5	4	5	5	2	1	-3	-3	-3	-3	-3	-3	-3	-3	-3	3	-3	-3	-3	2	2	2	-3	-3	-3	2	-3
1996-04-23	1	新疆-乌鲁木齐市-新市区	5	2	1	0	0	0	0	3	100000	40000	4	(空)	27	0	2	60	73	163	40	1	5	4	5	5	2	1	-3	-3	-3	-3	-3	-3	-3	-3	-3	3	-3	-3	-3	2	2	2	-3	-3	-3	2	-3
1998-02-23	1	新疆-乌鲁木齐市-天山区	6	2	1	0	0	0	0	3	158000	40000	3	(空)	26	0	2	47	56	162	38	1	5	4	5	5	2	1	-3	-3	-3	-3	-3	-3	-3	-3	-3	3	-3	-3	-3	2	2	2	-3	-3	-3	2	-3
1983-08-28	1	新疆-乌鲁木齐市-天山区	6	3	1	0	0	0	0	4	300000	50000	4	2018	26	2	2	60	66	162	27	1	5	4	1	2	2	1	-3	-3	-3	-3	-3	-3	-3	-3	-3	3	-3	-3	-3	2	2	2	-3	-3	-3	1	4
1996-02-07	1	新疆-乌鲁木齐市-沙依巴克区	5	2	1	0	0	0	0	4	120000	100000	5	(空)	26	0	2	60	59	162	24	1	5	4	5	5	2	1	-3	-3	-3	-3	-3	-3	-3	-3	-3	3	-3	-3	-3	2	2	2	-3	-3	-3	2	-3
1997-08-14	1	新疆-乌鲁木齐市-沙依巴克区	5	-3	0	1	0	0	0	2	150000	100000	4	(空)	25	0	2	66	71	168	27	1	5	4	5	5	2	1	-3	-3	-3	-3	-3	-3	-3	-3	-3	3	-3	-3	-3	2	2	2	-3	-3	-3	1	2
1995-02-24	1	新疆-乌鲁木齐市-沙依巴克区	5	5	1	0	0	0	0	3	100000	40000	4	2021	26	0	2	55	64	165	38	1	5	4	5	5	2	2	1	-3	2	2	5	4000	10	1	-3	3	-3	-3	-3	2	2	2	-3	-3	-3	2	-3
1995-02-24	1	新疆-乌鲁木齐市-水磨沟区	1	5	0	0	0	1	0	2	50000	30000	3	(空)	28.5096	0	2	60	59	162	38	1	5	4	5	5	2	1	-3	-3	-3	-3	-3	-3	-3	-3	-3	3	-3	-3	-3	2	2	2	-3	-3	-3	2	-3
1995-02-24	1	新疆-乌鲁木齐市-天山区	6	3	1	0	0	0	0	3	500000	100000	5	(空)	26	0	2	51	65	158	39	1	5	4	5	5	2	2	1	-3	2	2	2	3500	10	1	-3	3	-3	-3	-3	2	2	2	-3	-3	-3	2	-3
1983-05-13	1	新疆-昌吉回族自治州-昌吉市	6	5	1	0	0	0	0	2	95000	90000	4	2009	26	0	2	60	74	164	38	1	2	2	5	5	2	1	-3	-3	-3	-3	-3	-3	-3	-3	-3	3	-3	-3	-3	2	2	2	-3	-3	-3	2	-3
1993-02-15	2	新疆-乌鲁木齐市-头屯河区	3	-3	1	0	0	0	0	2	150000	100000	2	(空)	30.5342	0	2	60	59	162	25	1	5	4	5	5	2	1	-3	-3	-3	-3	-3	-3	-3	-3	-3	3	-3	-3	-3	2	2	2	-3	-3	-3	2	-3
1992-05-06	1	新疆-乌鲁木齐市-水磨沟区	4	-3	0	1	0	0	0	3	100000	100000	4	2016	22	1	2	76	80	163	26	1	5	4	2	1	2	2	1	-3	2	2	5	3480	10	1	-3	3	-3	-3	-3	2	2	2	-3	-3	-3	1	2
34128	1	河北-沧州市-河间市	3	-3	0	1	0	0	0	4	10000	10000	3	2022	20	0	2	105	110	168	25	1	5	4	5	5	1	1	-3	-3	-3	-3	-3	-3	-3	-3	-3	3	-3	-3	-3	2	1	1	4	3	2	1	2
1992-10-09	1	新疆-乌鲁木齐市-水磨沟区	6	9	1	0	0	0	0	2	60000	30000	2	(空)	30.8877	0	2	60	59	162	35	1	2	2	2	5	2	1	-3	-3	-3	-3	-3	-3	-3	-3	-3	3	-3	-3	-3	2	2	2	-3	-3	-3	1	4
1994-01-25	3	新疆-昌吉回族自治州-阜康市	5	-3	1	0	0	0	0	5	100000	90000	5	2022	28	0	2	52	64	158	36	1	5	4	5	5	2	1	-3	-3	-3	-3	-3	-3	-3	-3	-3	3	-3	-3	-3	2	2	2	-3	-3	-3	2	-3
1993-06-15	1	新疆-乌鲁木齐市-头屯河区	6	-3	1	0	0	0	0	3	150000	90000	4	2010	27	1	2	65	80	168	37	1	5	4	5	5	2	1	-3	-3	-3	-3	-3	-3	-3	-3	-3	3	-3	-3	-3	2	2	2	-3	-3	-3	2	-3
1994-04-22	3	新疆-喀什地区-岳普湖县	4	5	0	1	0	0	0	6	50000	30000	3	2020	19	1	2	57	65	158	19	1	5	4	5	5	2	1	-3	-3	-3	-3	-3	-3	-3	-3	-3	3	-3	-3	-3	2	2	2	-3	-3	-3	2	-3
1991-11-30	1	新疆-乌鲁木齐市-天山区	5	2	1	0	0	0	0	2	250000	150000	4	2022	32	0	2	50	64	163	36	1	5	4	5	5	2	1	-3	-3	-3	-3	-3	-3	-3	-3	-3	3	-3	-3	-3	2	2	2	-3	-3	-3	2	-3
1993-08-08	2	新疆-乌鲁木齐市-沙依巴克区	6	9	1	0	0	0	0	3	10000	50000	4	2019	26	0	2	68	69	165	29	1	5	4	2	5	2	1	-3	-3	-3	-3	-3	-3	-3	-3	-3	3	-3	-3	-3	2	2	2	-3	-3	-3	1	2
1990-05-20	1	新疆-乌鲁木齐市-新市区	6	2	1	0	0	0	0	2	150000	100000	4	(空)	33.2795	0	2	50	56	163	25	1	5	4	5	1	2	1	-3	-3	-3	-3	-3	-3	-3	-3	-3	3	-3	-3	-3	2	2	1	4	3	1	2	-3
1989-07-13	1	新疆-乌鲁木齐市-水磨沟区	6	2	1	0	0	0	0	3	200000	100000	4	2017	28	0	2	67	71	155	24	1	4	4	5	4	2	1	-3	-3	-3	-3	-3	-3	-3	-3	-3	3	-3	-3	-3	2	2	2	-3	-3	-3	1	2
1991-02-04	1	新疆-乌鲁木齐市-沙依巴克区	4	-3	0	1	0	0	0	2	20000	20000	3	(空)	31	0	2	60	68	161	17	2	5	4	5	5	2	1	-3	-3	-3	-3	-3	-3	-3	-3	-3	3	-3	-3	-3	2	1	2	-3	-3	-3	1	4
1991-11-04	2	新疆-乌鲁木齐市-沙依巴克区	5	4	1	0	0	0	0	3	50000	80000	4	2015	25	1	2	50	65	154	35	1	5	4	5	2	2	1	-3	-3	-3	-3	-3	-3	-3	-3	-3	3	-3	-3	-3	2	2	2	-3	-3	-3	1	2
1998-03-06	6	新疆-克孜勒苏柯尔克孜自治州-阿合奇县	3	-3	0	1	0	0	0	6	40000	40000	2	2012	22	1	2	68	80	160	37	1	5	4	5	5	2	1	-3	-3	-3	-3	-3	-3	-3	-3	-3	3	-3	-3	-3	1	2	2	-3	-3	-3	2	-3
1990-03-10	4	新疆-阿勒泰地区-富蕴县	6	2	1	0	0	0	0	2	200000	100000	5	2022	32	0	2	58	71	166	31	1	5	4	5	5	2	1	-3	-3	-3	-3	-3	-3	-3	-3	-3	3	-3	-3	-3	2	2	2	-3	-3	-3	2	-3
1983-07-01	1	新疆-乌鲁木齐市-新市区	4	5	1	0	0	0	0	2	150000	50000	5	(空)	40.1699	0	2	60	59	162	25	1	5	4	5	5	2	1	-3	-3	-3	-3	-3	-3	-3	-3	-3	3	-3	-3	-3	2	2	2	-3	-3	-3	2	-3
1986-09-16	1	新疆-乌鲁木齐市-头屯河区	2	-3	1	0	0	0	0	2	150000	50000	4	(空)	36.9562	0	2	60	59	162	24	1	5	4	5	5	2	1	-3	-3	-3	-3	-3	-3	-3	-3	-3	3	-3	-3	-3	2	2	2	-3	-3	-3	2	-3
1993-01-10	1	新疆-乌鲁木齐市-头屯河区	5	-3	1	0	0	0	0	2	100000	50000	6	2021	28	1	2	56	69	166	35	1	5	4	5	5	2	1	-3	-3	-3	-3	-3	-3	-3	-3	-3	3	-3	-3	-3	2	2	2	-3	-3	-3	1	2
1997-05-05	3	新疆-乌鲁木齐市-沙依巴克区	5	-3	1	0	0	0	0	3	150000	90000	5	2022	24	0	2	49	60	160	37	1	5	4	5	5	2	1	-3	-3	-3	-3	-3	-3	-3	-3	-3	3	-3	-3	-3	2	2	2	-3	-3	-3	2	-3
1993-03-10	1	新疆-乌鲁木齐市-水磨沟区	5	5	0	1	1	0	0	2	30000	28000	4	2022	29	0	2	71	81	175	23	1	5	4	5	5	2	1	-3	-3	-3	-3	-3	-3	-3	-3	-3	3	-3	-3	-3	2	2	2	-3	-3	-3	1	3
1989-03-24	4	新疆-昌吉回族自治州-阜康市	5	-3	1	0	0	0	0	2	150000	50000	4	(空)	34.4356	0	2	60	59	162	30	1	5	4	5	5	2	1	-3	-3	-3	-3	-3	-3	-3	-3	-3	3	-3	-3	-3	2	2	2	-3	-3	-3	2	-3
1995-08-23	2	新疆-乌鲁木齐市-天山区	5	4	1	0	1	0	0	2	120000	50000	4	(空)	28.0164	0	2	60	59	162	37	1	5	4	5	1	2	1	-3	-3	-3	-3	-3	-3	-3	-3	-3	3	-3	-3	-3	2	2	2	-3	-3	-3	2	-3
1981-11-06	1	新疆-乌鲁木齐市-沙依巴克区	6	2	1	0	0	0	0	2	180000	100000	4	2022	42	0	2	55	75	164	36	1	1	1	5	5	2	1	-3	-3	-3	-3	-3	-3	-3	-3	-3	3	-3	-3	-3	2	2	2	-3	-3	-3	2	-3
1987-06-01	4	新疆-乌鲁木齐市-新市区	7	2	1	0	0	0	0	2	80000	300000	4	(空)	24	0	2	64	70	161	33	1	5	4	1	1	2	1	-3	-3	-3	-3	-3	-3	-3	-3	-3	3	-3	-3	-3	2	2	2	-3	-3	-3	1	3
1986-12-05	1	新疆-乌鲁木齐市-头屯河区	6	3	1	0	0	0	0	3	120000	80000	6	2019	32	1	2	55	68	158	34	1	5	2	5	1	2	1	-3	-3	-3	-3	-3	-3	-3	-3	-3	3	-3	-3	-3	2	2	2	-3	-3	-3	2	-3
1991-03-04	3	新疆-乌鲁木齐市-天山区	5	-3	1	0	0	0	0	2	80000	50000	5	(空)	32.4904	0	2	60	59	162	12	1	5	4	5	5	2	1	-3	-3	-3	-3	-3	-3	-3	-3	-3	3	-3	-3	-3	1	2	1	3	1	4	1	3
1990-04-19	1	新疆-乌鲁木齐市-沙依巴克区	7	-3	0	0	0	0	1	2	70000	50000	2	(空)	33.3644	0	2	60	59	162	16	1	5	4	5	5	2	1	-3	-3	-3	-3	-3	-3	-3	-3	-3	3	-3	-3	-3	2	2	2	-3	-3	-3	1	3
1992-03-30	1	新疆-乌鲁木齐市-沙依巴克区	5	-3	1	0	0	0	0	2	120000	70000	4	2022	30	0	2	52	64	159	41	1	4	3	5	5	2	1	-3	-3	-3	-3	-3	-3	-3	-3	-3	3	-3	-3	-3	2	2	2	-3	-3	-3	2	-3
1992-03-24	1	新疆-乌鲁木齐市-天山区	5	3	1	0	0	0	0	2	200000	80000	3	(空)	30	0	2	52	57	160	29	1	5	4	5	5	2	1	-3	-3	-3	-3	-3	-3	-3	-3	-3	3	-3	-3	-3	2	2	2	-3	-3	-3	2	-3
1989-04-12	3	新疆-乌鲁木齐市-天山区	5	2	1	0	0	0	0	3	150000	96000	4	2017	26	2	2	58	81	163	37	1	5	4	5	1	1	1	-3	-3	-3	-3	-3	-3	-3	-3	-3	3	-3	-3	-3	2	2	2	-3	-3	-3	1	2
1985-08-15	2	新疆-乌鲁木齐市-新市区	5	2	1	0	0	0	0	2	200000	100000	4	2022	30	0	2	51	63	158	33	1	5	1	5	5	2	1	-3	-3	-3	-3	-3	-3	-3	-3	-3	3	-3	-3	-3	2	2	2	-3	-3	-3	2	-3
1989-01-14	1	新疆-乌鲁木齐市-沙依巴克区	5	4	1	0	0	0	0	3	100000	50000	4	2018	30	2	2	46	48	163	15	1	5	4	1	5	2	1	-3	-3	-3	-3	-3	-3	-3	-3	-3	3	-3	-3	-3	2	2	2	-3	-3	-3	1	2
1994-01-10	1	新疆-乌鲁木齐市-沙依巴克区	5	2	1	0	0	0	0	2	100000	60000	4	(空)	28	0	2	51	64	170	29	1	5	4	1	5	2	1	-3	-3	-3	-3	-3	-3	-3	-3	-3	3	-3	-3	-3	1	1	1	4	3	1	1	2
1998-03-05	1	新疆-乌鲁木齐市-米东区	3	-3	0	1	0	0	0	2	80000	50000	3	2022	25	5	2	52	47	157	16	1	5	4	5	5	2	1	-3	-3	-3	-3	-3	-3	-3	-3	-3	3	-3	-3	-3	2	1	2	-3	-3	-3	2	-3
1998-09-17	1	新疆-乌鲁木齐市-头屯河区	3	-3	0	0	0	0	1	2	60000	75000	5	2019	21	0	2	50	61	158	28	1	5	4	5	5	2	1	-3	-3	-3	-3	-3	-3	-3	-3	-3	3	-3	-3	-3	2	2	2	-3	-3	-3	1	3
1996-01-20	3	新疆-乌鲁木齐市-天山区	5	2	1	0	0	0	0	4	250000	100000	5	(空)	27	0	2	48	64	160	40	1	5	3	5	5	2	1	-3	-3	-3	-3	-3	-3	-3	-3	-3	3	-3	-3	-3	2	2	2	-3	-3	-3	2	-3
1991-10-02	1	新疆-乌鲁木齐市-新市区	5	-3	1	0	0	0	0	2	70000	60000	3	2018	27	0	2	50	63	156	37	1	5	2	5	5	2	1	-3	-3	-3	-3	-3	-3	-3	-3	-3	3	-3	-3	-3	2	2	2	-3	-3	-3	1	1
1994-03-19	1	新疆-乌鲁木齐市-沙依巴克区	6	3	1	0	0	0	0	2	150000	100000	5	(空)	29.4466	0	2	66	80	172	32	1	5	4	5	2	2	1	-3	-3	-3	-3	-3	-3	-3	-3	-3	3	-3	-3	-3	2	2	2	-3	-3	-3	2	-3
1995-07-11	1	新疆-五家渠市	6	3	1	0	0	0	0	2	100000	60000	5	(空)	27	0	2	52	55	155	12	1	5	4	5	1	2	1	-3	-3	-3	-3	-3	-3	-3	-3	-3	3	-3	-3	-3	2	2	2	-3	-3	-3	2	-3
1989-12-18	3	新疆-乌鲁木齐市-天山区	6	2	1	0	0	0	0	2	280000	100000	4	(空)	33	1	2	54	65	158	39	1	5	3	5	5	2	1	-3	-3	-3	-3	-3	-3	-3	-3	-3	3	-3	-3	-3	2	2	2	-3	-3	-3	2	-3
1989-01-25	1	新疆-克孜勒苏柯尔克孜自治州-阿合奇县	5	1	1	0	0	0	0	4	100000	80000	4	2020	27	1	2	55	58	160	16	1	5	4	5	5	2	1	-3	-3	-3	-3	-3	-3	-3	-3	-3	3	-3	-3	-3	2	2	2	-3	-3	-3	1	2
1995-08-01	1	新疆-乌鲁木齐市-沙依巴克区	6	2	1	0	0	0	0	3	180000	100000	5	2022	26	0	2	55	72	160	37	1	5	4	5	5	2	1	-3	-3	-3	-3	-3	-3	-3	-3	-3	3	-3	-3	-3	2	2	2	-3	-3	-3	1	2
1992-07-24	1	新疆-乌鲁木齐市-沙依巴克区	6	3	1	0	0	0	0	2	80000	70000	3	2021	24	2	2	50	53	158	13	1	4	3	5	4	2	1	-3	-3	-3	-3	-3	-3	-3	-3	-3	3	-3	-3	-3	2	2	2	-3	-3	-3	1	3
1996-05-15	6	新疆-克孜勒苏柯尔克孜自治州-阿合奇县	6	3	1	0	0	0	0	4	36000	20000	2	2022	26	0	2	54	60	156	13	1	5	4	5	5	2	1	-3	-3	-3	-3	-3	-3	-3	-3	-3	3	-3	-3	-3	2	1	2	-3	-3	-3	2	-3
1987-12-30	6	新疆-克孜勒苏柯尔克孜自治州-阿合奇县	4	-3	0	1	0	0	0	3	40000	40000	5	2015	27	0	2	55	57	158	12	1	5	4	5	5	2	1	-3	-3	-3	-3	-3	-3	-3	-3	-3	3	-3	-3	-3	2	2	2	-3	-3	-3	1	4
1993-03-08	6	新疆-克孜勒苏柯尔克孜自治州-阿合奇县	4	-3	0	1	0	0	0	4	15000	15000	3	2017	24	0	2	43	61	165	37	1	5	4	5	5	2	2	1	-3	2	2	3	3308	10	1	-3	3	-3	-3	-3	2	2	2	-3	-3	-3	2	-3
1986-11-01	1	新疆-乌鲁木齐市-天山区	6	9	1	0	0	0	0	2	150000	90000	4	2022	36	1	2	58	73	167	36	1	5	1	5	5	2	1	-3	-3	-3	-3	-3	-3	-3	-3	-3	3	-3	-3	-3	2	2	2	-3	-3	-3	2	-3
1989-01-01	3	新疆-乌鲁木齐市-天山区	5	-3	0	0	0	0	1	3	90000	50000	4	2014	25	0	2	65	80	164	38	1	5	4	5	5	2	1	-3	-3	-3	-3	-3	-3	-3	-3	-3	3	-3	-3	-3	2	2	2	-3	-3	-3	1	2
1992-09-09	3	新疆-乌鲁木齐市-天山区	5	4	0	0	1	0	0	3	160000	90000	4	2022	30	0	2	62	78	163	39	1	5	3	5	5	2	1	-3	-3	-3	-3	-3	-3	-3	-3	-3	3	-3	-3	-3	2	2	2	-3	-3	-3	2	-3
1985-06-02	3	新疆-吐鲁番市-托克逊县	4	-3	0	0	0	0	1	2	100000	60000	4	2022	38	0	2	58	72	167	37	1	5	1	5	1	2	1	-3	-3	-3	-3	-3	-3	-3	-3	-3	3	-3	-3	-3	2	2	2	-3	-3	-3	2	-3
1990-01-20	1	新疆-乌鲁木齐市-沙依巴克区	5	-3	0	0	0	1	0	2	150000	100000	3	2022	33	0	2	52	65	157	36	1	2	2	2	5	2	1	-3	-3	-3	-3	-3	-3	-3	-3	-3	3	-3	-3	-3	2	2	2	-3	-3	-3	2	-3
1989-11-25	6	新疆-克孜勒苏柯尔克孜自治州-阿合奇县	5	2	1	0	0	0	0	3	50000	40000	4	2016	28	0	1	53	54	168	10	1	5	4	5	5	2	1	-3	-3	-3	-3	-3	-3	-3	-3	-3	3	-3	-3	-3	2	2	2	-3	-3	-3	1	2
1990-12-16	6	新疆-克孜勒苏柯尔克孜自治州-阿合奇县	5	-3	0	1	0	0	0	5	50000	50000	3	2018	29	0	2	49	50	163	15	1	4	3	5	5	2	1	-3	-3	-3	-3	-3	-3	-3	-3	-3	3	-3	-3	-3	1	1	2	-3	-3	-3	2	-3
1997-02-24	1	新疆-乌鲁木齐市-天山区	6	2	1	0	0	0	0	3	150000	50000	4	(空)	26	0	2	50	65	158	38	1	5	4	5	5	2	1	-3	-3	-3	-3	-3	-3	-3	-3	-3	3	-3	-3	-3	2	2	2	-3	-3	-3	2	-3
1994-02-24	1	新疆-乌鲁木齐市-沙依巴克区	6	3	1	0	0	0	0	3	500000	50000	5	(空)	31	0	2	66	73	168	39	1	5	4	5	5	2	1	-3	-3	-3	-3	-3	-3	-3	-3	-3	3	-3	-3	-3	2	2	2	-3	-3	-3	2	-3
1997-02-24	1	新疆-乌鲁木齐市-沙依巴克区	6	5	1	0	0	0	0	4	40000	30000	5	(空)	26	0	2	55	65	165	38	1	5	4	5	5	2	1	-3	-3	-3	-3	-3	-3	-3	-3	-3	3	-3	-3	-3	2	2	1	4	2	2	1	4
1993-08-24	1	新疆-乌鲁木齐市-天山区	6	3	0	1	0	0	0	2	500000	250000	4	2021	28	0	1	68	75	168	38	1	5	4	5	5	2	1	-3	-3	-3	-3	-3	-3	-3	-3	-3	3	-3	-3	-3	2	2	2	-3	-3	-3	1	2
1992-02-24	1	新疆-乌鲁木齐市-新市区	4	5	0	1	0	1	0	3	150000	30000	5	(空)	31	0	2	56	61	155	39	3	5	4	5	5	2	1	-3	-3	-3	-3	-3	-3	-3	-3	-3	3	-3	-3	-3	2	2	2	-3	-3	-3	2	-3
1989-05-01	6	新疆-克孜勒苏柯尔克孜自治州-阿合奇县	4	-3	0	1	0	0	0	3	40000	38000	3	2018	25	0	2	60	78	160	36	1	5	4	5	5	1	1	-3	-3	-3	-3	-3	-3	-3	-3	-3	3	-3	-3	-3	2	2	2	-3	-3	-3	2	-3
1980-09-07	6	新疆-克孜勒苏柯尔克孜自治州-阿合奇县	3	-3	0	1	0	0	0	2	40000	35000	3	2015	24	5	2	68	85	160	27	1	4	3	5	5	2	1	-3	-3	-3	-3	-3	-3	-3	-3	-3	3	-3	-3	-3	2	2	2	-3	-3	-3	2	-3
1998-02-24	1	新疆-乌鲁木齐市-头屯河区	5	4	1	0	0	0	0	3	50000	10000	3	(空)	24	0	2	51	60	168	38	1	5	4	5	5	2	1	-3	-3	-3	-3	-3	-3	-3	-3	-3	3	-3	-3	-3	2	2	2	-3	-3	-3	2	-3
1984-06-19	4	新疆-乌鲁木齐市-天山区	6	3	1	0	0	0	0	3	100000	80000	4	2013	29	1	2	65	79	164	39	1	5	4	5	5	2	1	-3	-3	-3	-3	-3	-3	-3	-3	-3	3	-3	-3	-3	2	2	2	-3	-3	-3	2	-3
1992-12-24	6	新疆-克孜勒苏柯尔克孜自治州-阿合奇县	3	-3	0	1	0	0	0	3	45000	40000	4	2021	23	2	2	50	61	158	24	1	5	4	5	5	2	1	-3	-3	-3	-3	-3	-3	-3	-3	-3	3	-3	-3	-3	2	2	2	-3	-3	-3	2	-3
1988-04-20	6	新疆-克孜勒苏柯尔克孜自治州-阿合奇县	4	-3	0	1	0	0	0	4	45000	45000	3	2018	25	0	2	54	62	159	24	1	4	3	5	5	2	1	-3	-3	-3	-3	-3	-3	-3	-3	-3	3	-3	-3	-3	1	2	2	-3	-3	-3	2	-3
1995-03-02	1	新疆-乌鲁木齐市-沙依巴克区	4	5	1	0	0	0	0	6	24000	12000	5	2020	25	0	2	67	72	168	39	1	5	4	5	5	2	1	-3	-3	-3	-3	-3	-3	-3	-3	-3	3	-3	-3	-3	2	2	2	-3	-3	-3	1	4
1992-02-07	6	新疆-克孜勒苏柯尔克孜自治州-阿合奇县	4	-3	0	1	0	0	0	3	12000	12000	4	2017	23	1	2	54	65	168	38	1	5	4	5	5	2	1	-3	-3	-3	-3	-3	-3	-3	-3	-3	3	-3	-3	-3	2	2	2	-3	-3	-3	2	-3
34206	6	新疆-克孜勒苏柯尔克孜自治州-阿合奇县	3	-3	0	1	0	0	0	2	30000	25000	3	(空)	22	0	2	60	76	158	39	1	5	4	5	5	2	1	-3	-3	-3	-3	-3	-3	-3	-3	-3	3	-3	-3	-3	1	2	2	-3	-3	-3	2	-3
1985-04-21	6	新疆-克孜勒苏柯尔克孜自治州-阿合奇县	3	-3	0	1	0	0	0	3	30000	30000	3	2018	22	1	2	60	78	158	35	1	5	1	5	1	2	1	-3	-3	-3	-3	-3	-3	-3	-3	-3	3	-3	-3	-3	2	2	2	-3	-3	-3	2	-3
1980-06-04	4	新疆-乌鲁木齐市-沙依巴克区	3	-3	1	0	0	0	0	2	150000	90000	5	(空)	43.2438	0	2	60	59	162	29	1	5	4	5	5	2	1	-3	-3	-3	-3	-3	-3	-3	-3	-3	3	-3	-3	-3	2	2	2	-3	-3	-3	2	-3
1990-10-31	4	新疆-乌鲁木齐市-天山区	6	-3	0	1	0	0	0	2	140000	100000	5	(空)	32	0	2	87	90	172	8	1	5	4	2	5	2	1	-3	-3	-3	-3	-3	-3	-3	-3	-3	3	-3	-3	-3	1	2	1	4	3	1	1	2
1983-09-20	1	新疆-乌鲁木齐市-天山区	5	3	1	0	0	0	0	3	160000	130000	4	2008	23	0	2	58	67	160	40	1	5	4	5	5	2	1	-3	-3	-3	-3	-3	-3	-3	-3	-3	3	-3	-3	-3	2	2	2	-3	-3	-3	2	-3
1986-06-09	1	新疆-乌鲁木齐市-天山区	6	3	1	0	0	0	0	2	100000	50000	5	2021	36	0	2	55	65	172	31	1	5	2	5	5	2	1	-3	-3	-3	-3	-3	-3	-3	-3	-3	3	-3	-3	-3	2	2	2	-3	-3	-3	2	-3
2000-10-08	3	新疆-喀什地区-叶城县	4	-3	0	1	0	0	0	5	120000	120000	2	(空)	22	0	2	49	55	167	24	1	5	4	5	5	2	1	-3	-3	-3	-3	-3	-3	-3	-3	-3	3	-3	-3	-3	2	2	2	-3	-3	-3	2	-3
1989-12-01	1	新疆-乌鲁木齐市-头屯河区	5	4	1	0	0	0	0	3	500000	100000	4	2020	28	1	2	45	49	160	16	1	5	4	5	5	2	1	-3	-3	-3	-3	-3	-3	-3	-3	-3	3	-3	-3	-3	2	2	2	-3	-3	-3	2	-3
1988-11-01	1	新疆-乌鲁木齐市-新市区	6	1	1	1	1	1	1	2	30000	25000	4	2014	26	2	2	62	71	171	25	1	5	4	1	3	2	1	-3	-3	-3	-3	-3	-3	-3	-3	-3	3	-3	-3	-3	2	2	2	-3	-3	-3	2	-3
1994-10-01	1	新疆-乌鲁木齐市-沙依巴克区	7	2	1	0	0	0	0	2	90000	50000	3	(空)	28.9096	0	2	60	59	162	25	1	5	4	5	5	2	1	-3	-3	-3	-3	-3	-3	-3	-3	-3	3	-3	-3	-3	2	2	2	-3	-3	-3	2	-3
1996-09-02	1	新疆-乌鲁木齐市-沙依巴克区	6	3	1	0	0	0	0	2	150000	60000	4	2021	24	1	2	44	51	161	23	1	5	4	5	5	2	1	-3	-3	-3	-3	-3	-3	-3	-3	-3	3	-3	-3	-3	2	2	2	-3	-3	-3	2	-3
1991-09-23	1	新疆-乌鲁木齐市-沙依巴克区	5	4	1	0	0	0	0	3	30000	20000	3	2022	31	1	2	56	70	170	31	1	5	4	5	5	2	1	-3	-3	-3	-3	-3	-3	-3	-3	-3	1	22	1	2	1	1	1	4	3	1	1	2
1994-01-26	1	新疆-乌鲁木齐市-沙依巴克区	5	3	1	0	0	0	0	4	70000	50000	3	(空)	29.589	0	2	60	59	162	34	1	5	2	5	5	2	1	-3	-3	-3	-3	-3	-3	-3	-3	-3	3	-3	-3	-3	2	2	2	-3	-3	-3	2	-3
1990-02-23	1	新疆-乌鲁木齐市-沙依巴克区	7	2	1	0	0	0	0	2	100000	80000	5	2021	31	2	2	66	65	160	7	1	5	4	5	5	2	1	-3	-3	-3	-3	-3	-3	-3	-3	-3	3	-3	-3	-3	2	2	2	-3	-3	-3	1	2
1990-01-18	1	新疆-乌鲁木齐市-头屯河区	6	4	1	0	0	0	0	4	80000	100000	5	2019	29	0	2	55	69	168	37	1	5	4	1	1	2	1	-3	-3	-3	-3	-3	-3	-3	-3	-3	3	-3	-3	-3	1	2	2	-3	-3	-3	2	-3
1996-07-10	1	新疆-乌鲁木齐市-天山区	5	3	1	0	0	0	0	4	50000	15000	3	2018	23	1	2	63	59	172	12	1	5	4	1	5	2	1	-3	-3	-3	-3	-3	-3	-3	-3	-3	3	-3	-3	-3	1	1	2	-3	-3	-3	1	2
1995-11-14	1	新疆-乌鲁木齐市-水磨沟区	6	9	1	0	0	0	0	2	80000	50000	3	2022	27	0	2	65	66	160	15	1	4	4	5	5	2	1	-3	-3	-3	-3	-3	-3	-3	-3	-3	3	-3	-3	-3	1	2	2	-3	-3	-3	1	2
1994-01-10	3	新疆-乌鲁木齐市-天山区	7	9	1	0	0	0	0	2	200000	180000	4	(空)	28	0	2	53	63	161	31	1	5	4	4	1	2	1	-3	-3	-3	-3	-3	-3	-3	-3	-3	3	-3	-3	-3	2	2	1	4	2	1	1	2
1996-01-18	1	新疆-乌鲁木齐市-沙依巴克区	5	-3	1	0	0	0	0	3	30000	50000	3	2019	22	0	2	50	65	165	25	1	5	4	5	5	2	1	-3	-3	-3	-3	-3	-3	-3	-3	-3	3	-3	-3	-3	2	2	1	4	3	1	1	1
1990-11-05	1	新疆-乌鲁木齐市-天山区	5	-3	0	1	0	0	0	4	100000	50000	4	2018	25	2	2	62	73	159	36	1	5	4	5	5	2	1	-3	-3	-3	-3	-3	-3	-3	-3	-3	3	-3	-3	-3	2	2	2	-3	-3	-3	2	-3
1995-11-14	1	新疆-乌鲁木齐市-水磨沟区	6	2	1	0	0	0	0	2	90000	50000	4	2022	27	0	2	65	66	160	15	1	4	4	5	5	2	1	-3	-3	-3	-3	-3	-3	-3	-3	-3	3	-3	-3	-3	1	2	2	-3	-3	-3	1	3
1990-04-02	5	新疆-乌鲁木齐市-水磨沟区	6	3	1	0	0	0	0	2	100000	100000	5	(空)	33.411	0	2	60	59	162	16	1	5	4	1	5	2	1	-3	-3	-3	-3	-3	-3	-3	-3	-3	3	-3	-3	-3	1	2	1	4	3	2	1	2
1988-03-22	1	新疆-乌鲁木齐市-沙依巴克区	3	5	0	1	0	0	0	4	200000	150000	5	2014	26	0	1	55	72	158	35	3	5	4	5	5	2	1	-3	-3	-3	-3	-3	-3	-3	-3	-3	3	-3	-3	-3	2	2	2	-3	-3	-3	2	-3
1992-02-09	1	新疆-乌鲁木齐市-沙依巴克区	6	-3	1	0	1	0	0	2	200000	100000	6	2022	31.5534	0	2	70	86	174	26	1	5	4	5	5	2	1	-3	-3	-3	-3	-3	-3	-3	-3	-3	3	-3	-3	-3	1	1	2	-3	-3	-3	2	-3
34045	1	新疆-乌鲁木齐市-沙依巴克区	3	5	0	1	0	0	0	3	40000	20000	3	2019	19	1	2	60	68	160	37	1	5	4	5	5	2	1	-3	-3	-3	-3	-3	-3	-3	-3	-3	3	-3	-3	-3	2	2	2	-3	-3	-3	2	-3
1991-03-05	3	新疆-乌鲁木齐市-天山区	6	9	1	0	0	0	0	2	60000	50000	4	2022	31	0	2	87	97	164	37	1	5	4	1	1	2	1	-3	-3	-3	-3	-3	-3	-3	-3	-3	3	-3	-3	-3	2	2	2	-3	-3	-3	1	2
1991-03-11	1	新疆-乌鲁木齐市-新市区	6	-3	0	1	0	0	0	2	50000	40000	4	(空)	32.4712	0	2	60	59	162	16	1	5	4	5	5	2	1	-3	-3	-3	-3	-3	-3	-3	-3	-3	3	-3	-3	-3	2	2	2	-3	-3	-3	1	3
1994-04-07	1	新疆-乌鲁木齐市-天山区	6	9	1	0	0	0	0	2	30000	30000	4	2022	29	0	2	52	57	152	12	1	5	4	5	5	2	1	-3	-3	-3	-3	-3	-3	-3	-3	-3	3	-3	-3	-3	2	2	2	-3	-3	-3	1	1
1997-02-07	1	新疆-乌鲁木齐市-沙依巴克区	4	-3	0	1	0	0	0	3	100000	80000	4	2016	19	1	2	58	64	158	28	1	5	4	5	5	2	1	-3	-3	-3	-3	-3	-3	-3	-3	-3	3	-3	-3	-3	1	1	1	4	3	2	2	-3
1989-08-12	1	新疆-乌鲁木齐市-沙依巴克区	5	-3	0	1	0	0	0	3	100000	80000	4	2016	26	0	2	70	77	172	32	1	5	2	5	5	2	1	-3	-3	-3	-3	-3	-3	-3	-3	-3	3	-3	-3	-3	2	2	2	-3	-3	-3	2	-3
1993-04-05	1	新疆-乌鲁木齐市-头屯河区	6	8	1	0	0	0	0	4	100000	100000	5	2022	29	0	2	68	82	166	32	1	5	4	1	5	2	1	-3	-3	-3	-3	-3	-3	-3	-3	-3	3	-3	-3	-3	1	1	2	-3	-3	-3	1	4
1986-09-10	1	新疆-乌鲁木齐市-沙依巴克区	5	4	1	0	0	0	0	2	100000	50000	4	2020	34	1	2	56	59	163	17	1	5	4	5	5	2	1	-3	-3	-3	-3	-3	-3	-3	-3	-3	3	-3	-3	-3	1	2	2	-3	-3	-3	2	-3
1993-02-20	3	新疆-乌鲁木齐市-天山区	6	9	1	1	0	0	0	2	48000	40000	4	2022	29	1	2	70	100	170	31	1	5	4	5	5	2	1	-3	-3	-3	-3	-3	-3	-3	-3	-3	3	-3	-3	-3	2	2	2	-3	-3	-3	1	4
1992-12-08	4	新疆-乌鲁木齐市-水磨沟区	6	-3	0	1	0	0	0	3	30000	30000	4	2020	26	1	2	73	76	166	15	1	5	4	1	1	2	1	-3	-3	-3	-3	-3	-3	-3	-3	-3	3	-3	-3	-3	2	2	2	-3	-3	-3	1	2
1991-11-01	1	新疆-乌鲁木齐市-新市区	6	2	1	0	1	0	0	3	250000	150000	4	2022	31	0	2	61	70	163	26	1	5	4	5	2	2	1	-3	-3	-3	-3	-3	-3	-3	-3	-3	3	-3	-3	-3	2	2	2	-3	-3	-3	2	-3
1989-10-14	2	新疆-乌鲁木齐市-沙依巴克区	3	-3	0	1	0	0	0	6	20000	20000	4	2015	25	0	2	58	72	159	33	1	5	4	5	5	2	1	-3	-3	-3	-3	-3	-3	-3	-3	-3	3	-3	-3	-3	2	2	2	-3	-3	-3	1	1
1993-04-20	1	新疆-乌鲁木齐市-沙依巴克区	5	-3	0	1	0	0	0	2	50000	50000	5	2021	27	1	2	56	66	163	33	1	5	4	5	5	2	1	-3	-3	-3	-3	-3	-3	-3	-3	-3	3	-3	-3	-3	1	1	2	-3	-3	-3	2	-3
1993-05-11	4	新疆-乌鲁木齐市-沙依巴克区	6	1	1	0	0	0	0	2	120000	90000	5	2021	28	1	2	70	73	169	13	1	5	4	1	5	2	1	-3	-3	-3	-3	-3	-3	-3	-3	-3	3	-3	-3	-3	2	2	2	-3	-3	-3	1	3
1983-10-07	1	新疆-乌鲁木齐市-天山区	6	9	1	0	0	0	0	4	120000	10000	3	2012	28	0	2	60	60	164	5	1	5	4	1	2	2	1	-3	-3	-3	-3	-3	-3	-3	-3	-3	3	-3	-3	-3	1	1	1	4	3	1	2	-3
1985-10-07	1	新疆-乌鲁木齐市-头屯河区	4	-3	0	1	0	0	0	2	60000	50000	3	(空)	37.8986	0	2	60	59	162	36	1	5	4	5	5	2	1	-3	-3	-3	-3	-3	-3	-3	-3	-3	3	-3	-3	-3	2	2	2	-3	-3	-3	1	2
1987-10-08	1	新疆-乌鲁木齐市-沙依巴克区	5	1	1	0	0	0	0	2	60000	50000	3	(空)	34	0	2	72	90	167	38	1	5	4	2	5	2	1	-3	-3	-3	-3	-3	-3	-3	-3	-3	3	-3	-3	-3	2	2	2	-3	-3	-3	1	2
1991-09-20	2	新疆-乌鲁木齐市-新市区	7	3	1	0	0	0	0	2	300000	150000	5	2022	29	3	2	62	66	165	32	1	5	4	3	5	2	1	-3	-3	-3	-3	-3	-3	-3	-3	-3	3	-3	-3	-3	2	2	1	4	2	1	2	-3
1989-05-06	3	新疆-阿克苏地区-库车县	6	2	0	0	0	1	0	2	15000	10000	4	(空)	34.3178	0	2	60	59	162	37	1	5	4	5	5	2	1	-3	-3	-3	-3	-3	-3	-3	-3	-3	3	-3	-3	-3	2	2	2	-3	-3	-3	2	-3
1995-06-05	2	新疆-乌鲁木齐市-天山区	6	-3	1	0	0	1	0	3	30000	26000	5	2023	27	0	2	60	59	162	28	1	5	2	1	5	2	1	-3	-3	-3	-3	-3	-3	-3	-3	-3	3	-3	-3	-3	2	2	1	4	1	1	1	2
1995-03-07	3	新疆-乌鲁木齐市-天山区	6	9	0	0	0	1	0	2	15000	10080	4	(空)	28.4795	0	2	60	59	162	26	1	5	4	5	5	2	1	-3	-3	-3	-3	-3	-3	-3	-3	-3	3	-3	-3	-3	2	2	2	-3	-3	-3	2	-3
1992-02-09	1	新疆-乌鲁木齐市-沙依巴克区	5	9	1	0	0	1	0	2	18000	12000	4	(空)	31.5534	0	2	60	59	162	25	1	5	4	5	5	2	1	-3	-3	-3	-3	-3	-3	-3	-3	-3	3	-3	-3	-3	2	2	2	-3	-3	-3	2	-3
1994-02-28	1	新疆-乌鲁木齐市-沙依巴克区	5	2	1	0	0	0	0	2	200000	200000	5	2022	28	1	2	64	67	170	19	1	5	4	5	5	2	1	-3	-3	-3	-3	-3	-3	-3	-3	-3	3	-3	-3	-3	2	2	2	-3	-3	-3	2	-3
1995-11-10	1	新疆-乌鲁木齐市-沙依巴克区	4	-3	0	1	0	0	0	3	30000	20000	5	2022	27	0	2	51	53	162	15	1	5	4	2	1	2	1	-3	-3	-3	-3	-3	-3	-3	-3	-3	3	-3	-3	-3	2	2	2	-3	-3	-3	1	2
1995-04-28	3	新疆-乌鲁木齐市-天山区	3	5	0	1	0	0	0	4	90000	10000	3	2013	18	0	2	65	76	165	37	1	5	4	1	5	2	1	-3	-3	-3	-3	-3	-3	-3	-3	-3	3	-3	-3	-3	2	2	2	-3	-3	-3	1	4
1994-03-18	3	新疆-乌鲁木齐市-天山区	6	4	1	0	0	0	0	3	65000	50000	5	2021	23	1	2	58	59	163	12	1	5	4	5	5	2	1	-3	-3	-3	-3	-3	-3	-3	-3	-3	3	-3	-3	-3	2	2	2	-3	-3	-3	1	3
1993-03-25	1	新疆-乌鲁木齐市-水磨沟区	5	4	0	1	0	0	0	4	120000	10000	4	(空)	29	0	2	54	59	160	22	1	5	4	5	5	2	1	-3	-3	-3	-3	-3	-3	-3	-3	-3	3	-3	-3	-3	1	1	2	-3	-3	-3	2	-3
1993-09-20	1	新疆-吐鲁番市-高昌区	3	-3	1	0	0	0	0	4	50000	10000	4	2020	20	0	2	78	87	158	23	1	5	4	5	5	2	1	-3	-3	-3	-3	-3	-3	-3	-3	-3	3	-3	-3	-3	2	2	2	-3	-3	-3	1	4
1998-07-26	2	新疆-吐鲁番市-鄯善县	6	3	1	0	0	0	0	2	80000	80000	5	(空)	24	0	2	58	56	170	12	1	5	4	5	5	2	1	-3	-3	-3	-3	-3	-3	-3	-3	-3	3	-3	-3	-3	2	2	2	-3	-3	-3	1	1
1994-10-05	3	新疆-喀什地区-泽普县	5	2	0	1	0	0	0	2	15000	10000	4	(空)	28.8986	0	2	60	59	162	26	1	5	4	5	5	2	1	-3	-3	-3	-3	-3	-3	-3	-3	-3	3	-3	-3	-3	2	2	2	-3	-3	-3	2	-3
1993-12-31	1	新疆-乌鲁木齐市-水磨沟区	6	9	1	0	0	0	0	2	18000	12000	4	(空)	29.6603	0	2	60	59	162	26	1	5	4	5	5	2	1	-3	-3	-3	-3	-3	-3	-3	-3	-3	3	-3	-3	-3	2	2	2	-3	-3	-3	2	-3
1982-09-19	1	新疆-乌鲁木齐市-沙依巴克区	5	3	1	0	0	0	0	2	19000	13000	4	(空)	40.9507	0	2	60	59	162	25	1	5	4	5	5	2	1	-3	-3	-3	-3	-3	-3	-3	-3	-3	3	-3	-3	-3	2	2	2	-3	-3	-3	2	-3
2000-03-07	3	新疆-乌鲁木齐市-天山区	5	-3	0	1	0	0	0	6	70000	50000	3	(空)	22	0	2	55	63	165	38	1	5	4	5	5	2	1	-3	-3	-3	-3	-3	-3	-3	-3	-3	3	-3	-3	-3	2	2	2	-3	-3	-3	1	2
1992-03-29	3	新疆-乌鲁木齐市-沙依巴克区	6	3	0	0	0	1	0	4	100000	80000	4	(空)	30	0	2	49	63	159	30	1	5	4	5	5	2	1	-3	-3	-3	-3	-3	-3	-3	-3	-3	3	-3	-3	-3	2	2	2	-3	-3	-3	2	-3
1987-06-25	1	新疆-乌鲁木齐市-沙依巴克区	3	9	1	0	0	0	0	3	70000	50000	3	2013	20	1	2	60	72	160	34	1	5	2	5	5	2	1	-3	-3	-3	-3	-3	-3	-3	-3	-3	3	-3	-3	-3	2	2	2	-3	-3	-3	2	-3
1990-11-16	1	新疆-乌鲁木齐市-沙依巴克区	3	4	0	1	0	0	0	5	50000	50000	2	2016	26	0	2	60	59	162	10	1	5	4	5	5	2	1	-3	-3	-3	-3	-3	-3	-3	-3	-3	3	-3	-3	-3	2	2	2	-3	-3	-3	2	-3
1986-05-03	1	新疆-昌吉回族自治州-奇台县	5	6	1	0	0	0	0	2	200000	120000	3	2020	23	1	2	46	47	160	11	1	5	4	5	5	2	1	-3	-3	-3	-3	-3	-3	-3	-3	-3	3	-3	-3	-3	2	1	2	-3	-3	-3	1	2
1994-06-01	1	新疆-乌鲁木齐市-沙依巴克区	4	3	1	0	0	0	0	2	25000	15000	4	(空)	29.2438	0	2	60	59	162	38	1	5	4	5	5	2	1	-3	-3	-3	-3	-3	-3	-3	-3	-3	3	-3	-3	-3	2	2	2	-3	-3	-3	2	-3
1993-12-03	1	四川-绵阳市-三台县	4	-3	0	0	0	0	1	6	60000	60000	1	2014	20	2	2	61	67	158	18	1	5	4	5	5	2	1	-3	-3	-3	-3	-3	-3	-3	-3	-3	3	-3	-3	-3	1	1	2	-3	-3	-3	2	-3
1995-05-22	3	新疆-乌鲁木齐市-天山区	5	2	1	0	0	0	0	2	10000	20000	3	(空)	27	0	2	58	74	163	33	1	5	4	5	5	2	1	-3	-3	-3	-3	-3	-3	-3	-3	-3	3	-3	-3	-3	2	2	2	-3	-3	-3	1	3
1983-11-24	1	新疆-乌鲁木齐市-水磨沟区	4	-3	1	0	0	0	0	2	25000	15000	4	(空)	39.7699	0	2	60	59	162	24	1	5	4	5	5	2	1	-3	-3	-3	-3	-3	-3	-3	-3	-3	3	-3	-3	-3	2	2	2	-3	-3	-3	2	-3
2001-07-06	6	新疆-乌鲁木齐市-米东区	4	-3	1	0	0	0	0	2	60000	30000	4	(空)	22.1425	0	1	60	59	162	6	1	5	4	5	5	2	1	-3	-3	-3	-3	-3	-3	-3	-3	-3	3	-3	-3	-3	2	2	2	-3	-3	-3	2	-3
1989-07-24	1	新疆-乌鲁木齐市-水磨沟区	4	-3	1	0	0	0	0	2	50000	70000	4	2020	31	0	2	60	59	162	24	2	5	4	4	5	2	1	-3	-3	-3	-3	-3	-3	-3	-3	-3	3	-3	-3	-3	2	2	2	-3	-3	-3	2	-3
1995-12-28	1	新疆-乌鲁木齐市-天山区	6	4	1	0	0	0	0	2	120000	60000	5	(空)	26	0	2	65	72	170	26	1	5	4	5	5	2	1	-3	-3	-3	-3	-3	-3	-3	-3	-3	3	-3	-3	-3	2	2	2	-3	-3	-3	1	3
1986-12-30	1	新疆-乌鲁木齐市-米东区	6	3	1	0	0	0	0	2	60000	30000	4	(空)	36.6685	0	2	60	59	162	36	1	5	4	1	5	2	1	-3	-3	-3	-3	-3	-3	-3	-3	-3	3	-3	-3	-3	2	2	2	-3	-3	-3	2	-3
1995-08-12	3	新疆-乌鲁木齐市-米东区	4	-3	1	0	0	0	0	2	40000	20000	4	(空)	28.0466	0	2	60	59	162	28	1	5	4	5	1	2	1	-3	-3	-3	-3	-3	-3	-3	-3	-3	3	-3	-3	-3	2	2	2	-3	-3	-3	2	-3
1987-11-08	2	新疆-乌鲁木齐市-水磨沟区	5	2	1	0	0	0	0	2	120000	120000	5	(空)	35.811	0	2	60	59	162	26	1	5	4	5	5	2	1	-3	-3	-3	-3	-3	-3	-3	-3	-3	3	-3	-3	-3	2	2	2	-3	-3	-3	2	-3
1994-06-15	1	新疆-乌鲁木齐市-头屯河区	6	5	1	0	0	0	0	2	60000	30000	4	(空)	29.2055	0	2	60	59	162	35	1	5	4	5	5	2	1	-3	-3	-3	-3	-3	-3	-3	-3	-3	3	-3	-3	-3	2	2	2	-3	-3	-3	2	-3
1985-10-17	1	新疆-乌鲁木齐市-米东区	5	3	1	0	0	0	0	2	60000	30000	4	(空)	37.8712	0	2	60	59	162	38	1	5	4	5	1	2	1	-3	-3	-3	-3	-3	-3	-3	-3	-3	3	-3	-3	-3	2	2	2	-3	-3	-3	2	-3
1992-02-15	1	新疆-乌鲁木齐市-水磨沟区	4	9	1	0	0	0	0	2	60000	50000	4	(空)	31.537	0	2	60	59	162	33	1	5	4	5	5	2	1	-3	-3	-3	-3	-3	-3	-3	-3	-3	3	-3	-3	-3	2	2	2	-3	-3	-3	2	-3
1998-10-10	2	新疆-乌鲁木齐市-米东区	6	3	1	0	0	0	0	2	30000	15000	4	(空)	24.8822	0	2	60	59	162	27	1	5	4	1	5	2	1	-3	-3	-3	-3	-3	-3	-3	-3	-3	3	-3	-3	-3	2	2	2	-3	-3	-3	2	-3
1991-11-09	1	新疆-乌鲁木齐市-头屯河区	7	2	1	0	0	0	0	3	100000	50000	4	(空)	31	0	2	54	64	164	38	1	5	4	5	5	1	1	-3	-3	-3	-3	-3	-3	-3	-3	-3	3	-3	-3	-3	2	2	2	-3	-3	-3	1	3
1994-04-03	1	新疆-乌鲁木齐市-水磨沟区	3	-3	0	0	0	0	1	2	30000	15000	4	(空)	29.4055	0	2	60	59	162	37	1	5	4	5	5	2	1	-3	-3	-3	-3	-3	-3	-3	-3	-3	3	-3	-3	-3	2	2	2	-3	-3	-3	2	-3
1998-03-25	1	新疆-乌鲁木齐市-米东区	3	4	0	1	0	0	0	2	50000	15000	4	(空)	25.4274	0	2	60	59	162	12	1	5	4	1	5	2	1	-3	-3	-3	-3	-3	-3	-3	-3	-3	3	-3	-3	-3	2	2	1	4	3	1	1	1
1990-10-28	1	新疆-乌鲁木齐市-沙依巴克区	6	3	1	0	0	0	0	2	60000	20000	4	(空)	32.8384	0	2	60	59	162	16	1	5	4	1	2	2	1	-3	-3	-3	-3	-3	-3	-3	-3	-3	3	-3	-3	-3	2	2	2	-3	-3	-3	2	-3
1988-10-05	1	新疆-乌鲁木齐市-头屯河区	3	3	1	0	0	0	0	2	50000	40000	4	(空)	34.9014	0	2	60	59	162	26	1	5	4	5	5	2	1	-3	-3	-3	-3	-3	-3	-3	-3	-3	3	-3	-3	-3	2	2	2	-3	-3	-3	2	-3
1997-05-31	1	新疆-乌鲁木齐市-新市区	5	3	1	0	0	0	0	2	50000	15000	4	(空)	26.2438	0	2	60	59	162	37	1	5	4	1	5	2	1	-3	-3	-3	-3	-3	-3	-3	-3	-3	3	-3	-3	-3	2	2	2	-3	-3	-3	2	-3
1987-01-15	1	新疆-乌鲁木齐市-沙依巴克区	3	-3	0	1	0	0	0	3	100000	70000	5	2013	21	1	2	58	66	168	32	1	5	2	5	5	2	1	-3	-3	-3	-3	-3	-3	-3	-3	-3	3	-3	-3	-3	2	2	2	-3	-3	-3	2	-3
1996-04-10	1	新疆-乌鲁木齐市-水磨沟区	3	-3	0	1	0	0	0	2	50000	30000	1	2021	25	2	2	65	65	166	9	1	4	3	5	5	2	1	-3	-3	-3	-3	-3	-3	-3	-3	-3	3	-3	-3	-3	1	2	2	-3	-3	-3	2	-3
1990-03-01	1	新疆-乌鲁木齐市-米东区	4	-3	1	0	0	0	0	2	50000	15000	4	(空)	33.4986	0	2	60	59	162	24	1	5	4	5	5	2	1	-3	-3	-3	-3	-3	-3	-3	-3	-3	3	-3	-3	-3	2	2	2	-3	-3	-3	2	-3
1992-01-20	2	新疆-乌鲁木齐市-水磨沟区	6	3	1	0	0	0	0	2	100000	100000	4	(空)	31.6082	0	2	60	59	162	36	1	5	4	5	5	2	1	-3	-3	-3	-3	-3	-3	-3	-3	-3	3	-3	-3	-3	2	2	2	-3	-3	-3	1	3
1991-06-20	1	新疆-乌鲁木齐市-新市区	6	3	1	0	0	0	0	2	100000	80000	1	(空)	32	0	2	55	59	157	29	1	5	4	5	5	2	1	-3	-3	-3	-3	-3	-3	-3	-3	-3	3	-3	-3	-3	1	2	2	-3	-3	-3	1	1
1994-01-05	6	新疆-乌鲁木齐市-沙依巴克区	3	-3	0	1	0	0	0	4	50000	30000	4	2017	24	1	2	53	65	153	28	1	5	4	5	5	2	1	-3	-3	-3	-3	-3	-3	-3	-3	-3	3	-3	-3	-3	2	1	1	4	3	3	2	-3
1980-11-25	1	新疆-乌鲁木齐市-天山区	6	2	1	0	0	0	0	2	35000	20000	3	(空)	41	0	2	67	79	160	34	3	5	4	5	2	2	1	-3	-3	-3	-3	-3	-3	-3	-3	-3	3	-3	-3	-3	2	2	2	-3	-3	-3	2	-3
1996-12-03	1	新疆-乌鲁木齐市-米东区	6	3	1	0	0	0	0	2	100000	50000	4	(空)	26.7342	0	2	60	59	162	12	1	5	4	5	5	2	1	-3	-3	-3	-3	-3	-3	-3	-3	-3	3	-3	-3	-3	2	2	2	-3	-3	-3	2	-3
1995-04-09	1	新疆-乌鲁木齐市-沙依巴克区	5	-3	1	0	0	0	0	2	12000	10000	3	(空)	27	0	2	55	62	166	35	1	5	4	5	5	2	1	-3	-3	-3	-3	-3	-3	-3	-3	-3	3	-3	-3	-3	1	2	2	-3	-3	-3	1	2
1996-12-31	2	新疆-乌鲁木齐市-天山区	6	3	1	1	1	0	0	4	1500000	80000	5	(空)	26.6575	0	2	60	59	162	31	1	5	4	5	5	2	1	-3	-3	-3	-3	-3	-3	-3	-3	-3	3	-3	-3	-3	2	2	2	-3	-3	-3	2	-3
1993-06-07	1	新疆-乌鲁木齐市-新市区	6	5	0	1	0	0	0	2	50000	30000	4	(空)	30.2274	0	2	60	59	162	37	1	5	2	5	5	2	1	-3	-3	-3	-3	-3	-3	-3	-3	-3	3	-3	-3	-3	2	2	2	-3	-3	-3	2	-3
1993-01-27	1	新疆-乌鲁木齐市-米东区	6	-3	0	0	0	0	1	2	250000	200000	5	(空)	30	0	2	60	67	163	19	1	5	4	1	5	2	1	-3	-3	-3	-3	-3	-3	-3	-3	-3	3	-3	-3	-3	2	2	2	-3	-3	-3	2	-3
1993-02-28	1	新疆-乌鲁木齐市-天山区	5	-3	0	1	0	0	0	2	50000	15000	4	(空)	30.4986	0	2	60	59	162	36	1	5	4	5	5	2	1	-3	-3	-3	-3	-3	-3	-3	-3	-3	3	-3	-3	-3	2	2	2	-3	-3	-3	2	-3
1992-05-12	1	新疆-乌鲁木齐市-水磨沟区	5	-3	1	0	0	0	0	2	30000	15000	4	(空)	31.2986	0	2	60	59	162	9	1	5	4	5	5	2	1	-3	-3	-3	-3	-3	-3	-3	-3	-3	3	-3	-3	-3	2	2	2	-3	-3	-3	2	-3
1998-09-18	3	新疆-乌鲁木齐市-沙依巴克区	5	4	1	0	0	0	0	2	90000	50000	4	(空)	24.9425	0	2	60	59	162	27	1	5	4	5	5	1	1	-3	-3	-3	-3	-3	-3	-3	-3	-3	3	-3	-3	-3	2	2	2	-3	-3	-3	1	2
2000-04-23	1	新疆-乌鲁木齐市-新市区	4	-3	0	1	0	0	0	2	40000	20000	4	(空)	23.3452	0	2	60	59	162	7	1	5	4	5	5	2	1	-3	-3	-3	-3	-3	-3	-3	-3	-3	3	-3	-3	-3	2	2	2	-3	-3	-3	2	-3
2003-05-07	1	新疆-乌鲁木齐市-米东区	4	-3	0	1	0	0	0	2	50000	20000	4	(空)	20.3068	0	2	60	59	162	38	1	5	2	5	1	2	1	-3	-3	-3	-3	-3	-3	-3	-3	-3	3	-3	-3	-3	2	2	2	-3	-3	-3	2	-3
1997-06-16	1	新疆-乌鲁木齐市-水磨沟区	3	-3	0	1	0	0	0	5	200000	60000	5	(空)	25	0	2	40	48	150	27	1	5	4	1	1	2	1	-3	-3	-3	-3	-3	-3	-3	-3	-3	3	-3	-3	-3	2	1	2	-3	-3	-3	1	2
1996-10-21	1	新疆-乌鲁木齐市-新市区	5	3	1	0	0	0	0	2	60000	20000	4	(空)	26.8521	0	2	60	59	162	36	1	5	4	1	5	2	1	-3	-3	-3	-3	-3	-3	-3	-3	-3	3	-3	-3	-3	2	2	2	-3	-3	-3	2	-3
1993-05-30	1	新疆-乌鲁木齐市-水磨沟区	6	9	0	1	0	0	0	2	60000	40000	4	(空)	30.2493	0	2	60	59	162	26	1	5	4	5	5	2	1	-3	-3	-3	-3	-3	-3	-3	-3	-3	3	-3	-3	-3	2	2	2	-3	-3	-3	2	-3
1989-01-29	1	新疆-乌鲁木齐市-沙依巴克区	5	3	1	0	0	0	0	3	150000	80000	5	2016	27	0	2	54	62	162	30	1	5	4	5	5	2	1	-3	-3	-3	-3	-3	-3	-3	-3	-3	3	-3	-3	-3	1	2	2	-3	-3	-3	2	-3
1995-04-30	2	新疆-乌鲁木齐市-新市区	6	3	1	0	0	0	0	2	60000	30000	4	(空)	28.3315	0	2	60	59	162	32	1	5	4	5	1	2	1	-3	-3	-3	-3	-3	-3	-3	-3	-3	3	-3	-3	-3	2	2	2	-3	-3	-3	2	-3
1995-04-13	3	新疆-乌鲁木齐市-沙依巴克区	6	5	0	1	0	0	0	2	100000	120000	4	(空)	27	0	2	42	54	153	32	1	5	4	5	5	2	1	-3	-3	-3	-3	-3	-3	-3	-3	-3	3	-3	-3	-3	2	2	2	-3	-3	-3	1	2
1988-05-12	1	新疆-乌鲁木齐市-水磨沟区	5	-3	0	1	0	0	0	2	50000	30000	4	(空)	35.3014	0	2	60	59	162	30	3	5	2	5	5	2	1	-3	-3	-3	-3	-3	-3	-3	-3	-3	3	-3	-3	-3	2	2	2	-3	-3	-3	2	-3
1990-02-15	1	新疆-乌鲁木齐市-沙依巴克区	5	3	1	0	0	0	0	2	150000	120000	4	2020	30	0	1	60	59	162	27	1	5	4	5	5	2	1	-3	-3	-3	-3	-3	-3	-3	-3	-3	3	-3	-3	-3	2	2	2	-3	-3	-3	2	-3
1994-10-23	1	新疆-乌鲁木齐市-水磨沟区	6	2	1	0	0	0	0	2	200000	100000	2	(空)	28.8493	0	2	60	59	162	30	1	5	4	5	5	2	1	-3	-3	-3	-3	-3	-3	-3	-3	-3	3	-3	-3	-3	2	2	2	-3	-3	-3	1	2
1992-09-23	2	新疆-乌鲁木齐市-米东区	6	3	1	0	0	0	0	2	50000	20000	4	(空)	30.9315	0	2	60	59	162	38	1	5	4	5	5	2	1	-3	-3	-3	-3	-3	-3	-3	-3	-3	3	-3	-3	-3	2	2	2	-3	-3	-3	2	-3
2001-06-08	1	新疆-乌鲁木齐市-沙依巴克区	4	5	1	0	0	0	0	2	120000	70000	5	2022	21	0	2	65	76	165	33	1	5	4	5	5	2	1	-3	-3	-3	-3	-3	-3	-3	-3	-3	3	-3	-3	-3	2	2	2	-3	-3	-3	2	-3
1994-03-17	1	新疆-乌鲁木齐市-新市区	6	3	1	0	0	0	0	2	60000	30000	4	(空)	29.4521	0	2	60	59	162	40	1	5	4	5	5	2	1	-3	-3	-3	-3	-3	-3	-3	-3	-3	3	-3	-3	-3	2	2	2	-3	-3	-3	1	3
1988-05-14	1	新疆-乌鲁木齐市-头屯河区	4	5	1	0	1	0	0	4	100000	500000	5	2010	22	2	2	58	59	163	5	1	5	4	5	2	2	1	-3	-3	-3	-3	-3	-3	-3	-3	-3	3	-3	-3	-3	2	2	2	-3	-3	-3	1	2
1988-11-05	1	新疆-乌鲁木齐市-沙依巴克区	6	3	1	0	0	0	0	2	60000	20000	5	(空)	34.8164	0	2	60	59	162	40	1	5	4	2	1	2	1	-3	-3	-3	-3	-3	-3	-3	-3	-3	3	-3	-3	-3	2	2	2	-3	-3	-3	2	-3
1994-08-20	1	新疆-乌鲁木齐市-沙依巴克区	3	-3	0	1	0	0	0	4	120000	80000	3	2018	19	0	2	58	71	158	35	1	5	1	5	5	2	1	-3	-3	-3	-3	-3	-3	-3	-3	-3	3	-3	-3	-3	2	1	2	-3	-3	-3	1	2
1985-12-16	1	新疆-乌鲁木齐市-头屯河区	5	4	1	0	0	0	0	2	200000	13000	4	2022	37	0	2	55	72	158	34	1	5	4	5	5	2	1	-3	-3	-3	-3	-3	-3	-3	-3	-3	3	-3	-3	-3	2	2	2	-3	-3	-3	2	-3
1991-10-12	1	新疆-乌鲁木齐市-天山区	5	3	1	0	0	0	0	2	200000	120000	4	2022	32	0	2	74	76	162	8	1	2	2	5	5	2	1	-3	-3	-3	-3	-3	-3	-3	-3	-3	3	-3	-3	-3	2	2	2	-3	-3	-3	2	-3
1995-06-17	3	新疆-乌鲁木齐市-沙依巴克区	4	3	1	0	0	0	0	2	110000	130000	4	2014	20	0	2	40	72	158	38	1	5	4	5	5	2	1	-3	-3	-3	-3	-3	-3	-3	-3	-3	3	-3	-3	-3	2	2	2	-3	-3	-3	1	3
1989-08-16	1	新疆-乌鲁木齐市-米东区	3	-3	0	1	0	0	0	2	100000	120000	3	2019	22	1	2	59	67	156	22	1	5	4	5	5	2	1	-3	-3	-3	-3	-3	-3	-3	-3	-3	3	-3	-3	-3	2	2	2	-3	-3	-3	1	2
1994-03-20	1	新疆-乌鲁木齐市-米东区	5	2	1	0	0	0	0	2	180000	80000	4	(空)	28	0	2	55	68	155	39	1	5	2	5	5	2	1	-3	-3	-3	-3	-3	-3	-3	-3	-3	3	-3	-3	-3	2	2	2	-3	-3	-3	1	1
1992-08-12	1	新疆-乌鲁木齐市-头屯河区	6	3	1	0	0	0	0	3	200000	85000	4	2021	22	2	2	60	76	165	38	1	5	2	5	5	2	1	-3	-3	-3	-3	-3	-3	-3	-3	-3	3	-3	-3	-3	2	2	2	-3	-3	-3	2	-3
1996-06-08	1	新疆-喀什地区-喀什市	5	2	1	0	0	0	0	2	180000	90000	5	2021	24	1	2	50	60	160	39	1	5	3	5	5	2	1	-3	-3	-3	-3	-3	-3	-3	-3	-3	3	-3	-3	-3	2	2	1	4	1	1	2	-3
1994-04-12	1	新疆-乌鲁木齐市-新市区	5	3	1	0	0	0	0	2	190000	85000	4	2021	26	1	2	67	81	160	39	1	5	3	5	5	2	1	-3	-3	-3	-3	-3	-3	-3	-3	-3	3	-3	-3	-3	2	2	2	-3	-3	-3	2	-3
1991-11-13	1	新疆-乌鲁木齐市-天山区	4	-3	0	1	0	0	0	3	160000	75000	4	2008	26	0	2	53	73	160	39	1	5	4	5	5	2	1	-3	-3	-3	-3	-3	-3	-3	-3	-3	3	-3	-3	-3	2	2	2	-3	-3	-3	2	-3
1991-04-01	1	新疆-乌鲁木齐市-新市区	5	-3	0	1	0	0	0	3	180000	90000	4	2018	26	0	2	66	80	156	39	1	5	4	5	5	2	1	-3	-3	-3	-3	-3	-3	-3	-3	-3	3	-3	-3	-3	2	2	2	-3	-3	-3	2	-3
1997-05-04	4	新疆-乌鲁木齐市-天山区	6	3	1	0	0	0	0	2	180000	85000	4	(空)	25	0	2	52	69	158	37	1	5	4	5	5	2	1	-3	-3	-3	-3	-3	-3	-3	-3	-3	3	-3	-3	-3	2	2	2	-3	-3	-3	2	-3
1982-01-11	3	新疆-乌鲁木齐市-天山区	5	3	1	0	0	0	0	4	160000	10000	3	2016	31	2	2	68	86	159	33	1	5	1	1	1	2	1	-3	-3	-3	-3	-3	-3	-3	-3	-3	3	-3	-3	-3	2	2	2	-3	-3	-3	2	-3
1989-03-09	3	新疆-吐鲁番市-高昌区	6	2	1	0	0	0	0	2	180000	85000	4	(空)	33	0	2	51	64	160	40	1	5	4	5	5	2	1	-3	-3	-3	-3	-3	-3	-3	-3	-3	3	-3	-3	-3	2	2	2	-3	-3	-3	2	-3
1992-08-05	3	新疆-乌鲁木齐市-天山区	6	2	1	0	0	0	0	3	20000	120000	5	2021	25	1	2	76	59	168	12	1	5	4	5	5	2	1	-3	-3	-3	-3	-3	-3	-3	-3	-3	3	-3	-3	-3	2	2	2	-3	-3	-3	2	-3
1984-10-29	1	新疆-乌鲁木齐市-天山区	6	3	1	0	0	0	0	3	19000	11000	4	2013	28	0	2	62	74	160	36	1	5	2	5	5	2	1	-3	-3	-3	-3	-3	-3	-3	-3	-3	3	-3	-3	-3	2	2	2	-3	-3	-3	2	-3
1994-11-11	1	新疆-乌鲁木齐市-水磨沟区	5	2	1	0	0	0	0	2	180000	85000	4	(空)	28	0	2	60	77	155	39	1	5	3	5	5	2	1	-3	-3	-3	-3	-3	-3	-3	-3	-3	3	-3	-3	-3	2	2	2	-3	-3	-3	2	-3
1984-10-29	1	新疆-乌鲁木齐市-水磨沟区	6	3	1	0	0	0	0	2	190000	110000	4	(空)	38	0	2	80	100	166	39	1	2	1	1	5	2	1	-3	-3	-3	-3	-3	-3	-3	-3	-3	3	-3	-3	-3	2	2	2	-3	-3	-3	2	-3
1994-02-04	1	新疆-乌鲁木齐市-沙依巴克区	6	3	1	0	0	0	0	2	190000	100000	4	2020	26	1	2	48	64	160	38	1	5	3	5	5	2	1	-3	-3	-3	-3	-3	-3	-3	-3	-3	3	-3	-3	-3	2	2	2	-3	-3	-3	2	-3
1990-12-23	3	新疆-乌鲁木齐市-天山区	6	-3	0	1	0	0	0	2	150000	100000	3	(空)	32	0	2	55	74	165	37	1	5	4	5	5	2	1	-3	-3	-3	-3	-3	-3	-3	-3	-3	3	-3	-3	-3	2	2	2	-3	-3	-3	2	-3
1983-03-25	1	新疆-吐鲁番市-鄯善县	3	-3	0	1	0	0	0	4	170000	85000	4	2017	19	3	2	80	93	170	37	1	5	1	5	4	2	1	-3	-3	-3	-3	-3	-3	-3	-3	-3	3	-3	-3	-3	2	2	2	-3	-3	-3	2	-3
1989-06-30	3	新疆-喀什地区-叶城县	6	2	1	0	0	0	0	4	150000	76000	4	2019	24	2	2	70	82	157	37	1	5	1	5	5	2	1	-3	-3	-3	-3	-3	-3	-3	-3	-3	3	-3	-3	-3	2	2	2	-3	-3	-3	2	-3
1999-02-03	2	新疆-乌鲁木齐市-水磨沟区	4	-3	0	1	0	0	0	2	160000	75000	5	2021	22	1	2	58	75	171	40	1	5	4	5	5	2	1	-3	-3	-3	-3	-3	-3	-3	-3	-3	3	-3	-3	-3	2	2	2	-3	-3	-3	2	-3
1992-11-10	2	新疆-乌鲁木齐市-沙依巴克区	6	2	1	0	0	0	0	3	190000	95000	4	2019	22	0	2	74	83	162	39	1	5	4	5	4	2	1	-3	-3	-3	-3	-3	-3	-3	-3	-3	3	-3	-3	-3	2	2	2	-3	-3	-3	2	-3
1995-08-01	1	新疆-乌鲁木齐市-沙依巴克区	6	3	1	0	0	0	0	2	180000	80000	3	(空)	27	0	2	55	75	160	38	1	5	2	5	5	2	1	-3	-3	-3	-3	-3	-3	-3	-3	-3	3	-3	-3	-3	2	2	2	-3	-3	-3	2	-3
1990-05-24	3	新疆-乌鲁木齐市-天山区	4	-3	0	1	0	0	0	4	180000	120000	4	2021	24	0	2	58	75	160	38	1	5	4	5	5	2	1	-3	-3	-3	-3	-3	-3	-3	-3	-3	3	-3	-3	-3	2	2	2	-3	-3	-3	2	-3
1991-06-23	1	新疆-乌鲁木齐市-水磨沟区	6	3	1	0	0	0	0	2	185000	85000	4	(空)	31	0	2	46	60	155	35	1	5	2	5	5	2	1	-3	-3	-3	-3	-3	-3	-3	-3	-3	3	-3	-3	-3	2	2	2	-3	-3	-3	2	-3
1987-11-22	3	新疆-乌鲁木齐市-天山区	4	-3	0	1	0	0	0	4	180000	85000	4	2011	19	1	2	68	92	158	38	1	5	2	5	5	2	1	-3	-3	-3	-3	-3	-3	-3	-3	-3	3	-3	-3	-3	2	2	2	-3	-3	-3	2	-3
1990-08-09	1	新疆-乌鲁木齐市-水磨沟区	5	-3	0	1	0	0	0	3	140000	58000	3	2021	25	1	2	59	75	168	37	1	5	2	5	5	2	1	-3	-3	-3	-3	-3	-3	-3	-3	-3	3	-3	-3	-3	2	2	2	-3	-3	-3	2	-3
1993-02-10	3	新疆-昌吉回族自治州-吉木萨尔县	6	3	1	0	0	0	0	2	180000	100000	3	(空)	30	0	2	62	80	162	37	1	5	1	5	5	2	1	-3	-3	-3	-3	-3	-3	-3	-3	-3	3	-3	-3	-3	2	2	2	-3	-3	-3	2	-3
1988-01-23	1	新疆-乌鲁木齐市-天山区	5	3	1	0	0	0	0	3	180000	100000	4	2019	31	0	2	60	77	160	38	1	5	2	5	5	2	1	-3	-3	-3	-3	-3	-3	-3	-3	-3	3	-3	-3	-3	2	2	2	-3	-3	-3	2	-3
1984-04-11	2	新疆-伊犁哈萨克自治州-伊宁县	4	-3	0	1	0	0	0	3	150000	56000	3	2005	20	0	2	50	60	160	38	1	5	4	5	5	2	1	-3	-3	-3	-3	-3	-3	-3	-3	-3	3	-3	-3	-3	2	2	2	-3	-3	-3	2	-3
1999-09-07	4	新疆-乌鲁木齐市-沙依巴克区	6	-3	0	1	0	0	0	2	150000	85000	3	(空)	23	0	2	53	63	160	33	1	5	4	5	5	2	1	-3	-3	-3	-3	-3	-3	-3	-3	-3	3	-3	-3	-3	2	2	2	-3	-3	-3	2	-3
1993-09-29	1	新疆-乌鲁木齐市-新市区	5	2	1	0	0	0	0	2	180000	85000	4	(空)	29	0	2	49	65	150	38	1	5	1	5	5	2	1	-3	-3	-3	-3	-3	-3	-3	-3	-3	3	-3	-3	-3	2	2	2	-3	-3	-3	2	-3
1998-11-02	1	新疆-乌鲁木齐市-天山区	4	2	1	0	0	0	0	2	160000	75000	3	(空)	24	0	2	52	72	163	40	1	5	3	5	1	2	1	-3	-3	-3	-3	-3	-3	-3	-3	-3	3	-3	-3	-3	2	2	2	-3	-3	-3	2	-3
1990-05-15	1	新疆-乌鲁木齐市-水磨沟区	7	3	1	0	0	0	0	2	190000	85000	4	(空)	32	0	2	49	63	157	39	1	5	4	5	5	2	1	-3	-3	-3	-3	-3	-3	-3	-3	-3	3	-3	-3	-3	2	2	2	-3	-3	-3	2	-3
1997-01-03	1	新疆-乌鲁木齐市-头屯河区	5	3	1	0	0	0	0	2	180000	75000	5	(空)	26	0	1	50	69	158	40	1	5	4	5	5	2	1	-3	-3	-3	-3	-3	-3	-3	-3	-3	3	-3	-3	-3	2	2	2	-3	-3	-3	2	-3
1993-02-22	1	新疆-阿克苏地区-阿克苏市	6	3	1	0	0	0	0	2	200000	85000	5	(空)	30	0	2	58	66	158	23	1	5	4	5	5	2	1	-3	-3	-3	-3	-3	-3	-3	-3	-3	3	-3	-3	-3	2	2	2	-3	-3	-3	2	-3
1995-09-04	1	新疆-吐鲁番市-高昌区	4	-3	0	1	0	0	0	3	180000	85000	3	2018	22	0	2	60	73	166	37	1	5	4	5	5	2	1	-3	-3	-3	-3	-3	-3	-3	-3	-3	3	-3	-3	-3	2	1	2	-3	-3	-3	2	-3
1994-01-16	1	新疆-乌鲁木齐市-沙依巴克区	5	2	1	0	0	0	0	2	12000	10000	6	2021	27	1	2	54	66	163	27	1	5	4	5	5	2	1	-3	-3	-3	-3	-3	-3	-3	-3	-3	3	-3	-3	-3	2	1	2	-3	-3	-3	1	3
1997-01-02	3	新疆-乌鲁木齐市-沙依巴克区	6	-3	1	0	0	0	0	2	10000	10000	3	2020	23	1	2	50	57	161	25	1	5	4	5	5	2	1	-3	-3	-3	-3	-3	-3	-3	-3	-3	3	-3	-3	-3	2	2	2	-3	-3	-3	2	-3
1987-03-10	3	新疆-乌鲁木齐市-天山区	2	-3	0	1	0	0	0	2	50000	30000	1	2015	29	0	2	50	58	160	26	1	5	4	5	5	2	1	-3	-3	-3	-3	-3	-3	-3	-3	-3	3	-3	-3	-3	2	2	2	-3	-3	-3	1	3
1991-01-28	1	新疆-乌鲁木齐市-沙依巴克区	6	2	1	0	1	0	0	2	200000	130000	4	2023	32	0	2	62	64	138	8	1	5	4	1	4	2	1	-3	-3	-3	-3	-3	-3	-3	-3	-3	3	-3	-3	-3	1	1	1	4	1	2	2	-3
1988-11-19	1	新疆-乌鲁木齐市-水磨沟区	6	3	1	0	0	0	0	2	50000	40000	4	(空)	34.7781	0	2	60	59	162	25	1	5	4	5	5	2	1	-3	-3	-3	-3	-3	-3	-3	-3	-3	3	-3	-3	-3	2	2	2	-3	-3	-3	2	-3
1993-12-20	1	新疆-乌鲁木齐市-新市区	6	5	1	0	0	0	0	4	150000	100000	5	2018	17	1	2	45	57	159	30	1	5	4	5	5	2	1	-3	-3	-3	-3	-3	-3	-3	-3	-3	3	-3	-3	-3	2	2	2	-3	-3	-3	2	-3
1999-01-10	3	新疆-乌鲁木齐市-天山区	5	9	1	0	0	0	0	2	50000	40000	4	(空)	24.6301	0	2	60	59	162	33	1	5	4	5	5	2	1	-3	-3	-3	-3	-3	-3	-3	-3	-3	3	-3	-3	-3	2	2	2	-3	-3	-3	2	-3
1990-02-25	1	新疆-乌鲁木齐市-米东区	4	-3	1	1	0	0	0	5	70000	70000	4	2016	26	0	2	55	55	163	13	1	5	4	5	5	2	1	-3	-3	-3	-3	-3	-3	-3	-3	-3	3	-3	-3	-3	2	2	2	-3	-3	-3	2	-3
1991-02-01	1	新疆-乌鲁木齐市-沙依巴克区	4	-3	0	1	0	0	0	3	10000	5000	5	(空)	32.5753	0	2	60	59	162	13	1	5	4	5	5	2	1	-3	-3	-3	-3	-3	-3	-3	-3	-3	3	-3	-3	-3	2	1	2	-3	-3	-3	2	-3
1988-09-19	1	新疆-乌鲁木齐市-沙依巴克区	6	9	1	0	1	0	0	2	100000	50000	5	(空)	34.9452	0	2	60	59	162	26	1	5	4	5	1	2	1	-3	-3	-3	-3	-3	-3	-3	-3	-3	3	-3	-3	-3	2	2	2	-3	-3	-3	1	2
1994-08-23	1	新疆-乌鲁木齐市-米东区	5	2	1	0	0	0	0	3	120000	100000	6	2020	23	1	2	61	57	174	10	1	5	4	5	5	2	1	-3	-3	-3	-3	-3	-3	-3	-3	-3	3	-3	-3	-3	2	1	2	-3	-3	-3	1	2
1991-12-03	1	新疆-乌鲁木齐市-水磨沟区	7	-3	0	1	0	0	0	2	120000	120000	4	(空)	30	0	2	50	57	160	29	1	5	4	1	5	2	1	-3	-3	-3	-3	-3	-3	-3	-3	-3	3	-3	-3	-3	2	2	2	-3	-3	-3	2	-3
1993-08-16	1	新疆-乌鲁木齐市-沙依巴克区	6	3	1	0	0	0	0	2	120000	100000	4	(空)	29	0	2	80	85	174	21	1	5	4	5	5	2	1	-3	-3	-3	-3	-3	-3	-3	-3	-3	2	18	1	10	2	2	1	4	1	3	1	2
1992-03-17	1	新疆-乌鲁木齐市-沙依巴克区	6	2	1	0	0	0	0	3	100000	80000	4	(空)	30	0	2	78	92	180	33	1	5	4	5	5	2	1	-3	-3	-3	-3	-3	-3	-3	-3	-3	3	-3	-3	-3	2	2	2	-3	-3	-3	2	-3
1988-11-01	1	新疆-乌鲁木齐市-沙依巴克区	4	4	1	0	0	0	0	2	60000	20000	4	(空)	34.8274	0	2	60	59	162	25	1	5	4	5	5	2	1	-3	-3	-3	-3	-3	-3	-3	-3	-3	3	-3	-3	-3	2	2	2	-3	-3	-3	2	-3
1996-12-01	3	新疆-乌鲁木齐市-达坂城区	4	9	1	1	0	0	0	2	35000	20000	4	(空)	26.7397	0	2	60	59	162	39	1	5	4	5	5	2	1	-3	-3	-3	-3	-3	-3	-3	-3	-3	3	-3	-3	-3	2	2	2	-3	-3	-3	2	-3
1988-11-19	1	新疆-乌鲁木齐市-水磨沟区	6	2	1	0	0	0	0	5	120000	100000	5	2020	31	1	2	57	65	163	26	1	5	4	5	5	2	1	-3	-3	-3	-3	-3	-3	-3	-3	-3	3	-3	-3	-3	2	2	2	-3	-3	-3	2	-3
1996-01-04	2	新疆-乌鲁木齐市-水磨沟区	6	3	1	0	0	0	0	2	60000	80000	4	(空)	26	0	2	53	51	157	12	1	5	4	5	5	2	1	-3	-3	-3	-3	-3	-3	-3	-3	-3	3	-3	-3	-3	2	2	2	-3	-3	-3	2	-3
1994-05-08	1	新疆-乌鲁木齐市-头屯河区	6	2	1	0	0	0	0	2	150000	60000	1	(空)	27	0	2	60	59	162	23	1	5	4	5	5	2	1	-3	-3	-3	-3	-3	-3	-3	-3	-3	3	-3	-3	-3	2	2	2	-3	-3	-3	1	1
1994-01-05	1	新疆-乌鲁木齐市-新市区	6	-3	0	0	0	0	1	2	120000	90000	5	(空)	29	0	2	80	80	165	7	1	5	4	2	5	2	1	-3	-3	-3	-3	-3	-3	-3	-3	-3	3	-3	-3	-3	2	2	2	-3	-3	-3	1	2
1989-06-01	2	新疆-乌鲁木齐市-新市区	5	-3	1	0	0	0	0	3	50000	60000	5	2018	29	0	2	60	81	165	38	1	5	4	5	5	2	1	-3	-3	-3	-3	-3	-3	-3	-3	-3	3	-3	-3	-3	2	2	2	-3	-3	-3	1	3
1990-11-27	1	新疆-乌鲁木齐市-头屯河区	6	-3	1	0	0	0	0	2	80000	60000	5	(空)	32.7562	0	2	60	59	162	17	1	5	4	1	5	2	1	-3	-3	-3	-3	-3	-3	-3	-3	-3	3	-3	-3	-3	1	2	2	-3	-3	-3	2	-3
1990-01-24	1	新疆-乌鲁木齐市-沙依巴克区	6	2	1	0	0	0	0	2	120000	90000	4	(空)	32	0	2	55	62	164	26	1	5	4	5	2	2	1	-3	-3	-3	-3	-3	-3	-3	-3	-3	3	-3	-3	-3	2	2	2	-3	-3	-3	1	2
1993-02-18	1	新疆-乌鲁木齐市-沙依巴克区	6	3	1	0	0	0	0	2	100000	100000	4	(空)	30.526	0	2	60	59	162	38	1	5	2	1	5	2	1	-3	-3	-3	-3	-3	-3	-3	-3	-3	3	-3	-3	-3	1	1	2	-3	-3	-3	2	-3
1996-01-08	1	新疆-乌鲁木齐市-头屯河区	5	3	1	0	1	0	0	2	120000	100000	5	(空)	27.6384	0	2	66	64	177	24	1	5	4	5	5	2	1	-3	-3	-3	-3	-3	-3	-3	-3	-3	3	-3	-3	-3	2	1	2	-3	-3	-3	2	-3
1991-11-15	1	新疆-乌鲁木齐市-沙依巴克区	7	2	1	0	0	0	0	2	200000	150000	5	(空)	31.789	0	2	60	59	162	30	1	5	4	2	5	2	1	-3	-3	-3	-3	-3	-3	-3	-3	-3	3	-3	-3	-3	2	2	2	-3	-3	-3	2	-3
1997-10-27	4	新疆-乌鲁木齐市-乌鲁木齐县	6	9	1	0	0	0	0	2	50000	30000	5	(空)	24	0	2	60	71	167	30	1	5	4	5	5	2	1	-3	-3	-3	-3	-3	-3	-3	-3	-3	3	-3	-3	-3	2	2	2	-3	-3	-3	2	-3
1989-07-15	3	新疆-乌鲁木齐市-天山区	7	9	1	0	0	0	0	2	100000	80000	5	(空)	34.126	0	2	60	59	162	24	1	5	4	1	5	2	1	-3	-3	-3	-3	-3	-3	-3	-3	-3	3	-3	-3	-3	2	2	2	-3	-3	-3	1	2
1992-12-10	1	新疆-乌鲁木齐市-沙依巴克区	5	1	0	1	0	0	0	3	120000	100000	4	2020	27	0	2	50	52	163	13	1	5	4	5	2	2	1	-3	-3	-3	-3	-3	-3	-3	-3	-3	3	-3	-3	-3	2	2	2	-3	-3	-3	2	-3
1990-09-15	2	新疆-乌鲁木齐市-天山区	6	2	1	0	0	0	0	2	120000	120000	4	(空)	32	1	2	58	68	158	36	3	5	2	5	5	2	1	-3	-3	-3	-3	-3	-3	-3	-3	-3	3	-3	-3	-3	2	2	2	-3	-3	-3	2	-3
1986-01-15	1	新疆-乌鲁木齐市-头屯河区	5	1	1	0	0	0	0	3	100000	100000	5	2017	22	1	2	55	68	158	35	1	5	4	5	5	2	1	-3	-3	-3	-3	-3	-3	-3	-3	-3	3	-3	-3	-3	1	1	2	-3	-3	-3	2	-3
1993-01-08	1	新疆-乌鲁木齐市-沙依巴克区	6	1	1	0	0	0	0	2	130000	130000	4	2016	25	1	2	54	55	160	13	1	5	4	5	5	2	1	-3	-3	-3	-3	-3	-3	-3	-3	-3	3	-3	-3	-3	1	2	2	-3	-3	-3	2	-3
1992-12-24	1	新疆-乌鲁木齐市-沙依巴克区	6	2	1	0	0	0	0	4	130000	130000	4	2020	28	0	2	44	59	162	36	1	5	2	5	5	2	1	-3	-3	-3	-3	-3	-3	-3	-3	-3	3	-3	-3	-3	2	2	2	-3	-3	-3	2	-3
1996-12-04	3	新疆-乌鲁木齐市-头屯河区	6	3	1	0	0	0	0	2	60000	60000	4	(空)	26.7315	0	2	60	59	162	5	1	5	4	1	5	2	1	-3	-3	-3	-3	-3	-3	-3	-3	-3	3	-3	-3	-3	2	2	2	-3	-3	-3	2	-3
1997-06-14	3	新疆-乌鲁木齐市-天山区	4	-3	0	1	0	0	0	3	10000	10000	3	2014	18	1	2	48	51	155	12	1	5	4	5	5	2	1	-3	-3	-3	-3	-3	-3	-3	-3	-3	3	-3	-3	-3	2	2	2	-3	-3	-3	2	-3
1992-12-18	1	新疆-乌鲁木齐市-天山区	6	-3	0	1	0	0	0	2	100000	100000	3	2014	21	1	2	46	57	150	30	1	5	4	5	5	2	1	-3	-3	-3	-3	-3	-3	-3	-3	-3	3	-3	-3	-3	2	1	2	-3	-3	-3	2	-3
1986-06-19	2	新疆-昌吉回族自治州-呼图壁县	3	3	1	0	0	0	0	4	200000	1600000	4	2021	21	3	2	75	87	165	37	1	5	2	5	5	2	1	-3	-3	-3	-3	-3	-3	-3	-3	-3	3	-3	-3	-3	2	1	2	-3	-3	-3	2	-3
1993-03-13	1	新疆-乌鲁木齐市-沙依巴克区	5	-3	0	1	0	0	0	4	220000	180000	4	2020	26	1	2	58	72	162	33	1	5	1	1	5	2	1	-3	-3	-3	-3	-3	-3	-3	-3	-3	3	-3	-3	-3	1	1	2	-3	-3	-3	2	-3
1991-09-16	1	新疆-乌鲁木齐市-天山区	3	3	1	0	0	0	0	3	80000	140000	4	2022	31	0	2	86	91	158	34	1	5	2	5	2	2	1	-3	-3	-3	-3	-3	-3	-3	-3	-3	3	-3	-3	-3	1	1	2	-3	-3	-3	2	-3
1985-02-01	1	新疆-吐鲁番市-托克逊县	2	-3	0	1	0	0	0	3	150000	120000	4	2010	25	0	2	70	91	150	38	1	5	1	1	1	2	1	-3	-3	-3	-3	-3	-3	-3	-3	-3	3	-3	-3	-3	2	2	2	-3	-3	-3	2	-3
1982-09-02	1	新疆-乌鲁木齐市-沙依巴克区	6	-3	0	1	0	0	0	3	180000	150000	4	2011	29	1	2	66	71	163	26	1	5	3	5	1	2	1	-3	-3	-3	-3	-3	-3	-3	-3	-3	3	-3	-3	-3	2	2	2	-3	-3	-3	1	3
1990-06-21	1	新疆-乌鲁木齐市-新市区	5	-3	0	1	0	0	0	3	210000	160000	5	(空)	32	0	2	68	74	168	32	1	5	2	5	5	2	1	-3	-3	-3	-3	-3	-3	-3	-3	-3	3	-3	-3	-3	2	2	2	-3	-3	-3	2	-3
1991-02-05	1	新疆-乌鲁木齐市-米东区	5	-3	0	1	0	0	0	3	180000	150000	4	2020	30	0	2	72	82	164	36	1	5	1	5	5	2	2	2	1	2	2	8	2760	10	1	-3	3	-3	-3	-3	2	2	2	-3	-3	-3	1	2
1989-12-25	3	新疆-乌鲁木齐市-天山区	7	2	1	0	0	0	0	4	250000	190000	5	2019	27	0	2	58	69	155	36	1	5	4	5	5	2	1	-3	-3	-3	-3	-3	-3	-3	-3	-3	3	-3	-3	-3	2	2	2	-3	-3	-3	2	-3
1997-04-27	3	新疆-乌鲁木齐市-天山区	6	2	1	0	0	0	0	2	180000	150000	4	2022	25	0	2	55	69	165	39	1	5	1	5	5	2	1	-3	-3	-3	-3	-3	-3	-3	-3	-3	3	-3	-3	-3	2	2	2	-3	-3	-3	2	-3
34274	1	新疆-乌鲁木齐市-沙依巴克区	5	-3	0	0	0	1	0	2	11000	11000	5	(空)	29.8247	0	2	60	59	162	25	1	5	4	5	5	2	1	-3	-3	-3	-3	-3	-3	-3	-3	-3	3	-3	-3	-3	2	2	2	-3	-3	-3	2	-3
1993-05-18	1	新疆-乌鲁木齐市-头屯河区	5	2	0	0	0	1	0	5	10000	80000	5	(空)	22	1	2	58	68	160	26	1	5	4	5	1	2	1	-3	-3	-3	-3	-3	-3	-3	-3	-3	3	-3	-3	-3	1	1	2	-3	-3	-3	2	-3
1991-10-10	1	新疆-乌鲁木齐市-沙依巴克区	4	-3	1	0	0	0	0	3	20000	40000	4	2015	21	1	2	60	66	160	38	1	5	4	5	5	2	1	-3	-3	-3	-3	-3	-3	-3	-3	-3	3	-3	-3	-3	2	2	2	-3	-3	-3	2	-3
2000-04-12	2	新疆-乌鲁木齐市-沙依巴克区	2	-3	0	1	0	0	0	5	200000	50000	2	2020	20	0	2	42	57	153	29	1	5	4	5	5	2	1	-3	-3	-3	-3	-3	-3	-3	-3	-3	3	-3	-3	-3	2	1	2	-3	-3	-3	2	-3
1992-05-01	3	新疆-乌鲁木齐市-沙依巴克区	6	2	1	0	0	0	0	2	120000	120000	4	2022	30	0	2	58	68	156	34	1	5	2	1	5	2	1	-3	-3	-3	-3	-3	-3	-3	-3	-3	3	-3	-3	-3	2	2	2	-3	-3	-3	2	-3
1993-09-18	2	新疆-乌鲁木齐市-沙依巴克区	7	-3	0	1	0	0	0	2	120000	100000	4	(空)	29	0	2	73	77	163	25	1	5	4	5	5	2	1	-3	-3	-3	-3	-3	-3	-3	-3	-3	3	-3	-3	-3	2	2	2	-3	-3	-3	1	3
1996-08-12	1	新疆-乌鲁木齐市-沙依巴克区	5	-3	0	1	0	0	0	5	200000	50000	5	2022	26	0	2	62	70	162	26	1	5	3	5	5	2	1	-3	-3	-3	-3	-3	-3	-3	-3	-3	3	-3	-3	-3	2	1	2	-3	-3	-3	1	3
1993-11-24	3	新疆-乌鲁木齐市-天山区	6	2	1	0	0	0	0	2	120000	100000	5	(空)	29.7616	0	2	60	75	158	36	1	5	4	1	5	2	1	-3	-3	-3	-3	-3	-3	-3	-3	-3	3	-3	-3	-3	2	2	2	-3	-3	-3	1	1
1997-11-19	3	新疆-乌鲁木齐市-天山区	5	2	1	0	0	0	0	2	150000	72000	4	(空)	25	0	2	55	75	170	39	1	5	3	5	5	2	1	-3	-3	-3	-3	-3	-3	-3	-3	-3	3	-3	-3	-3	2	2	2	-3	-3	-3	2	-3
1991-07-27	4	新疆-乌鲁木齐市-头屯河区	5	4	1	0	0	0	0	2	12000	30000	4	2022	31	0	2	68	78	165	31	1	5	4	1	5	2	1	-3	-3	-3	-3	-3	-3	-3	-3	-3	3	-3	-3	-3	2	2	2	-3	-3	-3	2	-3
1990-07-06	1	新疆-乌鲁木齐市-沙依巴克区	6	3	1	0	0	0	0	2	190000	85000	4	2022	31	1	2	57	58	167	19	1	5	4	5	5	2	1	-3	-3	-3	-3	-3	-3	-3	-3	-3	3	-3	-3	-3	2	2	2	-3	-3	-3	2	-3
1992-09-24	1	新疆-乌鲁木齐市-沙依巴克区	6	3	1	0	0	0	0	2	180000	85000	4	(空)	30	0	2	51	52	158	12	1	5	4	5	5	2	1	-3	-3	-3	-3	-3	-3	-3	-3	-3	3	-3	-3	-3	2	2	2	-3	-3	-3	2	-3
1989-06-05	3	新疆-乌鲁木齐市-天山区	6	2	1	0	0	0	0	2	72000	100000	4	(空)	33	0	2	50	61	160	26	1	5	4	5	1	2	1	-3	-3	-3	-3	-3	-3	-3	-3	-3	3	-3	-3	-3	2	2	2	-3	-3	-3	1	4
1997-03-08	3	新疆-乌鲁木齐市-米东区	2	-3	0	1	0	0	0	2	100000	56000	3	2013	19	0	2	58	70	160	41	1	5	4	3	5	2	1	-3	-3	-3	-3	-3	-3	-3	-3	-3	3	-3	-3	-3	2	2	2	-3	-3	-3	2	-3
1996-06-12	3	新疆-乌鲁木齐市-天山区	6	3	1	0	0	0	0	3	130000	80000	2	2022	26	0	2	59	70	164	25	1	5	4	5	5	2	1	-3	-3	-3	-3	-3	-3	-3	-3	-3	3	-3	-3	-3	2	2	2	-3	-3	-3	1	2
1995-07-25	1	新疆-乌鲁木齐市-天山区	7	2	1	0	0	0	0	2	80000	70000	6	(空)	27	0	2	47	56	160	25	1	5	4	5	5	2	1	-3	-3	-3	-3	-3	-3	-3	-3	-3	3	-3	-3	-3	2	2	2	-3	-3	-3	1	4
1992-06-28	1	新疆-塔城地区-塔城市	3	-3	0	1	0	0	0	3	180000	95000	5	2021	26	1	2	56	65	168	23	1	5	4	1	5	2	1	-3	-3	-3	-3	-3	-3	-3	-3	-3	3	-3	-3	-3	2	2	2	-3	-3	-3	2	-3
2001-04-22	2	新疆-乌鲁木齐市-沙依巴克区	3	-3	0	1	0	0	0	2	180000	85000	4	(空)	21	0	2	69	70	167	10	1	5	4	5	5	2	1	-3	-3	-3	-3	-3	-3	-3	-3	-3	3	-3	-3	-3	2	2	2	-3	-3	-3	2	-3
1989-01-05	2	新疆-乌鲁木齐市-沙依巴克区	6	-3	1	0	0	0	0	4	60000	50000	2	2009	20	0	2	58	66	164	27	1	5	4	5	5	2	1	-3	-3	-3	-3	-3	-3	-3	-3	-3	3	-3	-3	-3	2	2	2	-3	-3	-3	1	3
1989-12-20	2	新疆-乌鲁木齐市-新市区	6	2	1	0	0	0	0	3	200000	100000	4	2019	30	0	2	62	65	168	17	1	5	4	1	5	2	1	-3	-3	-3	-3	-3	-3	-3	-3	-3	3	-3	-3	-3	1	2	2	-3	-3	-3	2	-3
1992-02-27	1	新疆-乌鲁木齐市-沙依巴克区	6	2	1	0	0	0	0	3	120000	100000	4	2022	30	0	2	80	98	165	34	1	5	4	5	5	2	1	-3	-3	-3	-3	-3	-3	-3	-3	-3	3	-3	-3	-3	2	2	2	-3	-3	-3	2	-3
1995-11-03	1	新疆-乌鲁木齐市-天山区	6	1	1	1	0	0	0	2	12000	50000	4	(空)	27.8192	0	2	60	59	162	13	1	5	4	5	1	2	1	-3	-3	-3	-3	-3	-3	-3	-3	-3	3	-3	-3	-3	1	2	1	4	3	2	1	2
1992-07-21	1	新疆-乌鲁木齐市-乌鲁木齐县	5	9	1	0	0	0	0	5	120000	10000	4	2019	18	1	2	57	69	164	28	1	5	4	5	5	2	1	-3	-3	-3	-3	-3	-3	-3	-3	-3	3	-3	-3	-3	1	1	2	-3	-3	-3	1	2
2000-08-14	3	新疆-乌鲁木齐市-沙依巴克区	6	-3	0	0	0	1	0	2	120000	1200000	6	2022	22	0	2	76	83	167	26	1	5	4	5	5	2	1	-3	-3	-3	-3	-3	-3	-3	-3	-3	3	-3	-3	-3	2	1	1	4	2	1	2	-3
1996-06-19	1	新疆-乌鲁木齐市-沙依巴克区	6	3	1	0	0	0	0	2	100000	60000	4	(空)	27.1918	0	2	60	59	162	32	1	5	4	5	5	2	1	-3	-3	-3	-3	-3	-3	-3	-3	-3	3	-3	-3	-3	2	2	2	-3	-3	-3	2	-3
1995-03-18	1	新疆-乌鲁木齐市-头屯河区	5	2	1	0	0	0	0	2	100000	50000	4	(空)	28.4493	0	2	60	59	162	13	1	5	4	5	5	2	1	-3	-3	-3	-3	-3	-3	-3	-3	-3	3	-3	-3	-3	2	2	2	-3	-3	-3	1	2
1996-07-13	1	新疆-乌鲁木齐市-头屯河区	5	9	1	0	0	0	0	2	200000	200000	6	(空)	26	0	2	48	55	165	19	1	5	4	5	5	2	1	-3	-3	-3	-3	-3	-3	-3	-3	-3	3	-3	-3	-3	2	2	2	-3	-3	-3	2	-3
1989-12-29	3	新疆-乌鲁木齐市-天山区	7	2	1	0	0	0	0	3	120000	80000	6	2021	28	1	2	65	72	173	25	1	5	4	5	5	2	1	-3	-3	-3	-3	-3	-3	-3	-3	-3	3	-3	-3	-3	2	2	2	-3	-3	-3	1	2
1989-01-04	1	新疆-乌鲁木齐市-头屯河区	6	2	1	0	0	0	0	2	200000	60000	5	(空)	34.6521	0	2	60	59	162	26	1	5	4	5	5	2	1	-3	-3	-3	-3	-3	-3	-3	-3	-3	3	-3	-3	-3	2	2	2	-3	-3	-3	2	-3
2000-03-16	1	新疆-乌鲁木齐市-天山区	6	5	1	0	0	0	0	2	100000	100000	2	(空)	24	0	2	60	67	160	25	1	5	4	5	5	2	1	-3	-3	-3	-3	-3	-3	-3	-3	-3	3	-3	-3	-3	2	2	2	-3	-3	-3	2	-3
1979-11-27	1	新疆-塔城地区-沙湾市	3	5	0	1	0	0	0	2	150000	50000	4	2015	24	2	2	62	66	164	26	1	5	4	5	5	2	1	-3	-3	-3	-3	-3	-3	-3	-3	-3	3	-3	-3	-3	2	2	2	-3	-3	-3	1	3
1992-03-30	1	新疆-乌鲁木齐市-水磨沟区	3	5	0	1	0	0	0	2	50000	40000	4	(空)	31.4164	0	2	60	59	162	13	1	5	4	5	5	2	1	-3	-3	-3	-3	-3	-3	-3	-3	-3	3	-3	-3	-3	1	2	2	-3	-3	-3	2	-3
1993-12-03	1	新疆-乌鲁木齐市-头屯河区	6	3	1	0	0	0	0	2	10000	10000	1	(空)	29.737	0	2	60	59	162	36	1	4	4	2	5	2	1	-3	-3	-3	-3	-3	-3	-3	-3	-3	3	-3	-3	-3	1	2	2	-3	-3	-3	1	3
1979-11-09	1	新疆-昌吉回族自治州-昌吉市	5	5	1	0	0	0	0	4	200000	100000	6	2022	24	4	2	55	58	160	6	1	5	1	3	1	2	1	-3	-3	-3	-3	-3	-3	-3	-3	-3	3	-3	-3	-3	2	2	2	-3	-3	-3	1	3
1987-10-02	1	新疆-乌鲁木齐市-米东区	5	3	1	0	0	0	0	2	150000	60000	4	(空)	35.9123	0	2	60	59	162	26	1	5	4	5	5	2	1	-3	-3	-3	-3	-3	-3	-3	-3	-3	3	-3	-3	-3	2	2	2	-3	-3	-3	2	-3
1986-11-24	1	新疆-乌鲁木齐市-米东区	5	3	1	0	0	0	0	4	120000	60000	4	2016	28	1	2	62	59	158	26	1	5	4	2	1	2	1	-3	-3	-3	-3	-3	-3	-3	-3	-3	3	-3	-3	-3	1	1	2	-3	-3	-3	1	2
1997-11-13	1	新疆-乌鲁木齐市-米东区	3	9	0	0	0	0	1	6	110000	100000	3	2022	24	0	2	68	72	159	12	1	5	4	5	5	2	1	-3	-3	-3	-3	-3	-3	-3	-3	-3	3	-3	-3	-3	2	1	2	-3	-3	-3	2	-3
1997-09-05	2	新疆-乌鲁木齐市-头屯河区	5	3	1	0	0	0	0	2	120000	100000	5	(空)	25	0	2	56	68	154	25	1	4	3	5	4	2	1	-3	-3	-3	-3	-3	-3	-3	-3	-3	3	-3	-3	-3	1	1	2	-3	-3	-3	1	2
1992-09-12	1	新疆-乌鲁木齐市-沙依巴克区	5	2	1	0	0	0	0	3	100000	60000	4	2022	27	2	2	55	57	164	13	1	5	4	5	2	2	1	-3	-3	-3	-3	-3	-3	-3	-3	-3	3	-3	-3	-3	2	2	2	-3	-3	-3	1	2
1999-07-13	2	新疆-乌鲁木齐市-天山区	3	-3	0	1	0	0	0	5	200000	60000	1	(空)	19	0	2	49	58	165	36	1	5	4	5	5	2	1	-3	-3	-3	-3	-3	-3	-3	-3	-3	3	-3	-3	-3	2	2	2	-3	-3	-3	2	-3
1994-05-18	2	新疆-乌鲁木齐市-沙依巴克区	5	2	1	0	0	0	0	2	60000	55000	3	2022	28	0	2	45	52	155	22	1	5	4	5	5	2	1	-3	-3	-3	-3	-3	-3	-3	-3	-3	3	-3	-3	-3	2	2	2	-3	-3	-3	2	-3
2001-08-05	3	新疆-乌鲁木齐市-水磨沟区	3	-3	0	1	0	0	0	2	36000	36000	3	2022	20	0	2	52	61	152	34	1	5	4	5	5	2	1	-3	-3	-3	-3	-3	-3	-3	-3	-3	3	-3	-3	-3	2	2	2	-3	-3	-3	2	-3
1995-08-23	2	新疆-乌鲁木齐市-天山区	5	1	1	0	0	0	0	5	200000	180000	4	2022	27	0	2	74	88	162	38	1	5	4	5	5	2	1	-3	-3	-3	-3	-3	-3	-3	-3	-3	3	-3	-3	-3	2	2	2	-3	-3	-3	2	-3
1988-10-08	1	新疆-乌鲁木齐市-水磨沟区	5	4	1	0	0	0	0	6	300000	200000	4	2022	35	0	2	73	90	167	40	1	5	4	5	5	2	1	-3	-3	-3	-3	-3	-3	-3	-3	-3	3	-3	-3	-3	2	2	2	-3	-3	-3	2	-3
1988-01-24	1	新疆-乌鲁木齐市-水磨沟区	6	2	1	0	0	0	0	3	300000	200000	4	2022	35	0	2	53	73	170	40	1	5	4	5	5	2	1	-3	-3	-3	-3	-3	-3	-3	-3	-3	3	-3	-3	-3	2	2	2	-3	-3	-3	2	-3
2000-11-11	1	新疆-乌鲁木齐市-水磨沟区	6	2	1	0	0	0	0	4	200000	100000	6	(空)	22	0	2	50	65	166	2	1	5	4	5	5	2	1	-3	-3	-3	-3	-3	-3	-3	-3	-3	3	-3	-3	-3	2	2	2	-3	-3	-3	2	-3
1990-03-08	1	新疆-乌鲁木齐市-水磨沟区	6	2	1	0	0	0	0	5	300000	280000	4	2022	32	0	2	48	65	165	39	1	5	4	5	5	2	1	-3	-3	-3	-3	-3	-3	-3	-3	-3	3	-3	-3	-3	2	2	2	-3	-3	-3	1	4
1993-02-08	1	新疆-乌鲁木齐市-新市区	5	2	1	0	0	0	0	4	499999	320000	4	2022	31	0	2	50	65	165	39	1	5	4	5	5	2	1	-3	-3	-3	-3	-3	-3	-3	-3	-3	3	-3	-3	-3	2	2	2	-3	-3	-3	1	2
1992-05-11	1	新疆-乌鲁木齐市-沙依巴克区	6	2	1	0	0	0	0	2	300000	250000	4	2023	31	0	2	72	76	163	6	1	5	4	5	5	2	1	-3	-3	-3	-3	-3	-3	-3	-3	-3	3	-3	-3	-3	2	2	2	-3	-3	-3	2	-3
1991-10-02	1	新疆-乌鲁木齐市-天山区	5	-3	1	0	0	0	0	2	120000	100000	4	2022	30	0	2	63	83	160	38	1	5	2	5	5	2	1	-3	-3	-3	-3	-3	-3	-3	-3	-3	3	-3	-3	-3	2	2	2	-3	-3	-3	2	-3
1988-07-08	1	新疆-乌鲁木齐市-头屯河区	5	2	1	0	0	0	0	4	300000	200000	4	2022	35	0	2	54	65	156	38	1	5	4	5	5	2	1	-3	-3	-3	-3	-3	-3	-3	-3	-3	3	-3	-3	-3	2	2	2	-3	-3	-3	2	-3
1980-09-22	1	新疆-乌鲁木齐市-天山区	5	5	1	0	0	0	0	3	150000	100000	4	2022	30	1	2	66	70	165	26	1	5	1	1	1	2	1	-3	-3	-3	-3	-3	-3	-3	-3	-3	3	-3	-3	-3	2	2	2	-3	-3	-3	1	3
1995-02-18	3	新疆-乌鲁木齐市-沙依巴克区	3	4	1	0	0	0	0	2	200000	50000	4	(空)	28.526	0	2	60	59	162	27	1	5	4	5	5	2	1	-3	-3	-3	-3	-3	-3	-3	-3	-3	3	-3	-3	-3	2	2	2	-3	-3	-3	2	-3
1993-04-09	3	新疆-乌鲁木齐市-沙依巴克区	3	-3	1	0	0	0	0	2	150000	60000	4	2016	24	0	2	60	59	162	26	1	5	4	5	5	2	1	-3	-3	-3	-3	-3	-3	-3	-3	-3	3	-3	-3	-3	2	2	2	-3	-3	-3	2	-3
1993-01-27	1	新疆-乌鲁木齐市-米东区	6	3	1	0	0	0	0	2	50000	30000	3	(空)	30.5863	0	2	60	59	162	38	1	5	4	5	5	2	1	-3	-3	-3	-3	-3	-3	-3	-3	-3	3	-3	-3	-3	2	1	2	-3	-3	-3	2	-3
1981-03-09	3	新疆-乌鲁木齐市-天山区	3	-3	1	0	0	0	0	2	1500000	50000	4	(空)	42.4822	0	2	60	59	162	26	1	5	4	5	5	2	1	-3	-3	-3	-3	-3	-3	-3	-3	-3	3	-3	-3	-3	2	2	2	-3	-3	-3	2	-3
1992-10-09	1	新疆-乌鲁木齐市-米东区	5	3	1	0	0	0	0	2	50000	20000	4	(空)	30.8877	0	2	60	59	162	34	1	5	4	2	5	2	1	-3	-3	-3	-3	-3	-3	-3	-3	-3	3	-3	-3	-3	2	2	2	-3	-3	-3	2	-3
1988-11-10	1	新疆-乌鲁木齐市-米东区	5	5	1	0	0	0	0	2	40000	20000	4	(空)	34.8027	0	2	60	59	162	14	1	5	4	5	5	2	1	-3	-3	-3	-3	-3	-3	-3	-3	-3	3	-3	-3	-3	2	2	2	-3	-3	-3	2	-3
1991-05-01	2	新疆-乌鲁木齐市-沙依巴克区	5	1	1	0	0	0	0	2	170000	80000	5	2022	29	0	2	55	64	160	26	1	5	4	4	5	2	1	-3	-3	-3	-3	-3	-3	-3	-3	-3	3	-3	-3	-3	2	2	2	-3	-3	-3	1	2
1993-02-15	1	新疆-乌鲁木齐市-新市区	5	3	1	0	0	0	0	2	50000	20000	4	(空)	30.5342	0	2	60	59	162	27	1	5	4	5	5	2	1	-3	-3	-3	-3	-3	-3	-3	-3	-3	3	-3	-3	-3	2	2	2	-3	-3	-3	2	-3
1990-12-12	6	新疆-乌鲁木齐市-天山区	6	-3	1	0	0	0	0	2	200000	50000	4	(空)	32.7151	0	2	60	59	162	25	1	5	4	5	5	2	1	-3	-3	-3	-3	-3	-3	-3	-3	-3	3	-3	-3	-3	2	2	2	-3	-3	-3	2	-3
2003-05-07	1	新疆-乌鲁木齐市-天山区	4	5	0	1	0	0	0	2	40000	20000	4	(空)	20.3068	0	2	60	59	162	39	1	2	4	5	5	2	1	-3	-3	-3	-3	-3	-3	-3	-3	-3	3	-3	-3	-3	2	2	2	-3	-3	-3	2	-3
1995-03-10	1	新疆-乌鲁木齐市-头屯河区	5	9	1	0	1	0	0	2	120000	45000	6	(空)	27	0	2	53	69	158	37	1	5	4	5	5	2	1	-3	-3	-3	-3	-3	-3	-3	-3	-3	3	-3	-3	-3	1	2	2	-3	-3	-3	1	2
1992-05-26	1	新疆-乌鲁木齐市-头屯河区	5	3	1	0	0	0	0	2	50000	10000	4	(空)	31.2603	0	2	60	59	162	38	1	5	4	5	5	2	1	-3	-3	-3	-3	-3	-3	-3	-3	-3	3	-3	-3	-3	2	2	2	-3	-3	-3	2	-3
1985-08-03	1	新疆-乌鲁木齐市-天山区	6	2	1	0	0	0	0	2	200000	60000	4	(空)	38.0767	0	2	60	59	162	24	1	5	4	5	5	2	1	-3	-3	-3	-3	-3	-3	-3	-3	-3	3	-3	-3	-3	2	2	2	-3	-3	-3	2	-3
1994-01-08	1	新疆-乌鲁木齐市-米东区	4	5	1	0	0	0	0	2	50000	15000	4	(空)	29.6384	0	2	60	59	162	38	1	5	4	5	5	2	1	-3	-3	-3	-3	-3	-3	-3	-3	-3	3	-3	-3	-3	2	2	2	-3	-3	-3	2	-3
1988-12-18	1	新疆-乌鲁木齐市-水磨沟区	5	3	1	0	0	0	0	2	50000	20000	4	(空)	34.6986	0	2	60	59	162	36	1	2	4	5	5	2	1	-3	-3	-3	-3	-3	-3	-3	-3	-3	3	-3	-3	-3	2	2	2	-3	-3	-3	2	-3
1991-10-02	1	新疆-乌鲁木齐市-新市区	5	5	1	0	0	0	0	2	60000	20000	4	(空)	31.9096	0	2	60	59	162	39	1	1	2	5	5	1	1	-3	-3	-3	-3	-3	-3	-3	-3	-3	3	-3	-3	-3	2	2	2	-3	-3	-3	2	-3
1995-01-07	3	新疆-乌鲁木齐市-沙依巴克区	6	5	0	1	0	0	0	2	36000	36000	3	(空)	27	0	2	43	55	162	27	1	5	4	5	5	2	1	-3	-3	-3	-3	-3	-3	-3	-3	-3	3	-3	-3	-3	2	2	2	-3	-3	-3	1	2
2001-04-13	1	新疆-乌鲁木齐市-新市区	6	3	1	0	0	0	0	2	50000	20000	4	(空)	22.3726	0	2	60	59	162	37	1	5	4	5	5	2	1	-3	-3	-3	-3	-3	-3	-3	-3	-3	3	-3	-3	-3	2	2	2	-3	-3	-3	2	-3
1996-06-24	1	新疆-乌鲁木齐市-新市区	6	5	1	0	0	0	0	2	80000	20000	4	(空)	27.1781	0	2	60	59	162	32	1	2	4	5	5	2	1	-3	-3	-3	-3	-3	-3	-3	-3	-3	3	-3	-3	-3	2	2	2	-3	-3	-3	2	-3
1989-12-29	1	新疆-乌鲁木齐市-新市区	6	3	1	0	0	0	0	2	50000	20000	4	(空)	33.6685	0	2	60	59	162	20	1	5	4	5	5	2	1	-3	-3	-3	-3	-3	-3	-3	-3	-3	3	-3	-3	-3	2	2	2	-3	-3	-3	2	-3
2000-01-10	3	新疆-乌鲁木齐市-新市区	5	-3	0	0	0	0	1	2	100000	150000	3	(空)	23	0	2	52	58	160	26	1	5	4	5	5	2	1	-3	-3	-3	-3	-3	-3	-3	-3	-3	3	-3	-3	-3	2	2	2	-3	-3	-3	1	2
1995-05-26	3	新疆-乌鲁木齐市-天山区	6	3	1	0	0	0	0	2	150000	120000	2	2022	27	0	2	65	77	160	25	1	5	4	5	5	2	1	-3	-3	-3	-3	-3	-3	-3	-3	-3	3	-3	-3	-3	2	2	2	-3	-3	-3	2	-3
1987-02-10	2	新疆-乌鲁木齐市-米东区	5	5	1	0	0	0	0	2	50000	20000	4	(空)	36.5534	0	2	60	59	162	39	1	5	1	5	5	2	1	-3	-3	-3	-3	-3	-3	-3	-3	-3	3	-3	-3	-3	2	2	2	-3	-3	-3	2	-3
1989-07-20	2	新疆-乌鲁木齐市-新市区	5	3	1	0	0	0	0	2	50000	20000	4	(空)	34.1123	0	2	60	59	162	29	1	5	4	5	5	2	1	-3	-3	-3	-3	-3	-3	-3	-3	-3	3	-3	-3	-3	2	2	2	-3	-3	-3	2	-3
1993-12-09	1	新疆-乌鲁木齐市-新市区	6	3	1	0	0	0	0	2	80000	20000	4	(空)	29.7205	0	2	60	59	162	20	1	1	4	5	1	2	1	-3	-3	-3	-3	-3	-3	-3	-3	-3	3	-3	-3	-3	2	2	2	-3	-3	-3	1	1
1994-06-17	2	新疆-乌鲁木齐市-新市区	5	3	1	0	0	0	0	2	150000	70000	4	(空)	29.2	0	2	60	59	162	13	1	5	4	5	5	2	1	-3	-3	-3	-3	-3	-3	-3	-3	-3	3	-3	-3	-3	2	2	2	-3	-3	-3	2	-3
1988-09-14	1	新疆-乌鲁木齐市-水磨沟区	5	3	1	0	0	0	0	2	50000	20000	4	(空)	34.9589	0	2	60	59	162	28	1	5	4	5	5	2	1	-3	-3	-3	-3	-3	-3	-3	-3	-3	3	-3	-3	-3	2	2	2	-3	-3	-3	2	-3
1997-07-02	3	新疆-乌鲁木齐市-沙依巴克区	5	9	1	0	0	0	0	5	50000	45000	2	(空)	26.1562	0	2	60	59	162	32	1	5	4	5	5	2	1	-3	-3	-3	-3	-3	-3	-3	-3	-3	3	-3	-3	-3	2	2	2	-3	-3	-3	1	4
1996-12-15	3	新疆-乌鲁木齐市-天山区	6	5	1	0	0	0	0	2	100000	80000	4	(空)	25	0	2	55	66	172	29	1	5	4	2	5	2	1	-3	-3	-3	-3	-3	-3	-3	-3	-3	3	-3	-3	-3	2	2	2	-3	-3	-3	2	-3
1990-06-20	3	新疆-吐鲁番市-鄯善县	6	-3	1	0	0	0	0	2	200000	50000	3	(空)	33.1945	0	2	60	59	162	40	1	5	4	5	5	2	1	-3	-3	-3	-3	-3	-3	-3	-3	-3	3	-3	-3	-3	2	2	2	-3	-3	-3	2	-3
1993-07-07	4	新疆-乌鲁木齐市-天山区	6	9	0	0	0	1	0	2	140000	140000	4	2019	25	0	2	70	70	162	8	1	5	4	1	1	2	1	-3	-3	-3	-3	-3	-3	-3	-3	-3	3	-3	-3	-3	1	2	2	-3	-3	-3	2	-3
1983-10-07	1	新疆-乌鲁木齐市-天山区	6	9	1	0	0	0	0	3	20000	20000	3	2011	28	1	2	58	59	164	6	1	5	4	1	2	2	1	-3	-3	-3	-3	-3	-3	-3	-3	-3	3	-3	-3	-3	2	1	1	4	1	2	2	-3
1994-03-09	1	新疆-乌鲁木齐市-水磨沟区	5	2	1	0	0	0	0	3	200000	180000	4	2022	28	0	2	54	65	162	40	1	5	4	5	5	2	1	-3	-3	-3	-3	-3	-3	-3	-3	-3	3	-3	-3	-3	2	2	2	-3	-3	-3	2	-3
1992-03-09	1	新疆-乌鲁木齐市-沙依巴克区	5	2	1	0	0	0	0	4	300000	280000	4	2022	28	0	2	58	67	163	40	1	5	4	5	5	2	1	-3	-3	-3	-3	-3	-3	-3	-3	-3	3	-3	-3	-3	2	2	2	-3	-3	-3	2	-3
1993-03-09	1	新疆-乌鲁木齐市-天山区	6	2	1	0	0	0	0	4	200000	250000	4	2022	29	0	2	52	62	163	40	1	5	4	5	5	2	1	-3	-3	-3	-3	-3	-3	-3	-3	-3	3	-3	-3	-3	2	2	2	-3	-3	-3	1	4
1993-03-09	1	新疆-乌鲁木齐市-新市区	5	2	1	0	0	0	0	3	120000	130000	4	2022	29	0	2	58	75	164	40	1	5	4	5	5	2	1	-3	-3	-3	-3	-3	-3	-3	-3	-3	3	-3	-3	-3	2	2	2	-3	-3	-3	2	-3
1987-04-05	5	新疆-乌鲁木齐市-天山区	6	3	1	0	0	0	0	2	100000	50000	5	2009	22	1	2	68	93	165	39	1	5	1	2	5	2	1	-3	-3	-3	-3	-3	-3	-3	-3	-3	3	-3	-3	-3	2	2	2	-3	-3	-3	1	2
1987-06-06	1	新疆-乌鲁木齐市-头屯河区	4	5	0	1	0	0	0	3	10000	5000	3	2013	26	1	2	56	70	158	41	1	5	4	5	5	2	1	-3	-3	-3	-3	-3	-3	-3	-3	-3	3	-3	-3	-3	1	1	2	-3	-3	-3	1	1
1988-10-19	1	新疆-乌鲁木齐市-沙依巴克区	4	-3	0	1	0	0	0	4	50000	40000	3	2018	29	1	2	50	66	158	36	1	5	4	5	5	2	1	-3	-3	-3	-3	-3	-3	-3	-3	-3	3	-3	-3	-3	2	2	1	3	3	3	2	-3
1995-01-28	1	新疆-乌鲁木齐市-沙依巴克区	6	2	1	0	0	0	0	2	80000	60000	3	(空)	28	0	2	65	65	162	6	1	5	4	5	5	2	2	1	-3	2	2	(空)	3308	(空)	1	-3	3	-3	-3	-3	2	2	2	-3	-3	-3	1	2
1996-04-15	1	新疆-乌鲁木齐市-达坂城区	5	3	1	0	0	0	0	2	50000	20000	5	(空)	26	0	2	54	56	172	8	1	5	3	5	5	2	1	-3	-3	-3	-3	-3	-3	-3	-3	-3	3	-3	-3	-3	1	2	2	-3	-3	-3	2	-3
1990-03-03	4	新疆-乌鲁木齐市-新市区	6	2	1	0	0	0	0	3	72000	70000	6	(空)	33	0	2	64	84	166	36	1	5	4	5	5	2	1	-3	-3	-3	-3	-3	-3	-3	-3	-3	3	-3	-3	-3	2	2	2	-3	-3	-3	1	3
1990-02-14	1	新疆-乌鲁木齐市-新市区	6	1	1	0	0	0	0	3	140000	200000	5	2021	31	1	2	55	65	160	41	1	5	2	5	5	2	1	-3	-3	-3	-3	-3	-3	-3	-3	-3	3	-3	-3	-3	2	2	2	-3	-3	-3	2	-3
1996-04-22	1	新疆-哈密市-伊州区	5	2	1	0	0	0	0	3	50000	50000	4	2022	22	2	2	46	52	162	37	1	5	4	3	5	2	2	2	5	2	2	8	2720	10	1	-3	3	-3	-3	-3	2	2	2	-3	-3	-3	1	1
1989-11-13	1	新疆-乌鲁木齐市-沙依巴克区	5	5	1	0	0	0	0	4	10000	6000	5	2020	25	3	2	73	81	163	31	1	5	4	5	5	2	1	-3	-3	-3	-3	-3	-3	-3	-3	-3	3	-3	-3	-3	2	2	2	-3	-3	-3	2	-3
2000-10-02	1	新疆-乌鲁木齐市-沙依巴克区	5	-3	0	1	0	0	0	5	60000	48000	4	(空)	22	0	2	55	65	169	36	1	5	4	5	5	2	1	-3	-3	-3	-3	-3	-3	-3	-3	-3	3	-3	-3	-3	2	2	2	-3	-3	-3	2	-3
1989-11-03	3	新疆-乌鲁木齐市-天山区	6	3	1	0	0	0	0	3	250000	180000	5	2016	26	0	2	54	71	160	37	1	5	3	5	5	2	2	2	8	2	2	9	3630	10	1	-3	3	-3	-3	-3	2	2	2	-3	-3	-3	1	2
1993-07-14	1	新疆-阿克苏地区-温宿县	4	-3	0	1	0	0	0	4	150000	130000	4	2021	20	0	2	64	74	153	34	1	5	4	5	5	2	1	-3	-3	-3	-3	-3	-3	-3	-3	-3	3	-3	-3	-3	2	1	2	-3	-3	-3	1	3
1996-04-07	3	新疆-乌鲁木齐市-天山区	5	2	1	0	0	0	0	3	200000	150000	4	2020	21	1	2	65	79	168	34	1	5	4	5	5	2	2	2	1	2	2	8	2640	10	1	-3	3	-3	-3	-3	1	1	2	-3	-3	-3	1	2
1998-01-02	3	新疆-乌鲁木齐市-天山区	5	3	1	0	0	0	0	2	36000	30000	4	(空)	25.6521	0	2	60	59	162	19	1	5	4	5	5	2	2	1	-3	1	2	(空)	3308	(空)	3	-3	3	-3	-3	-3	2	2	2	-3	-3	-3	2	-3
1991-06-05	1	新疆-乌鲁木齐市-天山区	4	-3	0	1	0	0	0	3	180000	150000	4	2014	22	0	2	65	89	165	38	1	5	4	5	5	2	2	1	-3	2	2	4	3200	10	1	-3	3	-3	-3	-3	2	1	2	-3	-3	-3	2	-3
1990-06-21	1	新疆-乌鲁木齐市-新市区	4	-3	0	1	0	0	0	2	140000	100000	3	2022	32	0	2	68	71	168	33	1	5	2	5	2	2	1	-3	-3	-3	-3	-3	-3	-3	-3	-3	3	-3	-3	-3	2	2	2	-3	-3	-3	1	3
1986-06-12	1	新疆-乌鲁木齐市-米东区	3	-3	0	1	0	0	0	4	200000	160000	3	2015	23	2	2	60	73	158	38	1	5	2	2	5	2	2	2	1	2	2	6	3310	10	1	-3	3	-3	-3	-3	1	1	2	-3	-3	-3	1	3
1990-04-23	3	新疆-乌鲁木齐市-米东区	3	-3	0	1	0	0	0	4	140000	100000	3	2021	20	1	2	78	96	158	41	1	5	4	5	1	2	2	1	-3	2	2	4	4500	10	1	-3	3	-3	-3	-3	2	2	2	-3	-3	-3	1	2
1985-05-24	1	新疆-乌鲁木齐市-天山区	6	3	0	0	1	0	0	2	150000	100000	5	(空)	38.2712	0	2	60	59	162	24	1	5	4	5	5	2	1	-3	-3	-3	-3	-3	-3	-3	-3	-3	3	-3	-3	-3	2	2	2	-3	-3	-3	2	-3
1991-11-11	2	新疆-乌鲁木齐市-沙依巴克区	4	-3	1	0	0	0	0	2	150000	50000	4	(空)	31.8	0	2	60	59	162	24	1	5	4	5	5	2	1	-3	-3	-3	-3	-3	-3	-3	-3	-3	3	-3	-3	-3	2	2	2	-3	-3	-3	2	-3
1985-01-25	1	新疆-乌鲁木齐市-沙依巴克区	6	3	1	0	0	0	0	2	100000	100000	4	2021	37	1	2	56	67	158	32	1	2	2	2	1	2	1	-3	-3	-3	-3	-3	-3	-3	-3	-3	3	-3	-3	-3	2	2	2	-3	-3	-3	2	-3
1996-08-12	1	新疆-乌鲁木齐市-沙依巴克区	6	2	1	0	0	0	0	4	80000	20000	2	(空)	25	0	2	48	61	167	38	1	5	2	5	5	2	1	-3	-3	-3	-3	-3	-3	-3	-3	-3	3	-3	-3	-3	2	2	2	-3	-3	-3	1	2
1994-08-03	4	新疆-乌鲁木齐市-达坂城区	3	-3	0	1	0	0	0	6	70000	20000	5	2014	18	0	2	55	66	167	26	1	5	4	5	5	1	1	-3	-3	-3	-3	-3	-3	-3	-3	-3	3	-3	-3	-3	1	1	1	4	3	1	1	4
1986-03-27	3	新疆-阿克苏地区-库车县	5	2	1	1	0	0	0	3	100000	80000	4	2022	36	0	2	65	77	167	39	1	5	4	5	5	2	1	-3	-3	-3	-3	-3	-3	-3	-3	-3	3	-3	-3	-3	2	2	2	-3	-3	-3	2	-3
1985-10-11	3	新疆-乌鲁木齐市-天山区	5	3	1	0	0	1	0	4	120000	80000	4	2009	24	0	2	64	75	135	39	1	5	4	5	5	2	1	-3	-3	-3	-3	-3	-3	-3	-3	-3	3	-3	-3	-3	2	2	2	-3	-3	-3	2	-3
1981-12-20	3	新疆-乌鲁木齐市-沙依巴克区	4	3	1	0	0	0	0	2	150000	100000	5	2010	29	0	2	64	80	163	37	1	5	3	5	5	2	1	-3	-3	-3	-3	-3	-3	-3	-3	-3	3	-3	-3	-3	2	2	2	-3	-3	-3	2	-3
1999-01-15	1	新疆-乌鲁木齐市-沙依巴克区	4	-3	1	0	0	0	0	2	200000	20000	4	(空)	24.6164	0	2	60	59	162	32	1	5	4	5	5	2	1	-3	-3	-3	-3	-3	-3	-3	-3	-3	3	-3	-3	-3	2	2	2	-3	-3	-3	2	-3
1994-03-04	1	新疆-乌鲁木齐市-天山区	6	9	1	0	0	0	0	2	200000	150000	4	(空)	29.4877	0	2	42	44	161	9	1	5	4	5	5	2	1	-3	-3	-3	-3	-3	-3	-3	-3	-3	3	-3	-3	-3	1	2	1	4	1	2	2	-3
1993-10-12	4	新疆-阿勒泰地区-青河县	6	2	1	0	0	0	0	2	200000	120000	4	2022	29.8795	0	2	45	54	165	39	1	5	4	5	5	2	1	-3	-3	-3	-3	-3	-3	-3	-3	-3	3	-3	-3	-3	2	2	2	-3	-3	-3	2	-3
1992-08-13	1	新疆-乌鲁木齐市-沙依巴克区	4	3	1	0	0	0	0	2	200000	1200000	4	2019	26	2	2	53	63	172	26	1	5	4	5	5	2	1	-3	-3	-3	-3	-3	-3	-3	-3	-3	3	-3	-3	-3	2	2	2	-3	-3	-3	1	2
2001-06-18	1	新疆-乌鲁木齐市-新市区	4	5	0	1	0	0	0	2	220000	150000	4	2021	20	1	2	45	56	160	23	1	5	4	5	5	2	1	-3	-3	-3	-3	-3	-3	-3	-3	-3	3	-3	-3	-3	2	2	2	-3	-3	-3	2	-3
1991-12-05	1	新疆-乌鲁木齐市-天山区	5	5	0	1	0	0	0	2	200000	120000	4	2022	30	0	2	63	75	163	37	1	5	2	5	2	2	1	-3	-3	-3	-3	-3	-3	-3	-3	-3	3	-3	-3	-3	2	2	2	-3	-3	-3	1	3
1985-03-13	3	新疆-乌鲁木齐市-沙依巴克区	6	-3	1	0	0	0	0	2	200000	20000	4	(空)	38.4685	0	2	60	59	162	40	1	5	4	5	5	2	1	-3	-3	-3	-3	-3	-3	-3	-3	-3	3	-3	-3	-3	2	2	2	-3	-3	-3	2	-3
1993-11-17	1	新疆-乌鲁木齐市-天山区	4	2	1	0	0	0	0	2	100000	80000	4	(空)	29.7808	0	2	60	59	162	25	1	5	4	5	5	2	1	-3	-3	-3	-3	-3	-3	-3	-3	-3	3	-3	-3	-3	2	2	2	-3	-3	-3	2	-3
1993-06-05	1	新疆-乌鲁木齐市-沙依巴克区	5	-3	1	0	0	0	0	2	1500000	50000	4	(空)	30.2329	0	2	60	59	162	24	1	5	4	5	5	2	1	-3	-3	-3	-3	-3	-3	-3	-3	-3	3	-3	-3	-3	2	1	2	-3	-3	-3	2	-3
1994-05-25	3	新疆-乌鲁木齐市-天山区	5	-3	1	0	0	0	0	2	2800000	50000	4	(空)	29.263	0	2	60	59	162	25	1	5	4	5	5	2	1	-3	-3	-3	-3	-3	-3	-3	-3	-3	3	-3	-3	-3	2	2	2	-3	-3	-3	2	-3
1992-03-23	4	新疆-阿勒泰地区-富蕴县	6	-3	0	0	0	0	1	2	1500000	50000	3	(空)	31.4356	0	2	60	59	162	26	1	1	4	5	5	2	1	-3	-3	-3	-3	-3	-3	-3	-3	-3	3	-3	-3	-3	2	2	2	-3	-3	-3	2	-3
1993-03-05	1	新疆-乌鲁木齐市-天山区	6	2	1	0	0	0	0	2	30000	20000	4	2021	30	0	2	55	60	164	16	1	5	4	5	5	2	1	-3	-3	-3	-3	-3	-3	-3	-3	-3	3	-3	-3	-3	1	2	2	-3	-3	-3	1	3
1996-07-20	1	新疆-乌鲁木齐市-新市区	5	-3	0	1	0	0	0	2	100000	10000	2	(空)	27.1068	0	2	60	59	162	17	1	5	4	5	5	2	1	-3	-3	-3	-3	-3	-3	-3	-3	-3	3	-3	-3	-3	1	1	2	-3	-3	-3	2	-3
1995-04-20	1	新疆-乌鲁木齐市-天山区	6	-3	1	0	0	0	0	2	200000	60000	4	(空)	28.3589	0	2	60	59	162	37	1	5	4	5	5	2	1	-3	-3	-3	-3	-3	-3	-3	-3	-3	3	-3	-3	-3	2	2	2	-3	-3	-3	2	-3
1994-10-05	2	新疆-乌鲁木齐市-水磨沟区	6	-3	1	0	0	0	0	2	80000	80000	5	(空)	28	0	2	54	61	165	28	1	5	4	5	2	2	1	-3	-3	-3	-3	-3	-3	-3	-3	-3	3	-3	-3	-3	2	2	2	-3	-3	-3	2	-3
1994-04-13	2	新疆-乌鲁木齐市-沙依巴克区	5	-3	1	0	0	0	0	2	150000	50000	4	(空)	29.3781	0	2	60	59	162	39	1	5	4	5	5	2	1	-3	-3	-3	-3	-3	-3	-3	-3	-3	3	-3	-3	-3	2	2	2	-3	-3	-3	2	-3
1990-09-19	1	新疆-乌鲁木齐市-水磨沟区	6	5	1	0	0	0	0	2	100000	60000	5	(空)	32	0	2	51	58	165	31	1	5	4	5	5	2	1	-3	-3	-3	-3	-3	-3	-3	-3	-3	3	-3	-3	-3	2	2	2	-3	-3	-3	1	3
1990-03-23	1	新疆-乌鲁木齐市-沙依巴克区	3	-3	1	0	0	0	0	2	150000	50000	4	(空)	33.4384	0	2	60	59	162	26	1	5	4	5	5	2	1	-3	-3	-3	-3	-3	-3	-3	-3	-3	3	-3	-3	-3	2	2	2	-3	-3	-3	2	-3
1986-03-13	2	新疆-乌鲁木齐市-天山区	5	-3	1	0	0	0	0	2	150000	60000	4	(空)	37.4685	0	2	60	59	162	27	1	5	4	5	5	2	1	-3	-3	-3	-3	-3	-3	-3	-3	-3	3	-3	-3	-3	2	2	2	-3	-3	-3	2	-3
1993-12-23	3	新疆-乌鲁木齐市-天山区	7	2	1	0	1	0	0	1	120000	80000	4	(空)	28	0	2	57	69	163	35	1	5	4	5	5	2	1	-3	-3	-3	-3	-3	-3	-3	-3	-3	3	-3	-3	-3	2	2	2	-3	-3	-3	2	-3
1990-03-13	4	新疆-乌鲁木齐市-天山区	3	-3	1	0	0	0	0	2	1500000	260006	4	(空)	33.4658	0	2	60	59	162	26	1	5	4	5	5	2	1	-3	-3	-3	-3	-3	-3	-3	-3	-3	3	-3	-3	-3	2	2	2	-3	-3	-3	2	-3
1992-12-10	1	新疆-乌鲁木齐市-沙依巴克区	5	3	0	1	0	0	0	3	100000	70000	4	2020	27	0	2	50	53	163	14	1	5	4	4	2	2	2	2	8	2	2	5	2360	(空)	1	-3	3	-3	-3	-3	2	2	2	-3	-3	-3	1	2
1983-03-13	4	新疆-乌鲁木齐市-乌鲁木齐县	5	-3	1	0	0	0	0	2	200000	50000	4	(空)	40.4712	0	2	60	59	162	26	1	5	4	5	5	2	1	-3	-3	-3	-3	-3	-3	-3	-3	-3	3	-3	-3	-3	2	2	2	-3	-3	-3	2	-3
1992-06-04	1	新疆-乌鲁木齐市-水磨沟区	6	-3	1	0	0	0	0	2	2500000	30000	4	(空)	31.2356	0	2	60	59	162	26	1	5	4	5	5	2	1	-3	-3	-3	-3	-3	-3	-3	-3	-3	3	-3	-3	-3	2	2	2	-3	-3	-3	2	-3
1994-05-24	1	新疆-乌鲁木齐市-水磨沟区	3	-3	0	1	0	0	0	5	10000	10000	4	2020	21	1	2	48	54	154	23	1	5	4	5	5	2	1	-3	-3	-3	-3	-3	-3	-3	-3	-3	3	-3	-3	-3	2	1	2	-3	-3	-3	1	4
1998-03-14	1	新疆-乌鲁木齐市-米东区	3	5	1	1	0	0	0	2	80000	30000	3	(空)	25	0	2	48	51	158	18	1	5	4	5	5	2	1	-3	-3	-3	-3	-3	-3	-3	-3	-3	3	-3	-3	-3	2	1	2	-3	-3	-3	2	-3
1999-07-21	1	新疆-乌鲁木齐市-沙依巴克区	6	-3	1	0	0	0	0	2	200000	60000	4	(空)	24.1041	0	2	60	59	162	26	1	5	4	5	5	2	1	-3	-3	-3	-3	-3	-3	-3	-3	-3	3	-3	-3	-3	2	2	2	-3	-3	-3	2	-3
1980-11-25	1	新疆-乌鲁木齐市-天山区	6	2	1	0	0	0	0	2	50000	20000	4	2022	41	0	2	67	79	160	36	3	5	4	1	2	2	1	-3	-3	-3	-3	-3	-3	-3	-3	-3	3	-3	-3	-3	2	2	2	-3	-3	-3	2	-3
1990-03-13	3	新疆-乌鲁木齐市-天山区	4	-3	1	0	0	0	0	2	150000	60000	4	(空)	33.4658	0	2	60	59	162	36	1	5	4	5	5	2	1	-3	-3	-3	-3	-3	-3	-3	-3	-3	3	-3	-3	-3	2	2	2	-3	-3	-3	2	-3
1996-01-24	3	新疆-乌鲁木齐市-水磨沟区	5	1	0	0	0	1	0	2	20000	20000	3	(空)	27.5945	0	2	60	59	162	38	1	5	4	5	1	2	1	-3	-3	-3	-3	-3	-3	-3	-3	-3	3	-3	-3	-3	2	2	2	-3	-3	-3	2	-3
1996-07-02	3	新疆-乌鲁木齐市-天山区	6	-3	1	0	0	0	0	2	1500000	50000	4	(空)	27.1562	0	2	60	59	162	32	1	5	4	5	5	2	1	-3	-3	-3	-3	-3	-3	-3	-3	-3	3	-3	-3	-3	2	2	2	-3	-3	-3	2	-3
1989-08-05	1	新疆-乌鲁木齐市-沙依巴克区	6	-3	1	0	0	0	0	2	100000	80000	5	(空)	34.0685	0	2	60	59	162	26	1	5	4	1	5	2	1	-3	-3	-3	-3	-3	-3	-3	-3	-3	3	-3	-3	-3	1	2	2	-3	-3	-3	2	-3
1994-06-10	3	新疆-乌鲁木齐市-沙依巴克区	6	2	1	0	0	0	0	3	96000	50000	3	2023	28	0	2	52	55	160	12	1	5	4	3	5	2	1	-3	-3	-3	-3	-3	-3	-3	-3	-3	3	-3	-3	-3	2	2	2	-3	-3	-3	2	-3
1991-04-20	1	新疆-乌鲁木齐市-水磨沟区	7	2	1	0	1	1	0	2	200000	100000	4	2022	30	1	2	58	61	162	26	1	5	4	5	1	2	1	-3	-3	-3	-3	-3	-3	-3	-3	-3	3	-3	-3	-3	2	2	2	-3	-3	-3	1	2
1998-12-08	3	新疆-乌鲁木齐市-天山区	6	9	0	1	0	0	0	2	10000	5000	4	(空)	24.7205	0	2	60	59	162	10	1	5	4	5	5	2	1	-3	-3	-3	-3	-3	-3	-3	-3	-3	3	-3	-3	-3	2	2	2	-3	-3	-3	2	-3
1999-03-18	1	新疆-乌鲁木齐市-沙依巴克区	3	-3	0	1	0	0	0	3	80000	80000	4	2016	18	1	2	57	62	160	25	1	5	4	5	5	2	1	-3	-3	-3	-3	-3	-3	-3	-3	-3	3	-3	-3	-3	2	2	2	-3	-3	-3	1	2
1991-04-01	3	新疆-乌鲁木齐市-新市区	4	4	1	0	0	0	0	2	100000	95000	2	(空)	32.4137	0	2	60	59	162	26	1	5	4	5	5	2	1	-3	-3	-3	-3	-3	-3	-3	-3	-3	3	-3	-3	-3	2	2	2	-3	-3	-3	2	-3
1993-05-14	1	新疆-乌鲁木齐市-水磨沟区	6	-3	1	0	0	0	0	2	250000	50000	5	(空)	30.2932	0	2	60	59	162	37	1	5	4	5	5	2	1	-3	-3	-3	-3	-3	-3	-3	-3	-3	3	-3	-3	-3	2	2	2	-3	-3	-3	2	-3
1985-03-13	3	新疆-乌鲁木齐市-沙依巴克区	6	3	1	0	0	0	0	2	80000	60000	5	2016	31	1	2	60	59	162	40	1	5	4	2	5	2	2	1	-3	2	2	4	3980	10	1	-3	3	-3	-3	-3	2	2	2	-3	-3	-3	1	3
1989-10-09	1	新疆-昌吉回族自治州-奇台县	5	-3	1	0	0	0	0	2	150000	50000	4	(空)	33.8904	0	2	60	59	162	38	1	5	4	5	5	2	1	-3	-3	-3	-3	-3	-3	-3	-3	-3	3	-3	-3	-3	2	2	2	-3	-3	-3	2	-3
1988-04-16	1	新疆-乌鲁木齐市-米东区	4	5	0	1	0	0	0	3	20000	15000	4	2019	29	1	2	60	72	160	36	1	5	4	5	1	2	1	-3	-3	-3	-3	-3	-3	-3	-3	-3	3	-3	-3	-3	2	2	2	-3	-3	-3	1	4
2000-01-24	2	新疆-乌鲁木齐市-天山区	5	9	1	0	0	0	0	4	30000	25000	3	2023	23	0	2	50	59	163	29	1	5	4	5	1	2	1	-3	-3	-3	-3	-3	-3	-3	-3	-3	3	-3	-3	-3	2	2	2	-3	-3	-3	1	2
1998-04-16	1	新疆-乌鲁木齐市-米东区	4	5	0	1	0	0	0	3	20000	15000	4	2018	29	1	2	60	72	160	36	1	5	4	5	1	2	1	-3	-3	-3	-3	-3	-3	-3	-3	-3	3	-3	-3	-3	2	1	2	-3	-3	-3	1	3
1997-11-14	1	新疆-吐鲁番市-托克逊县	5	6	1	0	0	0	0	2	40000	30000	5	2021	23	1	2	54	54	163	7	1	5	3	5	5	2	1	-3	-3	-3	-3	-3	-3	-3	-3	-3	3	-3	-3	-3	2	2	2	-3	-3	-3	2	-3
1994-04-16	1	新疆-乌鲁木齐市-新市区	3	-3	0	1	0	0	0	2	100000	80000	4	2014	20	0	2	58	62	158	17	1	5	4	5	5	2	2	2	3	2	2	7	4200	10	1	-3	3	-3	-3	-3	2	2	2	-3	-3	-3	2	-3
1997-04-02	1	新疆-乌鲁木齐市-水磨沟区	4	9	1	0	0	0	0	2	80000	85000	4	(空)	25	0	2	64	90	168	40	1	5	4	5	5	2	1	-3	-3	-3	-3	-3	-3	-3	-3	-3	3	-3	-3	-3	2	2	2	-3	-3	-3	2	-3
1986-09-11	1	新疆-乌鲁木齐市-沙依巴克区	4	5	0	0	0	0	1	5	10000	56500	4	2016	26	0	2	56	78	163	40	1	5	4	5	5	2	1	-3	-3	-3	-3	-3	-3	-3	-3	-3	3	-3	-3	-3	2	2	2	-3	-3	-3	1	2
1989-02-10	1	新疆-乌鲁木齐市-水磨沟区	6	-3	1	0	0	0	0	2	150000	50000	4	(空)	34.5507	0	2	60	59	162	26	1	5	4	5	5	2	1	-3	-3	-3	-3	-3	-3	-3	-3	-3	3	-3	-3	-3	2	2	2	-3	-3	-3	2	-3
1996-07-04	1	新疆-乌鲁木齐市-沙依巴克区	4	-3	1	0	0	0	0	6	20000	10000	3	(空)	27.1507	0	2	60	59	162	25	1	5	4	5	5	2	1	-3	-3	-3	-3	-3	-3	-3	-3	-3	3	-3	-3	-3	2	2	2	-3	-3	-3	2	-3
1990-06-05	1	新疆-乌鲁木齐市-沙依巴克区	3	5	0	0	0	0	1	3	50000	10000	4	2022	26	3	2	57	56	165	10	1	5	4	5	5	2	1	-3	-3	-3	-3	-3	-3	-3	-3	-3	3	-3	-3	-3	2	2	2	-3	-3	-3	1	2
1991-07-06	1	新疆-乌鲁木齐市-头屯河区	6	6	1	0	0	0	0	4	80000	80000	4	2018	25	0	2	60	63	168	14	1	5	4	5	5	2	1	-3	-3	-3	-3	-3	-3	-3	-3	-3	3	-3	-3	-3	1	2	2	-3	-3	-3	1	2
1991-08-02	3	新疆-乌鲁木齐市-沙依巴克区	6	9	1	0	0	0	0	2	120000	100000	5	2022	31	0	2	44	57	160	26	1	5	4	1	5	2	1	-3	-3	-3	-3	-3	-3	-3	-3	-3	3	-3	-3	-3	2	2	2	-3	-3	-3	2	-3
1992-10-02	1	新疆-乌鲁木齐市-天山区	5	-3	0	1	0	0	0	2	100000	60000	3	(空)	30.9068	0	2	60	59	162	34	1	4	2	5	5	2	1	-3	-3	-3	-3	-3	-3	-3	-3	-3	3	-3	-3	-3	1	2	2	-3	-3	-3	2	-3
1981-04-09	1	新疆-塔城地区-额敏县	4	9	0	1	1	1	0	6	100000	50000	6	2012	25	1	2	51	53	151	23	1	5	4	1	2	2	1	-3	-3	-3	-3	-3	-3	-3	-3	-3	3	-3	-3	-3	2	2	2	-3	-3	-3	2	-3
1993-05-08	1	新疆-乌鲁木齐市-沙依巴克区	3	5	1	0	0	0	0	5	200000	100000	5	2021	25	1	2	51	56	160	26	1	5	4	5	5	2	1	-3	-3	-3	-3	-3	-3	-3	-3	-3	3	-3	-3	-3	2	2	1	4	3	1	1	2
1990-01-20	1	新疆-乌鲁木齐市-新市区	4	-3	0	1	0	0	0	3	200000	80000	5	2021	31	0	2	67	70	164	12	1	5	4	1	5	2	1	-3	-3	-3	-3	-3	-3	-3	-3	-3	3	-3	-3	-3	2	2	2	-3	-3	-3	1	2
1991-10-05	1	新疆-昌吉回族自治州-昌吉市	4	-3	1	0	0	0	0	3	600000	50000	4	2022	31	0	2	57	69	152	36	3	5	2	5	5	2	1	-3	-3	-3	-3	-3	-3	-3	-3	-3	3	-3	-3	-3	2	2	2	-3	-3	-3	2	-3
1986-04-28	1	新疆-乌鲁木齐市-新市区	6	5	1	0	0	0	0	3	200000	150000	6	2020	31	3	2	67	71	167	6	1	5	4	2	5	2	1	-3	-3	-3	-3	-3	-3	-3	-3	-3	3	-3	-3	-3	2	2	1	4	3	4	1	2
1986-05-30	1	新疆-乌鲁木齐市-新市区	7	2	1	0	0	0	0	2	200000	69099	4	(空)	37.2548	0	2	60	59	162	36	1	5	4	5	5	2	1	-3	-3	-3	-3	-3	-3	-3	-3	-3	3	-3	-3	-3	2	2	2	-3	-3	-3	2	-3
2000-04-20	4	新疆-阿勒泰地区-富蕴县	4	9	0	1	0	0	0	4	50000	30000	2	2021	20	2	2	52	59	165	24	1	5	4	5	5	2	1	-3	-3	-3	-3	-3	-3	-3	-3	-3	3	-3	-3	-3	2	2	1	4	3	1	1	2
1995-05-16	1	新疆-乌鲁木齐市-沙依巴克区	3	4	0	0	0	0	1	5	100000	65000	5	2021	25	0	2	40	44	162	17	1	5	4	5	5	2	1	-3	-3	-3	-3	-3	-3	-3	-3	-3	3	-3	-3	-3	2	1	2	-3	-3	-3	2	-3
1985-04-15	1	新疆-乌鲁木齐市-头屯河区	6	-3	1	0	0	0	0	2	150000	50000	4	(空)	38.3781	0	2	60	59	162	28	1	5	4	5	5	2	1	-3	-3	-3	-3	-3	-3	-3	-3	-3	3	-3	-3	-3	2	2	2	-3	-3	-3	1	4
1983-03-06	1	新疆-乌鲁木齐市-头屯河区	4	-3	0	1	0	0	0	2	30000	10000	4	2020	37	0	2	60	59	162	36	1	5	4	5	5	2	1	-3	-3	-3	-3	-3	-3	-3	-3	-3	3	-3	-3	-3	2	2	2	-3	-3	-3	2	-3
1993-01-12	1	新疆-乌鲁木齐市-沙依巴克区	4	-3	0	1	0	0	0	4	30000	10000	4	2013	24	0	2	56	61	159	35	1	5	4	5	5	2	1	-3	-3	-3	-3	-3	-3	-3	-3	-3	3	-3	-3	-3	2	2	1	4	3	3	2	-3
1983-10-10	1	新疆-乌鲁木齐市-沙依巴克区	2	-3	0	1	0	0	0	4	50000	50000	3	2016	33	0	2	53	59	156	22	1	5	4	5	5	2	1	-3	-3	-3	-3	-3	-3	-3	-3	-3	3	-3	-3	-3	2	2	2	-3	-3	-3	2	-3
1992-08-13	4	新疆-乌鲁木齐市-沙依巴克区	6	9	1	0	0	0	0	2	100000	100000	5	2022	29	1	2	53	54	174	6	1	5	4	5	5	2	1	-3	-3	-3	-3	-3	-3	-3	-3	-3	3	-3	-3	-3	2	2	1	4	3	3	2	-3
1988-03-22	1	新疆-乌鲁木齐市-沙依巴克区	3	5	0	1	0	0	0	4	300000	200000	5	2014	26	0	1	55	73	158	37	3	5	4	5	5	2	1	-3	-3	-3	-3	-3	-3	-3	-3	-3	3	-3	-3	-3	2	2	2	-3	-3	-3	2	-3
1992-01-14	3	新疆-乌鲁木齐市-天山区	6	2	1	0	0	0	0	6	1000000	20000	4	(空)	31.6247	0	2	60	59	162	34	1	5	4	5	5	2	1	-3	-3	-3	-3	-3	-3	-3	-3	-3	3	-3	-3	-3	2	2	2	-3	-3	-3	2	-3
1997-06-18	3	新疆-乌鲁木齐市-天山区	5	-3	1	0	0	0	0	2	150000	60000	4	(空)	26.1945	0	2	60	59	162	32	1	5	4	5	5	2	1	-3	-3	-3	-3	-3	-3	-3	-3	-3	3	-3	-3	-3	2	2	2	-3	-3	-3	2	-3
1989-12-02	1	新疆-乌鲁木齐市-沙依巴克区	6	2	1	0	1	0	0	3	110000	90000	4	2022	29	1	2	48	65	166	32	1	5	4	1	5	2	1	-3	-3	-3	-3	-3	-3	-3	-3	-3	3	-3	-3	-3	2	2	2	-3	-3	-3	2	-3
1990-03-23	1	新疆-乌鲁木齐市-天山区	6	1	1	0	0	0	0	2	150000	50000	4	2019	29	0	2	60	59	162	31	1	5	4	5	5	2	1	-3	-3	-3	-3	-3	-3	-3	-3	-3	3	-3	-3	-3	2	2	2	-3	-3	-3	2	-3
1993-03-22	3	新疆-乌鲁木齐市-水磨沟区	3	-3	1	0	0	0	0	3	25000	15000	2	2011	18	0	2	72	83	168	34	1	5	4	5	5	2	1	-3	-3	-3	-3	-3	-3	-3	-3	-3	3	-3	-3	-3	2	1	2	-3	-3	-3	2	-3
1992-04-15	3	新疆-乌鲁木齐市-天山区	3	-3	1	0	0	0	0	2	150000	50000	3	2018	21	0	2	40	50	160	31	3	5	4	5	5	2	1	-3	-3	-3	-3	-3	-3	-3	-3	-3	3	-3	-3	-3	2	2	2	-3	-3	-3	2	-3
1988-04-20	1	新疆-乌鲁木齐市-新市区	6	9	1	0	1	0	0	2	200000	150000	5	2022	34	1	2	62	63	170	6	1	5	4	1	5	2	1	-3	-3	-3	-3	-3	-3	-3	-3	-3	3	-3	-3	-3	2	2	2	-3	-3	-3	1	2
1998-07-05	1	新疆-乌鲁木齐市-新市区	3	-3	1	0	0	0	0	2	150000	50000	4	(空)	25.1479	0	2	60	59	162	25	1	5	4	5	5	2	1	-3	-3	-3	-3	-3	-3	-3	-3	-3	3	-3	-3	-3	2	2	2	-3	-3	-3	2	-3
1990-05-30	1	新疆-乌鲁木齐市-天山区	5	9	1	0	0	0	0	2	120000	100000	2	2022	29	2	2	49	60	155	25	1	5	4	5	5	2	1	-3	-3	-3	-3	-3	-3	-3	-3	-3	3	-3	-3	-3	2	2	2	-3	-3	-3	2	-3
1986-07-29	2	新疆-乌鲁木齐市-头屯河区	5	-3	1	0	0	0	0	2	30000	30000	5	(空)	37.0904	0	2	60	59	162	37	1	5	2	2	1	2	1	-3	-3	-3	-3	-3	-3	-3	-3	-3	3	-3	-3	-3	2	2	2	-3	-3	-3	2	-3
1990-06-08	1	新疆-乌鲁木齐市-新市区	6	2	1	0	1	0	0	2	60000	40000	4	2020	29	1	2	67	70	160	34	1	5	2	5	5	2	1	-3	-3	-3	-3	-3	-3	-3	-3	-3	3	-3	-3	-3	2	2	2	-3	-3	-3	1	2
1995-08-22	1	新疆-乌鲁木齐市-沙依巴克区	5	3	1	1	0	0	0	2	80000	40000	5	2022	27	0	2	52	62	159	35	1	5	4	5	5	2	1	-3	-3	-3	-3	-3	-3	-3	-3	-3	3	-3	-3	-3	2	2	2	-3	-3	-3	1	2
1994-05-03	4	新疆-乌鲁木齐市-沙依巴克区	6	-3	1	0	0	0	0	2	70000	50000	4	(空)	28	0	2	58	63	160	7	1	4	4	1	4	2	1	-3	-3	-3	-3	-3	-3	-3	-3	-3	3	-3	-3	-3	2	1	1	4	3	1	2	-3
1984-02-26	1	新疆-乌鲁木齐市-水磨沟区	5	-3	0	1	0	0	0	3	30000	20000	5	2018	24	2	2	68	75	163	21	1	5	4	5	5	2	1	-3	-3	-3	-3	-3	-3	-3	-3	-3	3	-3	-3	-3	2	2	2	-3	-3	-3	1	2
2000-05-27	1	新疆-乌鲁木齐市-沙依巴克区	5	-3	0	1	0	0	0	5	60000	40000	5	(空)	22	0	2	58	67	162	35	1	5	4	5	5	2	1	-3	-3	-3	-3	-3	-3	-3	-3	-3	3	-3	-3	-3	2	1	2	-3	-3	-3	2	-3
1993-07-26	3	新疆-乌鲁木齐市-水磨沟区	6	2	1	0	0	0	0	2	100000	60000	4	2022	28	1	2	60	72	166	24	1	5	4	2	5	2	1	-3	-3	-3	-3	-3	-3	-3	-3	-3	3	-3	-3	-3	1	1	2	-3	-3	-3	1	2
1987-11-08	2	新疆-乌鲁木齐市-水磨沟区	6	3	1	0	0	0	0	2	100000	90000	4	2019	31	1	2	53	64	153	28	1	5	4	1	1	2	1	-3	-3	-3	-3	-3	-3	-3	-3	-3	3	-3	-3	-3	2	1	2	-3	-3	-3	2	-3
1994-07-28	1	新疆-乌鲁木齐市-头屯河区	6	2	1	0	0	0	0	2	80000	60000	6	(空)	28	0	2	82	88	168	37	1	5	2	1	5	2	1	-3	-3	-3	-3	-3	-3	-3	-3	-3	3	-3	-3	-3	2	2	2	-3	-3	-3	1	2
1990-10-28	1	新疆-乌鲁木齐市-新市区	5	5	1	0	0	0	0	2	50000	30000	4	(空)	32.8384	0	2	60	59	162	32	1	5	2	5	5	2	1	-3	-3	-3	-3	-3	-3	-3	-3	-3	3	-3	-3	-3	2	2	2	-3	-3	-3	2	-3
1995-03-31	1	新疆-乌鲁木齐市-沙依巴克区	6	2	1	0	0	0	0	2	60000	40000	6	(空)	27	0	2	53	64	169	29	1	5	4	5	1	1	1	-3	-3	-3	-3	-3	-3	-3	-3	-3	3	-3	-3	-3	1	2	2	-3	-3	-3	1	1
1993-10-08	1	新疆-乌鲁木齐市-新市区	6	-3	1	0	0	0	0	2	20000	50000	4	(空)	29.8904	0	2	60	59	162	35	1	5	4	5	5	2	1	-3	-3	-3	-3	-3	-3	-3	-3	-3	3	-3	-3	-3	2	2	2	-3	-3	-3	2	-3
1997-05-11	3	新疆-乌鲁木齐市-天山区	3	-3	1	0	0	0	0	2	150000	50000	4	(空)	26.2986	0	2	60	59	162	38	1	5	4	5	5	2	1	-3	-3	-3	-3	-3	-3	-3	-3	-3	3	-3	-3	-3	2	2	2	-3	-3	-3	2	-3
1990-10-29	1	新疆-乌鲁木齐市-头屯河区	5	2	1	0	0	0	0	2	120000	50000	4	2017	27	2	2	57	68	168	34	2	5	2	5	1	2	1	-3	-3	-3	-3	-3	-3	-3	-3	-3	3	-3	-3	-3	2	2	2	-3	-3	-3	2	-3
1997-07-16	1	新疆-乌鲁木齐市-天山区	5	-3	1	0	0	0	0	2	80000	65000	4	2022	24	0	2	63	78	164	40	1	5	4	1	5	2	1	-3	-3	-3	-3	-3	-3	-3	-3	-3	3	-3	-3	-3	2	2	2	-3	-3	-3	2	-3
1993-10-26	1	新疆-乌鲁木齐市-米东区	6	1	1	0	0	0	0	3	60000	30000	4	(空)	29	0	2	62	65	165	8	1	5	4	5	1	2	1	-3	-3	-3	-3	-3	-3	-3	-3	-3	3	-3	-3	-3	1	2	1	4	3	1	1	2
1989-07-01	1	新疆-乌鲁木齐市-沙依巴克区	5	3	0	1	0	0	0	5	100000	30000	5	2019	30	0	2	60	59	162	32	3	5	4	5	5	2	1	-3	-3	-3	-3	-3	-3	-3	-3	-3	3	-3	-3	-3	2	2	2	-3	-3	-3	2	-3
1990-08-25	1	新疆-乌鲁木齐市-沙依巴克区	6	3	1	0	0	0	0	2	190000	100000	4	2022	31	1	2	85	105	173	39	1	5	2	5	5	2	1	-3	-3	-3	-3	-3	-3	-3	-3	-3	3	-3	-3	-3	2	2	2	-3	-3	-3	2	-3
1995-08-12	1	新疆-乌鲁木齐市-天山区	5	3	1	0	0	0	0	3	190000	120000	4	2020	25	0	2	55	76	158	39	1	5	4	5	2	2	1	-3	-3	-3	-3	-3	-3	-3	-3	-3	3	-3	-3	-3	2	2	2	-3	-3	-3	2	-3
1992-02-21	1	新疆-乌鲁木齐市-沙依巴克区	4	5	0	1	0	0	0	3	210000	130000	4	2021	24	1	2	45	64	160	38	1	5	2	1	5	2	1	-3	-3	-3	-3	-3	-3	-3	-3	-3	3	-3	-3	-3	2	2	2	-3	-3	-3	2	-3
1991-05-05	2	新疆-乌鲁木齐市-天山区	5	-3	0	1	0	0	0	3	190000	100000	4	2020	23	2	2	63	80	160	38	1	5	4	5	5	2	1	-3	-3	-3	-3	-3	-3	-3	-3	-3	3	-3	-3	-3	2	2	2	-3	-3	-3	2	-3
1982-11-07	1	新疆-乌鲁木齐市-天山区	3	-3	0	1	0	0	0	3	160000	95000	4	2007	32	1	2	64	81	168	39	1	5	2	5	5	2	1	-3	-3	-3	-3	-3	-3	-3	-3	-3	3	-3	-3	-3	2	2	2	-3	-3	-3	2	-3
1991-03-31	1	新疆-乌鲁木齐市-沙依巴克区	6	2	1	0	0	0	0	2	200000	100000	5	(空)	31	0	2	58	68	168	39	1	5	2	5	5	2	1	-3	-3	-3	-3	-3	-3	-3	-3	-3	3	-3	-3	-3	2	2	2	-3	-3	-3	2	-3
1986-11-14	1	新疆-乌鲁木齐市-天山区	7	2	1	0	0	0	0	3	210000	150000	4	2014	27	3	2	60	70	168	38	1	5	4	5	5	2	1	-3	-3	-3	-3	-3	-3	-3	-3	-3	3	-3	-3	-3	2	2	2	-3	-3	-3	2	-3
1989-03-11	1	新疆-乌鲁木齐市-水磨沟区	7	2	1	0	0	0	0	2	160000	85000	5	(空)	34	0	2	61	73	170	36	1	5	4	5	5	2	1	-3	-3	-3	-3	-3	-3	-3	-3	-3	3	-3	-3	-3	2	2	2	-3	-3	-3	2	-3
1993-04-28	1	新疆-乌鲁木齐市-头屯河区	6	3	1	0	0	0	0	3	190000	100000	5	2020	26	0	2	54	64	160	39	1	5	2	5	5	2	1	-3	-3	-3	-3	-3	-3	-3	-3	-3	3	-3	-3	-3	2	2	2	-3	-3	-3	2	-3
1980-09-04	1	新疆-乌鲁木齐市-水磨沟区	7	3	1	0	0	0	0	2	190000	85000	4	(空)	42	0	2	63	76	162	38	3	5	2	5	5	2	1	-3	-3	-3	-3	-3	-3	-3	-3	-3	3	-3	-3	-3	2	2	2	-3	-3	-3	2	-3
1988-04-16	1	新疆-乌鲁木齐市-新市区	6	3	1	0	0	0	0	2	210000	120000	4	2014	25	1	2	62	78	169	39	1	5	4	5	5	2	1	-3	-3	-3	-3	-3	-3	-3	-3	-3	3	-3	-3	-3	2	2	2	-3	-3	-3	2	-3
1988-03-22	1	新疆-乌鲁木齐市-沙依巴克区	3	-3	0	1	0	0	0	4	180000	130000	4	2014	29	0	1	55	74	158	37	3	5	4	5	5	2	1	-3	-3	-3	-3	-3	-3	-3	-3	-3	3	-3	-3	-3	2	2	2	-3	-3	-3	2	-3
1997-10-23	1	新疆-乌鲁木齐市-沙依巴克区	4	-3	0	1	0	0	0	3	150000	80000	3	2017	19	1	2	55	78	173	38	1	5	4	5	5	2	1	-3	-3	-3	-3	-3	-3	-3	-3	-3	3	-3	-3	-3	2	2	2	-3	-3	-3	2	-3
1987-10-08	1	新疆-乌鲁木齐市-水磨沟区	5	3	1	0	0	0	0	2	170000	85000	4	(空)	35	0	2	72	90	180	40	1	5	4	5	5	2	1	-3	-3	-3	-3	-3	-3	-3	-3	-3	3	-3	-3	-3	2	2	2	-3	-3	-3	2	-3
1992-04-30	1	新疆-乌鲁木齐市-天山区	7	3	1	0	0	0	0	3	180000	86000	4	2021	26	1	2	58	73	173	40	1	5	2	5	5	2	1	-3	-3	-3	-3	-3	-3	-3	-3	-3	3	-3	-3	-3	2	2	2	-3	-3	-3	2	-3
1985-07-26	1	新疆-昌吉回族自治州-吉木萨尔县	4	-3	0	1	0	0	0	2	180000	84000	4	2021	35	1	2	47	65	158	38	1	5	4	5	5	2	1	-3	-3	-3	-3	-3	-3	-3	-3	-3	3	-3	-3	-3	2	2	2	-3	-3	-3	2	-3
1994-12-11	1	新疆-乌鲁木齐市-天山区	5	3	1	0	0	0	0	3	190000	85000	3	2021	26	1	2	60	72	165	38	1	5	3	5	5	2	1	-3	-3	-3	-3	-3	-3	-3	-3	-3	3	-3	-3	-3	2	2	2	-3	-3	-3	2	-3
1995-01-19	2	新疆-乌鲁木齐市-头屯河区	5	3	1	0	0	0	0	2	180000	95000	3	2017	22	1	2	43	60	161	39	1	5	4	5	5	2	1	-3	-3	-3	-3	-3	-3	-3	-3	-3	3	-3	-3	-3	2	2	2	-3	-3	-3	2	-3
1989-04-23	1	新疆-乌鲁木齐市-天山区	3	-3	1	0	0	0	0	2	150000	60000	4	(空)	34.3534	0	2	60	59	162	25	1	5	4	5	5	2	1	-3	-3	-3	-3	-3	-3	-3	-3	-3	3	-3	-3	-3	2	2	2	-3	-3	-3	2	-3
1991-05-29	1	新疆-乌鲁木齐市-新市区	6	2	1	0	0	0	0	2	120000	100000	2	(空)	32.2548	0	2	60	59	162	34	1	5	4	5	5	2	1	-3	-3	-3	-3	-3	-3	-3	-3	-3	3	-3	-3	-3	2	2	2	-3	-3	-3	1	2
1992-02-10	1	新疆-乌鲁木齐市-沙依巴克区	5	4	1	0	0	0	0	4	70000	55000	3	2017	26	0	2	46	55	160	28	1	5	2	5	5	2	1	-3	-3	-3	-3	-3	-3	-3	-3	-3	3	-3	-3	-3	2	2	2	-3	-3	-3	1	4
1993-02-14	1	新疆-乌鲁木齐市-米东区	6	3	1	0	1	0	0	2	12000	10000	5	2020	28	1	2	55	74	165	38	1	5	4	5	5	2	1	-3	-3	-3	-3	-3	-3	-3	-3	-3	3	-3	-3	-3	2	2	1	4	3	4	1	2
1994-04-28	1	新疆-乌鲁木齐市-新市区	6	2	1	0	0	0	0	2	50000	45000	3	(空)	28	0	2	52	52	158	8	1	5	4	5	1	2	1	-3	-3	-3	-3	-3	-3	-3	-3	-3	3	-3	-3	-3	1	2	2	-3	-3	-3	2	-3
1988-01-04	1	新疆-乌鲁木齐市-头屯河区	6	-3	1	0	0	0	0	3	80000	80000	1	(空)	35	0	2	50	56	163	26	1	5	4	5	5	2	1	-3	-3	-3	-3	-3	-3	-3	-3	-3	3	-3	-3	-3	2	2	2	-3	-3	-3	1	3
1989-04-16	1	新疆-乌鲁木齐市-天山区	6	3	1	0	0	0	0	2	120000	700000	4	(空)	33	0	2	59	75	168	35	1	5	4	5	5	2	1	-3	-3	-3	-3	-3	-3	-3	-3	-3	3	-3	-3	-3	2	2	2	-3	-3	-3	2	-3
1988-08-18	1	新疆-乌鲁木齐市-沙依巴克区	7	2	1	0	0	0	0	4	100000	80000	4	2021	31	0	2	51	62	170	35	1	5	4	5	5	2	1	-3	-3	-3	-3	-3	-3	-3	-3	-3	3	-3	-3	-3	2	2	2	-3	-3	-3	1	1
1996-05-25	3	新疆-乌鲁木齐市-天山区	5	3	1	0	0	0	0	4	120000	150000	5	2022	26	0	2	50	70	165	36	1	5	4	1	1	1	1	-3	-3	-3	-3	-3	-3	-3	-3	-3	3	-3	-3	-3	2	2	2	-3	-3	-3	1	3
1993-12-14	1	新疆-乌鲁木齐市-沙依巴克区	6	9	1	0	0	0	0	5	150000	150000	3	(空)	29	0	2	44	54	154	25	1	5	4	5	5	2	1	-3	-3	-3	-3	-3	-3	-3	-3	-3	3	-3	-3	-3	2	2	2	-3	-3	-3	2	-3
1990-09-09	1	新疆-乌鲁木齐市-头屯河区	3	4	0	1	0	0	0	2	40000	50000	2	(空)	32.9726	0	2	60	59	162	26	1	5	4	5	5	2	1	-3	-3	-3	-3	-3	-3	-3	-3	-3	3	-3	-3	-3	2	2	2	-3	-3	-3	2	-3
1995-03-15	1	新疆-乌鲁木齐市-沙依巴克区	5	5	0	1	0	0	0	7	50000	50000	4	2022	27	0	2	60	59	162	24	1	5	4	1	5	2	1	-3	-3	-3	-3	-3	-3	-3	-3	-3	3	-3	-3	-3	1	1	2	-3	-3	-3	2	-3
1995-10-20	3	新疆-乌鲁木齐市-天山区	7	9	1	0	0	0	0	2	120000	100000	5	(空)	27	0	2	73	79	170	31	1	5	4	5	5	2	1	-3	-3	-3	-3	-3	-3	-3	-3	-3	3	-3	-3	-3	2	2	2	-3	-3	-3	2	-3
1995-12-26	1	新疆-乌鲁木齐市-水磨沟区	6	3	1	0	1	0	0	2	80000	50000	5	(空)	26	0	2	74	87	168	25	1	5	2	5	5	2	1	-3	-3	-3	-3	-3	-3	-3	-3	-3	3	-3	-3	-3	2	2	2	-3	-3	-3	1	3
1983-10-14	2	新疆-乌鲁木齐市-天山区	6	3	1	0	0	0	0	3	100000	70000	5	(空)	39	0	2	66	71	164	22	1	5	4	5	2	2	1	-3	-3	-3	-3	-3	-3	-3	-3	-3	3	-3	-3	-3	2	2	1	4	1	2	1	2
1986-12-30	1	新疆-乌鲁木齐市-水磨沟区	6	2	1	0	0	0	0	3	100000	60000	1	2015	29	0	2	53	70	163	37	1	5	2	3	2	2	1	-3	-3	-3	-3	-3	-3	-3	-3	-3	3	-3	-3	-3	2	2	2	-3	-3	-3	1	3
1995-12-09	1	新疆-乌鲁木齐市-米东区	5	9	1	0	0	0	0	2	120000	80000	4	2022	26	0	2	54	70	164	37	1	5	4	5	5	2	1	-3	-3	-3	-3	-3	-3	-3	-3	-3	3	-3	-3	-3	2	2	2	-3	-3	-3	2	-3
1991-07-26	3	新疆-乌鲁木齐市-天山区	5	2	1	0	0	0	0	3	100000	150000	3	2020	29	1	2	73	86	168	40	1	5	4	2	5	2	1	-3	-3	-3	-3	-3	-3	-3	-3	-3	3	-3	-3	-3	2	1	2	-3	-3	-3	2	-3
1998-01-04	1	新疆-乌鲁木齐市-头屯河区	4	3	1	0	0	0	0	2	180000	100000	4	2008	20	1	2	50	65	165	39	1	5	2	5	5	2	1	-3	-3	-3	-3	-3	-3	-3	-3	-3	3	-3	-3	-3	2	2	2	-3	-3	-3	2	-3
1993-01-12	1	新疆-巴音郭楞蒙古自治州-库尔勒市	6	2	1	0	0	0	0	2	180000	85000	5	(空)	30	0	2	49	57	159	40	1	5	2	5	5	2	1	-3	-3	-3	-3	-3	-3	-3	-3	-3	3	-3	-3	-3	2	2	2	-3	-3	-3	2	-3
1989-12-07	1	新疆-乌鲁木齐市-米东区	6	2	1	0	0	0	0	3	200000	86000	3	2019	29	0	2	47	56	155	36	1	5	3	5	5	2	1	-3	-3	-3	-3	-3	-3	-3	-3	-3	3	-3	-3	-3	2	2	2	-3	-3	-3	2	-3
1997-07-22	3	新疆-乌鲁木齐市-沙依巴克区	6	3	1	0	0	0	0	2	210000	110000	4	(空)	25	0	2	54	82	168	39	1	5	4	5	5	2	1	-3	-3	-3	-3	-3	-3	-3	-3	-3	3	-3	-3	-3	2	2	2	-3	-3	-3	2	-3
1987-05-24	1	新疆-乌鲁木齐市-米东区	4	3	1	0	0	0	0	3	180000	95000	4	2018	30	0	2	56	75	160	39	1	5	2	5	1	2	1	-3	-3	-3	-3	-3	-3	-3	-3	-3	3	-3	-3	-3	2	2	2	-3	-3	-3	2	-3
1988-06-30	3	新疆-乌鲁木齐市-天山区	6	5	0	1	0	0	0	4	250000	120000	5	2018	28	0	2	50	71	165	39	1	5	4	5	5	2	1	-3	-3	-3	-3	-3	-3	-3	-3	-3	3	-3	-3	-3	2	2	2	-3	-3	-3	2	-3
1991-11-30	3	新疆-乌鲁木齐市-天山区	5	2	1	0	0	0	0	3	200000	110000	4	2017	25	0	2	54	73	165	38	1	5	4	5	5	2	1	-3	-3	-3	-3	-3	-3	-3	-3	-3	3	-3	-3	-3	2	2	2	-3	-3	-3	2	-3
1993-04-03	3	新疆-石河子市	6	2	1	0	0	0	0	2	190000	86000	4	(空)	29	0	2	67	95	170	40	1	5	4	5	5	2	1	-3	-3	-3	-3	-3	-3	-3	-3	-3	3	-3	-3	-3	2	2	2	-3	-3	-3	2	-3
1991-08-17	2	新疆-乌鲁木齐市-天山区	6	2	1	0	0	0	0	2	200000	100000	4	(空)	31	0	2	55	67	158	40	1	5	4	5	5	2	1	-3	-3	-3	-3	-3	-3	-3	-3	-3	3	-3	-3	-3	2	2	2	-3	-3	-3	2	-3
1989-09-25	1	新疆-乌鲁木齐市-沙依巴克区	7	5	0	1	0	0	0	2	180000	80000	3	2016	26	1	2	60	74	161	38	1	5	2	5	5	2	1	-3	-3	-3	-3	-3	-3	-3	-3	-3	3	-3	-3	-3	2	2	2	-3	-3	-3	2	-3
1985-10-07	1	新疆-乌鲁木齐市-头屯河区	4	-3	0	1	0	0	0	2	180000	84000	3	2022	31	2	2	55	67	160	38	1	4	3	5	5	2	1	-3	-3	-3	-3	-3	-3	-3	-3	-3	3	-3	-3	-3	2	2	1	4	3	1	2	-3
2001-02-05	1	新疆-乌鲁木齐市-沙依巴克区	4	-3	0	1	0	0	0	4	50000	100000	2	(空)	22.5562	0	2	60	59	162	25	1	5	4	5	5	2	1	-3	-3	-3	-3	-3	-3	-3	-3	-3	3	-3	-3	-3	2	2	2	-3	-3	-3	2	-3
1997-10-28	2	新疆-乌鲁木齐市-米东区	5	5	1	0	0	0	0	2	150000	120000	6	(空)	25.8329	0	2	60	59	162	26	1	5	4	2	5	2	1	-3	-3	-3	-3	-3	-3	-3	-3	-3	3	-3	-3	-3	2	2	2	-3	-3	-3	2	-3
1990-01-09	5	新疆-塔城地区-和布克赛尔蒙古自治县	6	9	1	0	0	0	0	2	90000	70000	4	2016	26	0	2	54	57	160	16	1	5	4	1	5	2	1	-3	-3	-3	-3	-3	-3	-3	-3	-3	3	-3	-3	-3	2	2	2	-3	-3	-3	2	-3
1995-03-05	3	新疆-乌鲁木齐市-沙依巴克区	6	-3	0	1	0	0	0	3	50000	50000	2	2021	24	2	2	63	65	172	14	1	5	3	5	2	2	1	-3	-3	-3	-3	-3	-3	-3	-3	-3	3	-3	-3	-3	2	2	2	-3	-3	-3	1	2
1987-11-12	2	新疆-乌鲁木齐市-新市区	6	1	1	0	0	0	0	3	150000	200000	5	2019	30	1	2	54	54	165	7	1	5	4	5	5	2	1	-3	-3	-3	-3	-3	-3	-3	-3	-3	3	-3	-3	-3	2	2	2	-3	-3	-3	2	-3
1993-02-07	3	新疆-阿克苏地区-新和县	6	2	1	0	0	0	0	3	150000	100000	6	2018	25	0	2	74	76	160	25	1	4	3	2	5	2	1	-3	-3	-3	-3	-3	-3	-3	-3	-3	3	-3	-3	-3	2	2	2	-3	-3	-3	2	-3
1996-08-14	1	新疆-乌鲁木齐市-水磨沟区	6	9	1	0	0	0	0	3	100000	70000	4	(空)	26	0	2	57	69	155	35	1	5	4	5	5	2	1	-3	-3	-3	-3	-3	-3	-3	-3	-3	3	-3	-3	-3	1	1	2	-3	-3	-3	2	-3
1992-08-08	1	新疆-乌鲁木齐市-头屯河区	6	-3	0	1	0	0	0	2	60000	50000	4	(空)	31.0575	0	2	60	59	162	13	1	4	4	4	5	2	1	-3	-3	-3	-3	-3	-3	-3	-3	-3	3	-3	-3	-3	2	2	2	-3	-3	-3	1	1
1995-09-05	1	新疆-乌鲁木齐市-沙依巴克区	5	2	0	0	1	0	0	4	80000	120000	5	(空)	27	0	2	72	88	170	40	1	5	4	1	5	2	1	-3	-3	-3	-3	-3	-3	-3	-3	-3	3	-3	-3	-3	2	1	2	-3	-3	-3	2	-3
1990-07-10	3	新疆-乌鲁木齐市-天山区	4	-3	0	1	0	0	0	4	70000	50000	3	2015	25	0	2	55	66	155	30	1	5	2	5	5	2	1	-3	-3	-3	-3	-3	-3	-3	-3	-3	3	-3	-3	-3	2	2	2	-3	-3	-3	1	2
1999-01-10	3	新疆-乌鲁木齐市-天山区	4	5	0	1	0	0	0	4	600000	500000	5	(空)	24.6301	0	2	60	59	162	37	1	5	4	5	5	2	1	-3	-3	-3	-3	-3	-3	-3	-3	-3	3	-3	-3	-3	2	2	2	-3	-3	-3	2	-3
1997-11-13	3	新疆-乌鲁木齐市-头屯河区	3	5	0	1	0	0	0	3	72000	50000	2	2020	16	3	2	67	64	155	13	1	5	4	5	5	2	1	-3	-3	-3	-3	-3	-3	-3	-3	-3	3	-3	-3	-3	2	2	2	-3	-3	-3	2	-3
1995-09-20	1	新疆-吐鲁番市-托克逊县	5	2	1	0	0	0	0	3	500000	450000	4	2021	23	2	2	80	98	168	37	1	5	4	5	5	2	1	-3	-3	-3	-3	-3	-3	-3	-3	-3	3	-3	-3	-3	2	2	2	-3	-3	-3	1	2
1992-07-03	1	新疆-乌鲁木齐市-达坂城区	6	1	1	0	0	0	0	4	10000	10000	2	2022	30	0	2	65	75	165	22	1	5	4	5	5	2	1	-3	-3	-3	-3	-3	-3	-3	-3	-3	3	-3	-3	-3	2	2	2	-3	-3	-3	2	-3
1989-06-13	3	新疆-乌鲁木齐市-天山区	4	2	0	0	1	0	0	3	110000	10000	5	2020	23	2	2	55	66	160	15	1	5	4	5	5	2	1	-3	-3	-3	-3	-3	-3	-3	-3	-3	3	-3	-3	-3	2	1	2	-3	-3	-3	1	4
1979-06-20	2	新疆-乌鲁木齐市-天山区	6	9	0	1	0	0	0	4	40000	38000	3	2012	28	0	2	61	60	168	13	1	5	4	1	5	2	1	-3	-3	-3	-3	-3	-3	-3	-3	-3	3	-3	-3	-3	2	2	2	-3	-3	-3	2	-3
1986-05-14	1	新疆-乌鲁木齐市-沙依巴克区	6	1	1	0	1	0	0	5	15000	6000	5	2018	28	1	1	61	83	174	35	1	5	1	5	5	2	2	2	4	2	2	1	3200	10	1	-3	3	-3	-3	-3	2	2	2	-3	-3	-3	1	2
1995-01-12	1	新疆-乌鲁木齐市-沙依巴克区	5	-3	0	0	0	0	1	2	60000	60000	4	2021	25	1	2	55	55	160	7	1	5	4	5	5	2	1	-3	-3	-3	-3	-3	-3	-3	-3	-3	3	-3	-3	-3	1	1	1	4	3	2	2	-3
1994-03-21	1	甘肃-兰州市-安宁区	5	2	1	1	0	0	0	2	200000	190000	5	(空)	29	0	2	60	74	172	40	1	5	4	5	5	2	1	-3	-3	-3	-3	-3	-3	-3	-3	-3	3	-3	-3	-3	2	2	2	-3	-3	-3	1	3
1994-11-13	1	新疆-乌鲁木齐市-天山区	6	2	1	1	0	0	0	1	80000	80000	2	(空)	28.7918	0	2	60	59	162	35	1	5	4	5	5	2	1	-3	-3	-3	-3	-3	-3	-3	-3	-3	3	-3	-3	-3	1	1	2	-3	-3	-3	1	2
1988-02-24	1	新疆-乌鲁木齐市-天山区	6	2	1	0	0	0	0	4	50000	62000	3	(空)	35.5151	0	2	85	62	170	39	1	5	4	5	5	2	1	-3	-3	-3	-3	-3	-3	-3	-3	-3	3	-3	-3	-3	2	2	1	4	3	3	2	-3
1989-09-10	1	新疆-乌鲁木齐市-天山区	7	2	1	0	0	0	0	3	150000	80000	4	2019	28	1	2	53	57	161	17	1	5	4	3	5	2	1	-3	-3	-3	-3	-3	-3	-3	-3	-3	3	-3	-3	-3	2	2	2	-3	-3	-3	2	-3
1992-02-07	3	新疆-乌鲁木齐市-天山区	5	-3	1	0	0	0	0	2	150000	50000	4	2019	27	0	2	60	59	162	28	1	5	4	5	5	2	1	-3	-3	-3	-3	-3	-3	-3	-3	-3	3	-3	-3	-3	2	2	2	-3	-3	-3	2	-3
1995-05-05	1	新疆-乌鲁木齐市-天山区	6	9	1	0	0	0	0	4	100000	60000	3	2021	26	1	2	51	64	170	28	1	5	4	5	5	2	1	-3	-3	-3	-3	-3	-3	-3	-3	-3	3	-3	-3	-3	2	2	2	-3	-3	-3	1	2
1991-08-20	2	新疆-乌鲁木齐市-头屯河区	7	2	1	0	0	0	0	2	150000	50000	4	(空)	32.0274	0	2	60	59	162	26	1	5	4	5	5	2	1	-3	-3	-3	-3	-3	-3	-3	-3	-3	3	-3	-3	-3	2	2	2	-3	-3	-3	2	-3
1995-04-09	1	新疆-乌鲁木齐市-米东区	6	2	1	0	0	0	0	3	30000	30000	4	2021	24	2	2	70	67	162	12	1	5	3	5	5	2	1	-3	-3	-3	-3	-3	-3	-3	-3	-3	3	-3	-3	-3	1	1	2	-3	-3	-3	2	-3
1993-06-23	1	新疆-乌鲁木齐市-沙依巴克区	6	-3	1	0	0	0	0	2	150000	60000	4	(空)	30.1836	0	2	60	59	162	25	1	5	4	5	5	2	1	-3	-3	-3	-3	-3	-3	-3	-3	-3	3	-3	-3	-3	2	2	2	-3	-3	-3	2	-3
1989-11-26	1	新疆-乌鲁木齐市-米东区	6	3	1	0	0	0	0	5	100000	100000	5	2014	25	0	2	53	64	166	37	1	5	4	2	5	2	1	-3	-3	-3	-3	-3	-3	-3	-3	-3	3	-3	-3	-3	2	2	2	-3	-3	-3	2	-3
1998-10-01	1	新疆-乌鲁木齐市-沙依巴克区	5	-3	1	0	0	0	0	2	30000	30000	5	(空)	24.9068	0	2	60	59	162	37	1	5	4	5	5	2	2	2	8	2	2	(空)	3308	(空)	1	-3	3	-3	-3	-3	1	1	1	4	1	1	1	3
1994-05-21	1	新疆-乌鲁木齐市-天山区	5	-3	1	0	0	0	0	2	150000	60000	4	(空)	29.274	0	2	60	59	162	26	1	5	4	5	5	2	1	-3	-3	-3	-3	-3	-3	-3	-3	-3	3	-3	-3	-3	2	2	2	-3	-3	-3	2	-3
1994-11-16	6	新疆-乌鲁木齐市-新市区	7	3	1	0	0	0	0	2	190000	100000	5	2021	25	1	2	50	61	164	34	1	5	4	5	5	2	1	-3	-3	-3	-3	-3	-3	-3	-3	-3	3	-3	-3	-3	2	2	2	-3	-3	-3	1	3
1999-05-13	1	新疆-乌鲁木齐市-天山区	4	-3	1	0	0	0	0	2	150000	50000	4	(空)	24.2932	0	2	60	59	162	26	1	5	4	5	5	2	1	-3	-3	-3	-3	-3	-3	-3	-3	-3	3	-3	-3	-3	2	2	2	-3	-3	-3	2	-3
1996-03-03	3	新疆-乌鲁木齐市-水磨沟区	5	9	1	0	0	0	0	2	90000	60000	3	(空)	27.4877	0	2	60	59	162	17	1	5	4	5	5	2	1	-3	-3	-3	-3	-3	-3	-3	-3	-3	3	-3	-3	-3	2	2	2	-3	-3	-3	2	-3
1998-03-31	3	新疆-乌鲁木齐市-新市区	5	-3	1	0	0	0	0	2	150000	60000	4	(空)	25.411	0	2	60	59	162	27	1	5	4	5	5	2	1	-3	-3	-3	-3	-3	-3	-3	-3	-3	3	-3	-3	-3	2	2	2	-3	-3	-3	2	-3
1997-04-20	3	新疆-乌鲁木齐市-水磨沟区	5	5	1	1	0	1	0	7	20000	15000	3	(空)	25	0	2	60	75	163	38	1	5	4	5	5	2	1	-3	-3	-3	-3	-3	-3	-3	-3	-3	3	-3	-3	-3	2	2	2	-3	-3	-3	1	2
1993-02-03	3	新疆-乌鲁木齐市-天山区	5	2	1	0	0	0	0	2	80000	70000	4	(空)	30	0	2	75	77	177	10	1	5	4	5	5	2	1	-3	-3	-3	-3	-3	-3	-3	-3	-3	3	-3	-3	-3	2	1	2	-3	-3	-3	2	-3
1990-12-22	1	新疆-乌鲁木齐市-头屯河区	5	-3	1	0	0	0	0	4	100000	100000	4	2018	25	1	2	62	63	163	18	1	5	4	5	5	2	1	-3	-3	-3	-3	-3	-3	-3	-3	-3	3	-3	-3	-3	2	1	2	-3	-3	-3	2	-3
1990-11-16	1	新疆-乌鲁木齐市-沙依巴克区	6	4	1	0	0	0	0	3	160000	100000	3	2021	28	3	2	56	60	158	16	1	5	4	5	5	2	1	-3	-3	-3	-3	-3	-3	-3	-3	-3	3	-3	-3	-3	1	1	2	-3	-3	-3	1	1
1995-07-21	3	新疆-乌鲁木齐市-天山区	6	1	1	0	0	0	0	2	850000	46000	1	(空)	27	0	2	60	59	162	37	1	5	4	5	5	2	1	-3	-3	-3	-3	-3	-3	-3	-3	-3	3	-3	-3	-3	2	2	2	-3	-3	-3	2	-3
1991-07-21	3	新疆-乌鲁木齐市-天山区	5	3	0	0	0	1	0	2	60000	30000	1	(空)	32.1096	0	2	60	59	162	24	1	5	4	5	5	2	1	-3	-3	-3	-3	-3	-3	-3	-3	-3	3	-3	-3	-3	2	2	2	-3	-3	-3	1	2
1995-04-20	1	新疆-乌鲁木齐市-天山区	5	-3	0	0	0	1	0	3	80000	50000	3	(空)	28.3589	0	2	60	59	162	37	1	5	4	5	5	2	1	-3	-3	-3	-3	-3	-3	-3	-3	-3	3	-3	-3	-3	2	2	2	-3	-3	-3	1	1
1992-02-04	1	新疆-乌鲁木齐市-沙依巴克区	6	2	1	0	0	0	0	2	50000	40000	4	(空)	31.5671	0	2	60	59	162	40	1	5	4	5	5	2	2	2	8	2	2	(空)	3308	(空)	1	-3	3	-3	-3	-3	2	2	2	-3	-3	-3	1	3
1998-05-21	3	新疆-乌鲁木齐市-新市区	6	-3	1	0	0	0	0	2	150000	50000	5	(空)	25.2712	0	2	60	59	162	36	1	5	4	5	5	2	1	-3	-3	-3	-3	-3	-3	-3	-3	-3	3	-3	-3	-3	2	2	2	-3	-3	-3	2	-3
1998-05-05	4	新疆-乌鲁木齐市-天山区	5	-3	1	0	0	0	0	2	150000	60000	5	(空)	25.3151	0	2	60	59	162	37	1	5	4	5	5	2	1	-3	-3	-3	-3	-3	-3	-3	-3	-3	3	-3	-3	-3	2	2	2	-3	-3	-3	2	-3
1994-11-10	1	新疆-乌鲁木齐市-米东区	6	-3	1	0	0	0	0	2	150000	60000	4	(空)	28.8	0	2	60	59	162	32	1	5	2	5	5	2	1	-3	-3	-3	-3	-3	-3	-3	-3	-3	3	-3	-3	-3	2	2	2	-3	-3	-3	2	-3
1992-11-21	3	新疆-乌鲁木齐市-天山区	5	-3	1	0	0	0	0	2	150000	50000	3	(空)	30.7699	0	2	60	59	162	38	1	5	4	5	5	2	1	-3	-3	-3	-3	-3	-3	-3	-3	-3	3	-3	-3	-3	2	2	2	-3	-3	-3	2	-3
1994-04-02	1	新疆-乌鲁木齐市-沙依巴克区	4	3	0	1	0	0	0	2	30000	20000	2	2018	24	0	2	71	71	158	17	1	5	4	5	5	2	1	-3	-3	-3	-3	-3	-3	-3	-3	-3	3	-3	-3	-3	2	2	2	-3	-3	-3	1	2
1999-08-14	2	新疆-乌鲁木齐市-沙依巴克区	3	5	0	0	0	0	1	6	10000	50000	3	2022	22	0	2	73	76	155	17	1	5	4	5	5	2	2	1	-3	2	2	(空)	3308	(空)	1	-3	3	-3	-3	-3	2	2	2	-3	-3	-3	2	-3
1991-11-04	2	新疆-乌鲁木齐市-沙依巴克区	5	-3	0	0	0	0	1	3	60000	80000	3	2016	25	1	2	50	65	154	38	1	5	1	5	5	2	1	-3	-3	-3	-3	-3	-3	-3	-3	-3	3	-3	-3	-3	2	2	2	-3	-3	-3	2	-3
1991-01-08	1	新疆-乌鲁木齐市-沙依巴克区	3	-3	0	1	1	0	0	2	120000	10000	5	(空)	31	0	2	50	53	168	26	1	5	4	5	1	2	1	-3	-3	-3	-3	-3	-3	-3	-3	-3	3	-3	-3	-3	1	1	2	-3	-3	-3	2	-3
1987-03-15	1	新疆-乌鲁木齐市-新市区	6	-3	1	0	0	0	0	2	150000	60000	4	(空)	36.463	0	2	60	59	162	25	1	5	4	5	5	2	1	-3	-3	-3	-3	-3	-3	-3	-3	-3	3	-3	-3	-3	2	2	2	-3	-3	-3	2	-3
1986-11-14	1	新疆-乌鲁木齐市-天山区	7	2	1	0	1	0	0	3	150000	100000	4	2022	27	1	2	60	62	168	39	1	4	4	5	2	2	1	-3	-3	-3	-3	-3	-3	-3	-3	-3	3	-3	-3	-3	2	2	2	-3	-3	-3	2	-3
1989-03-22	1	新疆-乌鲁木齐市-沙依巴克区	4	-3	1	0	0	0	0	2	160000	60000	4	(空)	34.4411	0	2	60	59	162	31	1	5	4	5	5	2	1	-3	-3	-3	-3	-3	-3	-3	-3	-3	3	-3	-3	-3	2	2	2	-3	-3	-3	2	-3
1995-10-21	3	新疆-乌鲁木齐市-天山区	6	-3	1	0	0	0	0	2	20000	50000	4	(空)	27.8548	0	2	60	59	162	36	1	5	4	5	5	2	1	-3	-3	-3	-3	-3	-3	-3	-3	-3	3	-3	-3	-3	2	2	2	-3	-3	-3	2	-3
1991-06-10	3	新疆-乌鲁木齐市-天山区	5	3	1	0	0	0	0	2	150000	80000	3	(空)	31	0	2	59	63	169	12	1	5	4	1	5	2	1	-3	-3	-3	-3	-3	-3	-3	-3	-3	3	-3	-3	-3	2	2	1	4	2	1	1	3
1991-11-09	1	新疆-乌鲁木齐市-沙依巴克区	7	3	1	0	1	0	0	2	80000	50000	6	(空)	31.8055	0	2	60	59	162	34	1	5	4	5	5	2	1	-3	-3	-3	-3	-3	-3	-3	-3	-3	3	-3	-3	-3	1	2	2	-3	-3	-3	1	2
1998-05-25	3	新疆-乌鲁木齐市-沙依巴克区	6	1	1	0	0	0	0	2	50000	30000	4	2022	24	0	2	55	68	165	39	1	5	4	5	5	2	1	-3	-3	-3	-3	-3	-3	-3	-3	-3	3	-3	-3	-3	2	2	1	3	2	2	2	-3
1998-12-06	1	新疆-乌鲁木齐市-水磨沟区	4	-3	0	1	0	0	0	4	30000	40000	3	(空)	24.726	0	2	60	59	162	24	1	5	4	5	5	2	1	-3	-3	-3	-3	-3	-3	-3	-3	-3	3	-3	-3	-3	2	2	2	-3	-3	-3	2	-3
1994-06-26	1	新疆-乌鲁木齐市-沙依巴克区	5	2	1	0	0	0	0	2	120000	100000	3	2019	27	1	2	57	67	158	26	1	5	4	1	5	2	1	-3	-3	-3	-3	-3	-3	-3	-3	-3	3	-3	-3	-3	2	2	2	-3	-3	-3	1	2
34051	1	新疆-乌鲁木齐市-沙依巴克区	5	-3	1	1	0	0	0	3	120000	30000	4	2022	25	1	2	60	75	160	40	1	5	4	5	5	2	1	-3	-3	-3	-3	-3	-3	-3	-3	-3	3	-3	-3	-3	2	2	2	-3	-3	-3	2	-3
1996-03-08	1	新疆-乌鲁木齐市-天山区	6	-3	1	0	0	0	0	2	200000	50000	4	(空)	27.474	0	2	60	59	162	25	1	5	4	5	5	2	1	-3	-3	-3	-3	-3	-3	-3	-3	-3	3	-3	-3	-3	2	2	2	-3	-3	-3	2	-3
1997-05-07	2	新疆-乌鲁木齐市-沙依巴克区	3	-3	0	1	0	0	0	3	100000	10000	2	2017	18	1	2	58	70	163	38	1	5	4	5	5	2	1	-3	-3	-3	-3	-3	-3	-3	-3	-3	3	-3	-3	-3	2	2	2	-3	-3	-3	1	2
1994-09-23	5	新疆-乌鲁木齐市-沙依巴克区	7	-3	0	1	0	0	0	3	100000	80000	5	2019	25	0	2	71	68	175	11	1	2	2	5	5	2	2	1	-3	2	2	7	2980	10	1	-3	3	-3	-3	-3	2	2	2	-3	-3	-3	1	2
1981-11-29	1	新疆-乌鲁木齐市-新市区	6	3	1	1	0	0	0	2	200000	150000	3	2021	39	1	2	58	58	167	11	1	5	4	5	5	2	1	-3	-3	-3	-3	-3	-3	-3	-3	-3	3	-3	-3	-3	1	2	2	-3	-3	-3	1	2
1991-12-23	1	新疆-乌鲁木齐市-天山区	6	-3	1	0	0	0	0	2	200000	50000	4	(空)	31.6849	0	2	60	59	162	33	1	5	4	5	5	2	1	-3	-3	-3	-3	-3	-3	-3	-3	-3	3	-3	-3	-3	2	2	2	-3	-3	-3	2	-3
1991-07-07	1	新疆-乌鲁木齐市-水磨沟区	6	-3	1	0	0	0	0	2	260000	50000	4	(空)	32.1479	0	2	60	59	162	38	1	5	4	5	5	2	1	-3	-3	-3	-3	-3	-3	-3	-3	-3	3	-3	-3	-3	2	2	2	-3	-3	-3	2	-3
1984-04-23	1	新疆-乌鲁木齐市-天山区	6	-3	1	0	0	0	0	2	150000	60000	4	(空)	39.3562	0	2	60	59	162	31	1	5	4	5	5	2	1	-3	-3	-3	-3	-3	-3	-3	-3	-3	3	-3	-3	-3	2	2	2	-3	-3	-3	2	-3
1990-04-20	3	新疆-乌鲁木齐市-天山区	6	2	1	0	1	0	0	2	10000	10000	4	2017	27	1	2	60	72	160	31	1	5	4	2	2	2	1	-3	-3	-3	-3	-3	-3	-3	-3	-3	3	-3	-3	-3	2	2	2	-3	-3	-3	1	2
1994-08-02	1	新疆-乌鲁木齐市-天山区	5	2	1	0	0	0	0	2	100000	90000	3	(空)	29.074	0	2	60	59	162	40	3	5	4	5	5	2	1	-3	-3	-3	-3	-3	-3	-3	-3	-3	3	-3	-3	-3	2	2	2	-3	-3	-3	1	3
1989-01-19	1	新疆-乌鲁木齐市-沙依巴克区	7	2	1	0	0	0	0	2	120000	100000	4	(空)	34.611	0	2	51	65	145	40	1	5	2	5	1	2	1	-3	-3	-3	-3	-3	-3	-3	-3	-3	3	-3	-3	-3	1	2	1	4	2	1	1	2
1984-07-15	1	新疆-昌吉回族自治州-昌吉市	4	5	0	1	0	0	0	1	50000	50000	5	2017	28	0	2	63	75	168	34	1	5	4	5	5	2	1	-3	-3	-3	-3	-3	-3	-3	-3	-3	3	-3	-3	-3	2	2	2	-3	-3	-3	2	-3
1993-02-25	3	新疆-乌鲁木齐市-天山区	6	-3	1	0	0	0	0	2	300000	60000	4	(空)	30.5068	0	2	60	59	162	34	1	5	4	5	5	2	1	-3	-3	-3	-3	-3	-3	-3	-3	-3	3	-3	-3	-3	2	2	2	-3	-3	-3	2	-3
1992-05-23	3	新疆-乌鲁木齐市-天山区	6	-3	1	0	0	0	0	2	200000	50000	4	(空)	31.2685	0	2	60	59	162	34	1	5	4	5	5	2	1	-3	-3	-3	-3	-3	-3	-3	-3	-3	3	-3	-3	-3	2	2	2	-3	-3	-3	2	-3
1993-12-16	1	新疆-乌鲁木齐市-沙依巴克区	5	2	1	0	0	0	0	2	100000	60000	4	(空)	29	0	2	75	88	168	32	1	5	1	5	5	2	1	-3	-3	-3	-3	-3	-3	-3	-3	-3	3	-3	-3	-3	2	2	2	-3	-3	-3	2	-3
1994-04-01	1	新疆-乌鲁木齐市-水磨沟区	5	2	1	0	0	0	0	2	120000	80000	4	(空)	28	0	2	68	78	172	25	1	5	2	5	2	2	1	-3	-3	-3	-3	-3	-3	-3	-3	-3	3	-3	-3	-3	2	2	2	-3	-3	-3	1	2
1995-12-23	1	新疆-乌鲁木齐市-天山区	6	-3	1	0	0	0	0	2	150000	60000	5	(空)	27.6822	0	2	60	59	162	35	1	5	4	5	5	2	1	-3	-3	-3	-3	-3	-3	-3	-3	-3	3	-3	-3	-3	2	2	2	-3	-3	-3	2	-3
1995-04-24	3	新疆-乌鲁木齐市-乌鲁木齐县	3	-3	0	1	0	0	0	4	100000	80000	4	2013	17	0	2	65	88	165	38	1	5	4	5	5	2	1	-3	-3	-3	-3	-3	-3	-3	-3	-3	3	-3	-3	-3	2	2	2	-3	-3	-3	2	-3
1992-10-16	1	新疆-乌鲁木齐市-沙依巴克区	4	-3	1	0	0	0	0	2	160000	60000	5	(空)	30.8685	0	2	60	59	162	34	1	5	4	5	5	2	1	-3	-3	-3	-3	-3	-3	-3	-3	-3	3	-3	-3	-3	2	2	2	-3	-3	-3	2	-3
1995-09-14	3	新疆-阿克苏地区-新和县	3	-3	0	1	0	0	0	4	100000	80000	4	2020	22	1	2	77	77	162	8	1	5	1	5	5	2	1	-3	-3	-3	-3	-3	-3	-3	-3	-3	3	-3	-3	-3	2	2	2	-3	-3	-3	2	-3
1992-05-06	1	新疆-昌吉回族自治州-昌吉市	6	2	1	0	0	0	0	2	150000	100000	4	(空)	30	0	2	56	69	162	32	1	5	4	5	5	2	1	-3	-3	-3	-3	-3	-3	-3	-3	-3	3	-3	-3	-3	2	2	2	-3	-3	-3	1	2
1985-11-04	4	新疆-阿勒泰地区-青河县	3	-3	0	1	0	0	0	4	120000	90000	4	2012	25	0	2	54	65	160	30	1	5	4	5	5	2	1	-3	-3	-3	-3	-3	-3	-3	-3	-3	3	-3	-3	-3	2	2	2	-3	-3	-3	2	-3
1994-07-29	3	新疆-喀什地区-疏勒县	5	2	1	0	0	0	0	2	120000	100000	4	(空)	28	0	2	65	68	168	19	1	5	3	2	5	2	1	-3	-3	-3	-3	-3	-3	-3	-3	-3	3	-3	-3	-3	2	2	2	-3	-3	-3	1	2
1990-10-12	1	新疆-昌吉回族自治州-昌吉市	5	2	1	0	0	0	0	3	150000	100000	4	2019	28	0	2	55	64	160	32	1	5	2	5	5	2	1	-3	-3	-3	-3	-3	-3	-3	-3	-3	3	-3	-3	-3	2	2	2	-3	-3	-3	2	-3
1994-12-07	5	新疆-克拉玛依市-克拉玛依区	6	3	1	0	0	0	0	2	150000	100000	5	2017	21	2	2	96	98	167	6	1	5	1	5	5	2	1	-3	-3	-3	-3	-3	-3	-3	-3	-3	3	-3	-3	-3	2	2	2	-3	-3	-3	1	2
1991-07-28	2	新疆-乌鲁木齐市-天山区	3	-3	0	1	0	0	0	3	120000	100000	5	2010	18	3	2	42	60	156	39	1	5	4	5	5	2	1	-3	-3	-3	-3	-3	-3	-3	-3	-3	3	-3	-3	-3	2	2	2	-3	-3	-3	2	-3
1983-12-08	3	新疆-乌鲁木齐市-头屯河区	6	2	1	0	0	0	0	4	150000	100000	5	2019	29	1	2	70	89	167	34	1	5	2	5	5	2	1	-3	-3	-3	-3	-3	-3	-3	-3	-3	3	-3	-3	-3	2	2	2	-3	-3	-3	2	-3
2000-02-22	6	新疆-乌鲁木齐市-沙依巴克区	5	-3	0	1	0	0	0	2	120000	90000	4	2019	19	1	2	70	80	169	36	1	5	2	5	5	2	1	-3	-3	-3	-3	-3	-3	-3	-3	-3	3	-3	-3	-3	2	2	2	-3	-3	-3	2	-3
1987-08-01	1	新疆-乌鲁木齐市-沙依巴克区	6	2	1	0	0	0	0	3	150000	100000	5	2022	29	1	2	58	73	163	38	1	5	2	5	5	2	1	-3	-3	-3	-3	-3	-3	-3	-3	-3	3	-3	-3	-3	2	2	2	-3	-3	-3	2	-3
1982-10-08	1	新疆-乌鲁木齐市-沙依巴克区	3	-3	0	1	0	0	0	3	120000	80000	4	2012	22	2	2	83	94	160	30	1	5	1	5	1	2	1	-3	-3	-3	-3	-3	-3	-3	-3	-3	3	-3	-3	-3	2	2	2	-3	-3	-3	2	-3
1987-02-27	5	新疆-乌鲁木齐市-天山区	6	2	1	0	0	0	0	3	150000	100000	5	2020	26	2	2	53	62	159	33	1	5	2	5	5	2	1	-3	-3	-3	-3	-3	-3	-3	-3	-3	3	-3	-3	-3	2	2	2	-3	-3	-3	2	-3
34051	1	新疆-乌鲁木齐市-天山区	4	2	1	0	0	0	0	1	500000	100000	4	(空)	29	0	2	53	60	165	37	1	5	4	5	5	2	2	1	-3	2	2	1	3350	10	1	-3	3	-3	-3	-3	2	2	2	-3	-3	-3	2	-3
1990-03-23	1	新疆-乌鲁木齐市-天山区	5	2	1	0	0	0	0	2	150000	10000	5	(空)	33	0	2	56	65	157	38	1	5	4	5	5	2	2	1	-3	2	2	2	3380	10	1	-3	3	-3	-3	-3	2	2	2	-3	-3	-3	2	-3
34051	1	新疆-乌鲁木齐市-沙依巴克区	4	2	1	0	0	0	0	3	100000	50000	4	2016	24	1	2	45	60	172	36	1	5	4	5	5	2	1	-3	-3	-3	-3	-3	-3	-3	-3	-3	3	-3	-3	-3	2	2	2	-3	-3	-3	1	2
2002-09-25	1	新疆-乌鲁木齐市-天山区	5	2	1	0	0	0	0	3	300000	10000	3	2020	20	0	2	56	75	172	35	1	5	4	5	5	2	1	-3	-3	-3	-3	-3	-3	-3	-3	-3	3	-3	-3	-3	2	2	2	-3	-3	-3	1	2
1998-03-23	1	新疆-乌鲁木齐市-天山区	6	5	1	0	0	0	0	3	160000	50000	5	(空)	24	0	2	50	68	158	38	1	5	4	5	5	2	2	1	-3	2	2	3	3540	10	1	-3	3	-3	-3	-3	2	2	2	-3	-3	-3	2	-3
1991-03-23	1	新疆-乌鲁木齐市-新市区	6	-3	1	0	0	0	0	2	500000	50000	5	(空)	30	0	2	50	62	170	39	1	5	4	5	5	2	2	1	-3	2	2	2	3210	10	2	4	3	-3	-3	-3	2	1	2	-3	-3	-3	1	3
1994-09-23	1	新疆-乌鲁木齐市-水磨沟区	6	9	1	0	1	0	0	3	300000	150000	4	(空)	27	0	2	66	77	163	38	1	5	4	1	5	2	1	-3	-3	-3	-3	-3	-3	-3	-3	-3	3	-3	-3	-3	2	2	1	4	2	3	1	4
1988-05-25	1	新疆-乌鲁木齐市-天山区	5	5	1	1	0	0	0	2	50000	20000	3	2015	26	0	2	57	67	161	28	1	5	4	5	5	2	1	-3	-3	-3	-3	-3	-3	-3	-3	-3	3	-3	-3	-3	2	2	2	-3	-3	-3	2	-3
1990-05-14	1	新疆-乌鲁木齐市-沙依巴克区	6	3	1	0	0	0	0	2	80000	60000	4	(空)	32	0	2	52	60	163	23	1	5	4	5	5	2	1	-3	-3	-3	-3	-3	-3	-3	-3	-3	3	-3	-3	-3	2	2	2	-3	-3	-3	2	-3
1992-12-05	3	新疆-乌鲁木齐市-沙依巴克区	5	-3	1	0	0	0	0	2	200000	500000	4	(空)	30.7315	0	2	60	59	162	25	1	5	4	5	5	2	1	-3	-3	-3	-3	-3	-3	-3	-3	-3	3	-3	-3	-3	2	2	2	-3	-3	-3	2	-3
1994-05-21	1	新疆-乌鲁木齐市-沙依巴克区	6	2	1	0	0	0	0	2	1200000	50000	4	(空)	29.274	0	2	60	59	162	37	1	5	4	5	5	2	1	-3	-3	-3	-3	-3	-3	-3	-3	-3	3	-3	-3	-3	2	2	2	-3	-3	-3	2	-3
1984-09-12	1	新疆-乌鲁木齐市-天山区	3	-3	0	1	0	0	0	2	100000	70000	4	(空)	38.9671	0	2	60	59	162	35	1	5	4	5	1	2	1	-3	-3	-3	-3	-3	-3	-3	-3	-3	3	-3	-3	-3	2	2	2	-3	-3	-3	1	2
1991-01-15	1	新疆-乌鲁木齐市-沙依巴克区	6	9	1	0	0	0	0	3	200000	120000	5	2022	30	1	2	73	88	166	30	1	5	4	1	5	2	1	-3	-3	-3	-3	-3	-3	-3	-3	-3	3	-3	-3	-3	2	2	2	-3	-3	-3	2	-3
1993-08-24	1	新疆-乌鲁木齐市-新市区	6	2	1	0	0	0	0	4	260000	200000	5	2017	24	0	2	70	81	170	38	1	5	4	1	5	2	1	-3	-3	-3	-3	-3	-3	-3	-3	-3	3	-3	-3	-3	2	2	2	-3	-3	-3	2	-3
1992-02-09	3	新疆-乌鲁木齐市-天山区	6	-3	1	0	0	0	0	2	120000	25000	4	(空)	31.5534	0	2	60	59	162	25	1	5	2	5	5	2	1	-3	-3	-3	-3	-3	-3	-3	-3	-3	3	-3	-3	-3	2	2	2	-3	-3	-3	2	-3
1986-01-14	1	新疆-乌鲁木齐市-沙依巴克区	5	4	1	0	0	0	0	3	80000	40000	4	2018	23	2	2	46	50	163	18	1	5	4	5	5	2	2	2	1	2	2	5	3170	10	1	-3	3	-3	-3	-3	2	2	2	-3	-3	-3	1	2
1993-11-15	3	新疆-乌鲁木齐市-天山区	6	-3	0	1	0	0	0	2	12000	10000	5	(空)	29	1	2	60	80	170	36	1	5	4	5	5	2	1	-3	-3	-3	-3	-3	-3	-3	-3	-3	3	-3	-3	-3	2	2	2	-3	-3	-3	1	2
1998-05-24	3	新疆-乌鲁木齐市-天山区	5	-3	1	0	0	0	0	2	250000	60000	5	(空)	25.263	0	2	60	59	162	24	1	5	4	5	5	2	1	-3	-3	-3	-3	-3	-3	-3	-3	-3	3	-3	-3	-3	2	2	2	-3	-3	-3	2	-3
1995-04-24	1	新疆-乌鲁木齐市-天山区	4	-3	1	0	0	0	0	2	138000	50000	4	(空)	28.3479	0	2	60	59	162	36	1	5	4	5	5	2	1	-3	-3	-3	-3	-3	-3	-3	-3	-3	3	-3	-3	-3	2	2	2	-3	-3	-3	2	-3
1997-04-26	1	新疆-乌鲁木齐市-新市区	5	-3	1	0	0	0	0	2	300000	60000	4	(空)	26.3397	0	2	60	59	162	32	1	5	4	5	5	2	1	-3	-3	-3	-3	-3	-3	-3	-3	-3	3	-3	-3	-3	2	2	2	-3	-3	-3	2	-3
1995-07-12	1	新疆-乌鲁木齐市-头屯河区	5	2	1	0	0	0	0	3	80000	100000	5	2020	25	1	2	71	80	171	23	1	5	4	5	5	2	1	-3	-3	-3	-3	-3	-3	-3	-3	-3	3	-3	-3	-3	2	2	2	-3	-3	-3	2	-3
1986-05-26	1	新疆-乌鲁木齐市-天山区	6	-3	1	0	0	0	0	2	200000	60000	5	(空)	37.2658	0	2	60	59	162	36	1	5	4	5	5	2	1	-3	-3	-3	-3	-3	-3	-3	-3	-3	3	-3	-3	-3	2	2	2	-3	-3	-3	2	-3
1995-09-24	1	新疆-乌鲁木齐市-沙依巴克区	6	2	1	0	1	0	0	2	100000	100000	5	(空)	27	0	2	55	77	158	36	1	5	2	5	5	2	1	-3	-3	-3	-3	-3	-3	-3	-3	-3	3	-3	-3	-3	1	2	2	-3	-3	-3	1	2
1981-08-24	1	四川-自贡市-荣县	3	-3	0	1	0	0	0	2	70000	60000	3	2020	20	2	2	55	56	158	9	1	5	4	5	5	2	1	-3	-3	-3	-3	-3	-3	-3	-3	-3	3	-3	-3	-3	2	1	2	-3	-3	-3	1	1
1992-07-16	1	新疆-乌鲁木齐市-天山区	7	2	1	0	0	0	0	2	100000	30000	4	2022	30	0	2	48	60	162	38	1	5	2	5	4	2	1	-3	-3	-3	-3	-3	-3	-3	-3	-3	3	-3	-3	-3	2	2	2	-3	-3	-3	2	-3
1992-07-09	1	新疆-乌鲁木齐市-天山区	6	2	1	0	0	0	0	2	50000	30000	5	(空)	31.1397	0	2	60	59	162	18	1	5	4	5	5	2	1	-3	-3	-3	-3	-3	-3	-3	-3	-3	3	-3	-3	-3	1	2	2	-3	-3	-3	1	2
1989-02-06	1	新疆-乌鲁木齐市-沙依巴克区	5	5	0	1	0	0	0	3	230000	180000	4	2022	29	1	2	74	86	165	38	1	5	4	5	5	2	1	-3	-3	-3	-3	-3	-3	-3	-3	-3	3	-3	-3	-3	2	2	2	-3	-3	-3	1	2
1994-11-18	1	新疆-哈密市-巴里坤哈萨克自治县	5	5	0	1	0	0	0	2	180000	120000	4	2022	27	1	2	58	73	167	38	1	5	4	5	5	2	1	-3	-3	-3	-3	-3	-3	-3	-3	-3	3	-3	-3	-3	2	2	2	-3	-3	-3	2	-3
1998-01-05	3	新疆-乌鲁木齐市-天山区	5	2	1	0	0	0	0	2	280000	150000	5	2022	21	0	2	53	61	175	27	1	5	4	5	5	2	1	-3	-3	-3	-3	-3	-3	-3	-3	-3	3	-3	-3	-3	2	2	2	-3	-3	-3	2	-3
1998-08-21	3	新疆-乌鲁木齐市-沙依巴克区	5	2	1	0	0	0	0	2	350000	200000	4	2022	24	0	2	52	68	162	35	1	5	1	5	5	2	1	-3	-3	-3	-3	-3	-3	-3	-3	-3	3	-3	-3	-3	2	2	2	-3	-3	-3	2	-3
1994-12-01	3	新疆-和田地区-皮山县	2	-3	0	1	0	0	0	3	180000	150000	4	2022	28	0	2	56	75	165	40	1	5	4	5	5	2	1	-3	-3	-3	-3	-3	-3	-3	-3	-3	3	-3	-3	-3	2	2	2	-3	-3	-3	1	2
1989-10-14	2	新疆-乌鲁木齐市-沙依巴克区	3	-3	1	0	0	0	0	2	200000	180000	4	2015	33	0	2	54	71	159	35	1	5	3	5	5	2	1	-3	-3	-3	-3	-3	-3	-3	-3	-3	3	-3	-3	-3	2	2	2	-3	-3	-3	2	-3
1989-12-01	1	新疆-乌鲁木齐市-沙依巴克区	4	5	0	1	0	0	0	5	30000	20000	4	2016	23	2	2	56	67	160	28	1	5	4	5	5	2	1	-3	-3	-3	-3	-3	-3	-3	-3	-3	3	-3	-3	-3	2	2	2	-3	-3	-3	1	2
1983-06-12	5	新疆-乌鲁木齐市-天山区	6	5	1	0	0	0	0	4	30000	10000	4	2019	26	2	2	52	80	160	36	1	5	4	5	5	2	1	-3	-3	-3	-3	-3	-3	-3	-3	-3	3	-3	-3	-3	2	2	2	-3	-3	-3	2	-3
1988-05-27	1	新疆-乌鲁木齐市-天山区	6	2	1	0	0	0	0	3	200000	100000	4	2020	32	1	2	63	75	164	39	2	5	4	5	5	2	1	-3	-3	-3	-3	-3	-3	-3	-3	-3	3	-3	-3	-3	2	2	2	-3	-3	-3	2	-3
1997-10-15	2	新疆-乌鲁木齐市-沙依巴克区	2	-3	0	1	0	0	0	7	132000	90000	3	(空)	25.8685	0	2	44	59	160	41	1	5	4	5	5	2	1	-3	-3	-3	-3	-3	-3	-3	-3	-3	3	-3	-3	-3	2	2	2	-3	-3	-3	1	2
1995-10-10	1	新疆-乌鲁木齐市-沙依巴克区	5	9	1	0	0	0	0	2	100000	80000	5	(空)	27	0	2	54	54	160	6	1	5	4	5	5	2	1	-3	-3	-3	-3	-3	-3	-3	-3	-3	3	-3	-3	-3	2	2	2	-3	-3	-3	2	-3
1997-04-16	1	新疆-昌吉回族自治州-昌吉市	6	6	0	0	1	0	0	3	250000	70000	5	2022	25	1	2	59	60	168	7	1	5	4	1	5	2	1	-3	-3	-3	-3	-3	-3	-3	-3	-3	3	-3	-3	-3	2	2	2	-3	-3	-3	2	-3
1992-01-10	1	新疆-乌鲁木齐市-头屯河区	4	4	1	0	0	0	0	3	30000	30000	5	2022	30	0	2	43	54	152	38	1	5	2	5	5	2	2	2	7	2	2	5	3410	10	1	-3	3	-3	-3	-3	1	1	2	-3	-3	-3	2	-3
1989-10-10	1	新疆-乌鲁木齐市-沙依巴克区	5	-3	1	1	0	0	0	6	80000	50000	5	2019	30	0	2	79	83	165	27	1	5	4	5	5	2	1	-3	-3	-3	-3	-3	-3	-3	-3	-3	3	-3	-3	-3	2	2	2	-3	-3	-3	1	4
1989-02-02	1	新疆-乌鲁木齐市-沙依巴克区	3	4	0	0	1	0	0	5	21000	13000	3	2014	26	1	2	44	54	154	27	1	5	4	5	5	2	1	-3	-3	-3	-3	-3	-3	-3	-3	-3	3	-3	-3	-3	2	1	2	-3	-3	-3	1	4
1992-12-02	2	新疆-乌鲁木齐市-新市区	6	2	1	0	0	0	0	2	150000	80000	3	2022	29	1	2	54	60	165	28	1	5	4	5	1	2	1	-3	-3	-3	-3	-3	-3	-3	-3	-3	3	-3	-3	-3	1	2	2	-3	-3	-3	1	2
1998-01-21	1	新疆-乌鲁木齐市-水磨沟区	6	9	1	0	0	0	0	2	30000	25000	5	(空)	25	0	2	53	53	168	13	1	5	4	5	5	2	1	-3	-3	-3	-3	-3	-3	-3	-3	-3	3	-3	-3	-3	2	1	2	-3	-3	-3	1	2
1989-05-28	3	新疆-乌鲁木齐市-天山区	6	-3	1	0	0	0	0	2	200000	50000	5	(空)	34.2575	0	2	60	59	162	26	1	5	4	5	5	2	1	-3	-3	-3	-3	-3	-3	-3	-3	-3	3	-3	-3	-3	2	2	2	-3	-3	-3	2	-3
1991-04-25	2	新疆-乌鲁木齐市-天山区	4	-3	1	0	0	0	0	4	60000	60000	4	2014	20	0	2	68	82	166	33	1	5	4	4	1	2	2	2	1	2	2	5	3320	10	1	-3	3	-3	-3	-3	2	2	2	-3	-3	-3	1	2
1993-04-27	1	新疆-乌鲁木齐市-沙依巴克区	6	-3	1	0	0	0	0	2	200000	50000	4	(空)	30.3397	0	2	60	59	162	34	1	5	4	5	5	2	1	-3	-3	-3	-3	-3	-3	-3	-3	-3	3	-3	-3	-3	2	2	2	-3	-3	-3	2	-3
1989-01-19	1	新疆-乌鲁木齐市-沙依巴克区	7	2	1	0	0	0	0	5	100000	90000	4	(空)	34.611	0	2	51	54	145	40	1	5	2	5	2	2	1	-3	-3	-3	-3	-3	-3	-3	-3	-3	3	-3	-3	-3	1	2	2	-3	-3	-3	1	1
1993-02-02	1	新疆-乌鲁木齐市-头屯河区	6	3	1	0	1	0	0	2	200000	120000	4	(空)	30	0	2	42	59	150	37	1	5	4	5	5	2	1	-3	-3	-3	-3	-3	-3	-3	-3	-3	3	-3	-3	-3	2	2	2	-3	-3	-3	1	1
1990-08-29	1	新疆-乌鲁木齐市-水磨沟区	5	-3	0	1	0	0	0	2	110000	60000	4	(空)	33.0027	0	2	60	59	162	26	1	5	4	5	5	2	1	-3	-3	-3	-3	-3	-3	-3	-3	-3	3	-3	-3	-3	2	2	2	-3	-3	-3	2	-3
1997-08-21	1	新疆-乌鲁木齐市-沙依巴克区	5	9	1	0	0	0	0	3	96000	95000	3	2015	18	0	2	66	70	165	14	1	5	4	5	5	2	1	-3	-3	-3	-3	-3	-3	-3	-3	-3	3	-3	-3	-3	1	1	2	-3	-3	-3	2	-3
1992-07-03	1	新疆-乌鲁木齐市-沙依巴克区	5	9	1	0	0	0	0	2	130000	110000	4	(空)	31.1562	0	2	60	59	162	26	1	5	4	5	5	2	1	-3	-3	-3	-3	-3	-3	-3	-3	-3	3	-3	-3	-3	1	1	2	-3	-3	-3	2	-3
2000-05-27	3	新疆-乌鲁木齐市-沙依巴克区	5	-3	1	0	0	0	0	2	900000	50000	4	(空)	23.2521	0	2	60	59	162	10	1	5	4	5	5	2	1	-3	-3	-3	-3	-3	-3	-3	-3	-3	3	-3	-3	-3	2	2	2	-3	-3	-3	2	-3
1987-05-11	3	新疆-乌鲁木齐市-天山区	3	4	1	0	0	0	0	2	10000	100000	1	(空)	35	0	2	53	67	156	39	1	5	2	1	5	1	1	-3	-3	-3	-3	-3	-3	-3	-3	-3	3	-3	-3	-3	2	2	2	-3	-3	-3	2	-3
1992-07-09	1	新疆-乌鲁木齐市-天山区	6	2	1	0	0	0	0	2	50000	30000	5	(空)	31.1397	0	2	60	59	162	18	1	5	4	5	5	2	1	-3	-3	-3	-3	-3	-3	-3	-3	-3	3	-3	-3	-3	2	2	2	-3	-3	-3	1	2
1985-06-12	1	新疆-乌鲁木齐市-天山区	4	5	0	0	0	0	1	3	50000	45000	4	2016	24	3	2	67	80	168	28	1	5	4	5	5	2	1	-3	-3	-3	-3	-3	-3	-3	-3	-3	3	-3	-3	-3	2	2	2	-3	-3	-3	2	-3
1997-02-28	1	新疆-乌鲁木齐市-水磨沟区	6	2	1	0	0	0	0	2	60000	60000	5	2022	25	0	2	62	70	157	35	1	5	4	2	5	2	1	-3	-3	-3	-3	-3	-3	-3	-3	-3	3	-3	-3	-3	2	2	2	-3	-3	-3	1	2
1991-10-16	1	新疆-乌鲁木齐市-天山区	6	2	1	0	0	0	0	2	100000	80000	5	(空)	31	0	2	45	49	160	19	1	5	4	5	5	2	1	-3	-3	-3	-3	-3	-3	-3	-3	-3	3	-3	-3	-3	2	2	2	-3	-3	-3	2	-3
1988-12-17	1	新疆-乌鲁木齐市-沙依巴克区	4	3	1	0	0	0	0	3	40000	40000	4	2016	28	0	2	60	59	162	23	1	5	4	5	5	2	1	-3	-3	-3	-3	-3	-3	-3	-3	-3	3	-3	-3	-3	2	2	2	-3	-3	-3	2	-3
1987-09-28	1	新疆-乌鲁木齐市-天山区	5	3	1	0	0	0	0	3	80000	50000	4	2019	30	0	2	60	68	156	23	1	5	4	5	5	2	1	-3	-3	-3	-3	-3	-3	-3	-3	-3	3	-3	-3	-3	2	2	2	-3	-3	-3	1	2
1988-12-11	1	新疆-乌鲁木齐市-沙依巴克区	5	9	1	0	0	0	0	5	80000	60000	4	2016	27	0	2	48	54	158	26	2	4	4	5	1	2	1	-3	-3	-3	-3	-3	-3	-3	-3	-3	3	-3	-3	-3	2	2	2	-3	-3	-3	2	-3
1996-11-19	3	新疆-乌鲁木齐市-天山区	6	1	0	0	0	0	1	3	30000	35000	3	(空)	26	0	2	68	88	170	40	1	5	4	2	5	2	1	-3	-3	-3	-3	-3	-3	-3	-3	-3	3	-3	-3	-3	2	1	2	-3	-3	-3	1	2
1984-05-10	2	新疆-乌鲁木齐市-沙依巴克区	4	-3	1	0	0	0	0	3	60000	50000	4	2019	35	0	2	79	80	158	13	1	5	4	2	4	2	1	-3	-3	-3	-3	-3	-3	-3	-3	-3	3	-3	-3	-3	2	1	2	-3	-3	-3	2	-3
1997-02-17	1	新疆-乌鲁木齐市-沙依巴克区	3	-3	0	1	0	0	0	5	100000	60000	5	2020	23	0	2	45	52	158	30	1	5	4	5	5	2	1	-3	-3	-3	-3	-3	-3	-3	-3	-3	3	-3	-3	-3	2	2	2	-3	-3	-3	2	-3
34044	1	新疆-乌鲁木齐市-水磨沟区	6	3	1	0	0	0	0	2	10000	10000	4	(空)	30.4548	0	2	60	59	162	26	1	5	4	5	5	2	1	-3	-3	-3	-3	-3	-3	-3	-3	-3	3	-3	-3	-3	2	2	2	-3	-3	-3	2	-3
1986-12-21	1	新疆-乌鲁木齐市-沙依巴克区	4	-3	0	0	1	0	0	2	50000	80000	3	2021	34	1	2	64	68	161	27	1	5	4	5	5	2	1	-3	-3	-3	-3	-3	-3	-3	-3	-3	3	-3	-3	-3	2	1	2	-3	-3	-3	1	2
1994-07-28	3	新疆-乌鲁木齐市-沙依巴克区	6	3	1	0	0	0	0	2	12000	12000	5	(空)	28	0	2	40	60	158	36	1	5	4	2	5	2	1	-3	-3	-3	-3	-3	-3	-3	-3	-3	3	-3	-3	-3	2	2	2	-3	-3	-3	1	2
1989-09-30	1	新疆-乌鲁木齐市-天山区	4	4	1	0	0	0	0	6	10000	10000	4	2019	29	0	2	63	83	163	37	1	5	4	5	5	2	1	-3	-3	-3	-3	-3	-3	-3	-3	-3	3	-3	-3	-3	2	2	2	-3	-3	-3	1	2
1993-12-16	1	新疆-乌鲁木齐市-沙依巴克区	5	2	1	0	0	0	0	2	80000	70000	3	(空)	21	0	2	75	90	168	36	1	5	3	5	5	2	1	-3	-3	-3	-3	-3	-3	-3	-3	-3	3	-3	-3	-3	2	2	2	-3	-3	-3	1	3
1996-04-21	3	新疆-乌鲁木齐市-沙依巴克区	4	4	1	0	0	0	0	2	108000	800000	4	2015	19	0	2	66	82	160	35	1	5	4	5	5	2	1	-3	-3	-3	-3	-3	-3	-3	-3	-3	3	-3	-3	-3	2	2	2	-3	-3	-3	2	-3
1993-12-22	1	新疆-乌鲁木齐市-沙依巴克区	4	-3	1	0	0	0	0	2	80000	60000	4	(空)	29.6849	0	2	60	59	162	26	1	5	4	5	5	2	1	-3	-3	-3	-3	-3	-3	-3	-3	-3	3	-3	-3	-3	2	2	2	-3	-3	-3	2	-3
1986-10-29	2	新疆-乌鲁木齐市-沙依巴克区	2	-3	0	1	0	0	0	2	80000	50000	4	2018	32	0	2	45	48	155	10	1	5	4	1	1	2	1	-3	-3	-3	-3	-3	-3	-3	-3	-3	3	-3	-3	-3	2	2	2	-3	-3	-3	1	3
1995-10-12	1	新疆-乌鲁木齐市-新市区	6	-3	0	1	0	0	0	3	120000	50000	4	(空)	27.8795	0	2	60	59	162	15	1	5	4	5	5	2	1	-3	-3	-3	-3	-3	-3	-3	-3	-3	3	-3	-3	-3	2	2	2	-3	-3	-3	1	2
1991-09-15	3	新疆-乌鲁木齐市-天山区	7	3	1	0	0	0	0	3	60000	40000	3	2020	29	0	2	73	74	160	19	1	5	4	1	5	2	1	-3	-3	-3	-3	-3	-3	-3	-3	-3	3	-3	-3	-3	2	2	2	-3	-3	-3	2	-3
1994-03-11	1	新疆-乌鲁木齐市-沙依巴克区	6	-3	1	0	0	0	0	2	50000	40000	4	(空)	28	0	2	47	52	164	13	1	5	4	5	5	2	1	-3	-3	-3	-3	-3	-3	-3	-3	-3	3	-3	-3	-3	1	1	2	-3	-3	-3	2	-3
1998-08-20	4	新疆-伊犁哈萨克自治州-昭苏县	3	5	0	1	0	0	0	7	12000	10000	4	2021	23	0	2	45	50	155	39	1	5	4	5	5	2	1	-3	-3	-3	-3	-3	-3	-3	-3	-3	3	-3	-3	-3	2	2	2	-3	-3	-3	2	-3
1994-04-21	3	新疆-乌鲁木齐市-天山区	4	-3	1	0	0	0	0	2	120000	60000	3	(空)	29.3562	0	2	60	59	162	25	1	5	4	5	5	2	1	-3	-3	-3	-3	-3	-3	-3	-3	-3	3	-3	-3	-3	2	2	2	-3	-3	-3	2	-3
1992-03-11	4	新疆-伊犁哈萨克自治州-昭苏县	6	-3	0	1	0	0	0	5	20000	20000	4	(空)	30	0	2	48	61	162	41	1	5	3	5	5	2	1	-3	-3	-3	-3	-3	-3	-3	-3	-3	3	-3	-3	-3	2	2	2	-3	-3	-3	2	-3
1993-12-10	4	新疆-伊犁哈萨克自治州-昭苏县	6	9	0	1	0	0	0	3	35000	45000	4	2022	28	0	2	60	72	169	39	1	5	4	5	5	2	1	-3	-3	-3	-3	-3	-3	-3	-3	-3	3	-3	-3	-3	2	2	2	-3	-3	-3	1	4
1992-10-24	2	新疆-乌鲁木齐市-沙依巴克区	6	3	1	0	0	0	0	2	100000	80000	4	(空)	30	0	2	51	52	156	16	1	5	4	1	2	2	1	-3	-3	-3	-3	-3	-3	-3	-3	-3	3	-3	-3	-3	2	2	2	-3	-3	-3	1	2
1990-08-20	1	新疆-乌鲁木齐市-沙依巴克区	6	3	1	0	0	0	0	5	90000	60000	4	2018	28	0	2	75	85	160	32	1	5	2	5	1	2	1	-3	-3	-3	-3	-3	-3	-3	-3	-3	3	-3	-3	-3	2	2	2	-3	-3	-3	1	2
1994-06-08	4	新疆-伊犁哈萨克自治州-昭苏县	4	5	0	1	0	0	0	5	50000	60000	5	(空)	29	1	2	60	75	168	33	1	5	4	5	5	2	1	-3	-3	-3	-3	-3	-3	-3	-3	-3	3	-3	-3	-3	1	2	2	-3	-3	-3	2	-3
1989-04-29	1	新疆-乌鲁木齐市-沙依巴克区	6	-3	1	0	0	0	0	2	250000	60000	4	(空)	34.337	0	2	60	59	162	26	1	5	4	5	5	2	1	-3	-3	-3	-3	-3	-3	-3	-3	-3	3	-3	-3	-3	2	2	2	-3	-3	-3	2	-3
1990-06-21	1	新疆-乌鲁木齐市-新市区	5	-3	0	1	0	0	0	2	80000	50000	5	(空)	33.1918	0	2	60	59	162	37	1	5	2	2	1	2	1	-3	-3	-3	-3	-3	-3	-3	-3	-3	3	-3	-3	-3	1	2	2	-3	-3	-3	2	-3
1980-08-23	1	新疆-乌鲁木齐市-天山区	6	9	1	0	0	0	0	3	100000	80000	3	(空)	43.0247	0	2	60	59	162	40	1	5	4	2	1	2	2	2	1	2	2	8	3690	(空)	1	-3	2	20	2	3	2	2	1	4	3	1	2	-3
1996-04-10	1	新疆-乌鲁木齐市-水磨沟区	3	-3	0	1	0	0	0	2	50000	35000	1	2022	25	2	2	65	65	166	13	1	5	3	5	5	2	1	-3	-3	-3	-3	-3	-3	-3	-3	-3	3	-3	-3	-3	1	2	2	-3	-3	-3	2	-3
1981-12-23	1	新疆-乌鲁木齐市-天山区	6	9	0	0	0	0	1	4	100000	60000	4	2016	34	0	2	62	68	165	22	1	5	4	5	5	2	1	-3	-3	-3	-3	-3	-3	-3	-3	-3	3	-3	-3	-3	2	2	1	4	2	1	1	3
1988-08-03	4	新疆-伊犁哈萨克自治州-昭苏县	2	-3	0	1	0	0	0	3	20000	10000	6	2006	17	0	2	65	85	160	36	1	5	4	5	5	2	1	-3	-3	-3	-3	-3	-3	-3	-3	-3	3	-3	-3	-3	1	2	2	-3	-3	-3	2	-3
1987-05-29	1	新疆-乌鲁木齐市-天山区	6	-3	1	0	0	0	0	2	200000	60000	5	(空)	36.2575	0	2	60	59	162	36	1	5	4	5	5	2	1	-3	-3	-3	-3	-3	-3	-3	-3	-3	3	-3	-3	-3	2	2	2	-3	-3	-3	2	-3
1994-05-05	6	新疆-伊犁哈萨克自治州-昭苏县	5	1	1	0	0	0	0	2	60000	50000	2	2017	28	0	2	50	50	160	14	1	5	4	2	5	2	1	-3	-3	-3	-3	-3	-3	-3	-3	-3	3	-3	-3	-3	2	2	2	-3	-3	-3	2	-3
1989-07-24	2	新疆-乌鲁木齐市-天山区	6	9	1	0	0	0	0	2	100000	100000	4	(空)	34.1014	0	2	45	48	155	16	1	5	4	1	5	2	1	-3	-3	-3	-3	-3	-3	-3	-3	-3	3	-3	-3	-3	2	2	2	-3	-3	-3	2	-3
1998-03-12	1	新疆-乌鲁木齐市-沙依巴克区	5	-3	0	1	0	0	0	2	30000	25000	4	(空)	25.463	0	2	60	59	162	26	1	5	4	5	5	2	1	-3	-3	-3	-3	-3	-3	-3	-3	-3	3	-3	-3	-3	2	2	2	-3	-3	-3	1	2
1995-04-30	3	新疆-乌鲁木齐市-天山区	6	-3	1	0	0	0	0	2	120000	50000	4	(空)	28.3315	0	2	60	59	162	26	1	5	4	5	5	2	1	-3	-3	-3	-3	-3	-3	-3	-3	-3	3	-3	-3	-3	2	2	2	-3	-3	-3	2	-3
1985-01-28	1	新疆-乌鲁木齐市-新市区	7	2	1	0	0	0	0	5	30000	300000	5	2014	28	1	2	69	70	170	16	1	5	4	2	5	2	1	-3	-3	-3	-3	-3	-3	-3	-3	-3	3	-3	-3	-3	2	2	2	-3	-3	-3	1	3
1999-08-05	2	新疆-乌鲁木齐市-沙依巴克区	5	-3	1	0	0	0	0	2	200000	50000	4	(空)	24.063	0	2	60	59	162	25	1	5	4	5	5	2	1	-3	-3	-3	-3	-3	-3	-3	-3	-3	3	-3	-3	-3	2	2	2	-3	-3	-3	2	-3
1988-04-02	3	新疆-乌鲁木齐市-天山区	6	9	1	0	0	0	0	3	300000	400000	6	2014	26	0	2	62	65	168	26	1	5	4	5	5	2	1	-3	-3	-3	-3	-3	-3	-3	-3	-3	3	-3	-3	-3	2	2	2	-3	-3	-3	1	4
1998-12-05	3	新疆-乌鲁木齐市-新市区	6	-3	0	1	0	0	0	2	10000	10000	3	2022	24	0	2	64	85	161	37	1	5	4	5	5	2	1	-3	-3	-3	-3	-3	-3	-3	-3	-3	3	-3	-3	-3	2	2	2	-3	-3	-3	2	-3
1990-03-23	1	新疆-乌鲁木齐市-天山区	6	2	1	0	0	0	0	5	120000	60000	5	2019	25	1	2	55	62	160	33	1	5	4	1	5	2	1	-3	-3	-3	-3	-3	-3	-3	-3	-3	3	-3	-3	-3	2	2	2	-3	-3	-3	2	-3
1982-08-11	1	新疆-乌鲁木齐市-沙依巴克区	6	3	1	0	1	0	0	2	100000	80000	4	2019	26	2	2	45	63	156	35	1	5	4	2	1	2	1	-3	-3	-3	-3	-3	-3	-3	-3	-3	3	-3	-3	-3	1	1	2	-3	-3	-3	2	-3
1988-11-20	1	新疆-伊犁哈萨克自治州-奎屯市	6	2	1	0	0	0	0	2	100000	50000	5	2015	26	2	2	52	67	163	37	1	5	4	5	5	2	1	-3	-3	-3	-3	-3	-3	-3	-3	-3	3	-3	-3	-3	2	2	2	-3	-3	-3	1	3
1990-11-23	2	新疆-乌鲁木齐市-米东区	6	1	1	0	1	0	0	3	100000	100000	4	(空)	32	0	2	51	59	164	25	1	5	4	5	5	2	1	-3	-3	-3	-3	-3	-3	-3	-3	-3	3	-3	-3	-3	2	2	2	-3	-3	-3	1	2
1994-06-02	1	新疆-伊犁哈萨克自治州-奎屯市	6	9	1	0	0	0	0	3	80000	30000	3	2021	24	2	2	60	71	164	30	1	5	4	5	5	2	1	-3	-3	-3	-3	-3	-3	-3	-3	-3	3	-3	-3	-3	2	1	2	-3	-3	-3	2	-3
1992-03-31	3	新疆-乌鲁木齐市-天山区	5	-3	1	0	0	0	0	2	140000	40000	4	(空)	31.4137	0	2	60	59	162	24	1	5	4	5	5	2	1	-3	-3	-3	-3	-3	-3	-3	-3	-3	3	-3	-3	-3	2	2	2	-3	-3	-3	2	-3
1995-08-14	1	甘肃-陇南市-宕昌县	3	-3	0	1	0	0	0	3	20000	15000	3	2018	20	0	2	44	57	160	36	1	5	3	5	5	2	1	-3	-3	-3	-3	-3	-3	-3	-3	-3	3	-3	-3	-3	2	2	2	-3	-3	-3	1	4
1996-05-20	1	新疆-伊犁哈萨克自治州-奎屯市	6	2	1	0	0	0	0	3	100000	100000	5	(空)	26	0	2	85	95	175	40	1	5	4	5	5	2	1	-3	-3	-3	-3	-3	-3	-3	-3	-3	3	-3	-3	-3	2	2	2	-3	-3	-3	2	-3
1993-07-12	1	新疆-乌鲁木齐市-天山区	6	-3	1	0	0	0	0	2	1500000	50000	3	(空)	30.1315	0	2	60	59	162	25	1	5	4	5	5	2	1	-3	-3	-3	-3	-3	-3	-3	-3	-3	3	-3	-3	-3	2	2	2	-3	-3	-3	2	-3
1992-08-05	3	新疆-乌鲁木齐市-天山区	6	1	1	0	0	0	0	3	110000	11000	5	2021	26	1	2	67	62	168	16	1	5	4	5	5	2	1	-3	-3	-3	-3	-3	-3	-3	-3	-3	3	-3	-3	-3	2	2	2	-3	-3	-3	2	-3
1988-12-02	2	新疆-乌鲁木齐市-水磨沟区	6	4	1	0	1	0	0	2	250000	150000	5	(空)	34	0	2	52	54	160	25	3	5	4	2	1	2	1	-3	-3	-3	-3	-3	-3	-3	-3	-3	3	-3	-3	-3	2	2	2	-3	-3	-3	1	2
1989-08-02	1	新疆-乌鲁木齐市-沙依巴克区	6	2	1	0	1	0	0	5	200000	100000	4	2018	28	0	2	51	63	154	36	1	5	4	1	1	2	1	-3	-3	-3	-3	-3	-3	-3	-3	-3	3	-3	-3	-3	2	2	1	4	2	1	1	2
1993-01-08	1	新疆-伊犁哈萨克自治州-奎屯市	6	3	1	0	0	0	0	2	140000	70000	4	2022	29	0	2	58	71	172	28	1	5	4	1	5	2	1	-3	-3	-3	-3	-3	-3	-3	-3	-3	3	-3	-3	-3	2	2	1	4	3	2	2	-3
1991-02-02	1	新疆-乌鲁木齐市-新市区	7	2	1	0	0	0	0	2	150000	120000	5	(空)	31	0	2	51	58	166	27	1	5	4	5	5	2	1	-3	-3	-3	-3	-3	-3	-3	-3	-3	3	-3	-3	-3	2	2	2	-3	-3	-3	1	3
1995-10-21	3	新疆-乌鲁木齐市-水磨沟区	6	2	1	0	0	0	0	2	50000	40000	3	(空)	27	0	2	54	72	164	37	1	5	4	5	5	2	1	-3	-3	-3	-3	-3	-3	-3	-3	-3	3	-3	-3	-3	2	2	2	-3	-3	-3	2	-3
1995-06-24	2	新疆-伊犁哈萨克自治州-奎屯市	3	-3	0	1	0	0	0	5	35000	20000	3	2018	23	0	2	60	69	158	18	1	5	4	5	5	2	1	-3	-3	-3	-3	-3	-3	-3	-3	-3	3	-3	-3	-3	2	1	2	-3	-3	-3	1	4
1991-07-01	3	新疆-乌鲁木齐市-头屯河区	6	2	1	0	0	0	0	3	13000	10000	4	2017	26	1	2	88	89	150	20	1	1	4	1	5	2	1	-3	-3	-3	-3	-3	-3	-3	-3	-3	3	-3	-3	-3	2	2	2	-3	-3	-3	1	2
1995-01-25	1	新疆-乌鲁木齐市-天山区	6	-3	1	0	0	0	0	2	150000	60000	4	(空)	28.5918	0	2	60	59	162	26	1	5	4	5	5	2	1	-3	-3	-3	-3	-3	-3	-3	-3	-3	3	-3	-3	-3	2	2	2	-3	-3	-3	2	-3
1994-01-25	1	新疆-乌鲁木齐市-沙依巴克区	5	-3	0	1	0	0	0	4	120000	100000	3	2015	19	2	2	49	51	155	15	1	5	4	5	5	2	1	-3	-3	-3	-3	-3	-3	-3	-3	-3	3	-3	-3	-3	1	2	2	-3	-3	-3	2	-3
1994-12-24	1	新疆-伊犁哈萨克自治州-奎屯市	4	-3	0	1	0	0	0	4	150000	40000	4	2020	20	1	2	60	62	163	12	1	5	4	5	5	2	1	-3	-3	-3	-3	-3	-3	-3	-3	-3	3	-3	-3	-3	2	2	2	-3	-3	-3	1	4
1985-10-15	1	新疆-乌鲁木齐市-沙依巴克区	5	3	1	0	0	0	0	2	50000	30000	4	2018	29	1	2	62	68	162	25	1	5	4	1	5	2	1	-3	-3	-3	-3	-3	-3	-3	-3	-3	3	-3	-3	-3	2	2	2	-3	-3	-3	2	-3
1990-09-28	1	新疆-乌鲁木齐市-头屯河区	6	2	1	0	0	0	0	4	100000	50000	1	(空)	32	0	2	47	47	158	9	1	5	4	5	5	2	1	-3	-3	-3	-3	-3	-3	-3	-3	-3	3	-3	-3	-3	2	2	2	-3	-3	-3	1	2
1993-01-01	6	新疆-伊犁哈萨克自治州-奎屯市	6	2	0	1	0	0	0	2	30000	20000	4	2016	26	1	2	55	69	162	40	1	5	4	5	5	2	1	-3	-3	-3	-3	-3	-3	-3	-3	-3	3	-3	-3	-3	2	2	1	4	3	1	1	1
1995-02-26	1	新疆-伊犁哈萨克自治州-奎屯市	5	2	1	0	0	0	0	4	50000	30000	4	2019	25	1	2	55	75	168	38	1	5	4	5	1	2	1	-3	-3	-3	-3	-3	-3	-3	-3	-3	3	-3	-3	-3	2	1	2	-3	-3	-3	2	-3
1994-12-26	1	甘肃-武威市-凉州区	6	2	1	0	0	0	0	2	50000	50000	5	2022	28	0	2	60	72	157	38	1	5	4	5	5	2	1	-3	-3	-3	-3	-3	-3	-3	-3	-3	3	-3	-3	-3	2	2	2	-3	-3	-3	2	-3
1993-12-31	1	新疆-伊犁哈萨克自治州-奎屯市	4	5	0	1	0	0	0	7	100000	80000	5	2017	25	1	2	50	66	167	37	1	5	4	1	5	2	1	-3	-3	-3	-3	-3	-3	-3	-3	-3	3	-3	-3	-3	2	2	2	-3	-3	-3	1	4
1998-10-10	1	新疆-伊犁哈萨克自治州-奎屯市	4	3	1	0	0	0	0	4	20000	20000	4	2018	20	0	2	74	86	166	40	1	5	4	5	5	2	1	-3	-3	-3	-3	-3	-3	-3	-3	-3	3	-3	-3	-3	2	2	2	-3	-3	-3	1	4
1998-09-01	1	新疆-伊犁哈萨克自治州-奎屯市	6	3	1	0	0	0	0	5	100000	50000	4	(空)	24.989	0	2	64	78	170	28	1	5	4	5	5	2	1	-3	-3	-3	-3	-3	-3	-3	-3	-3	3	-3	-3	-3	2	2	2	-3	-3	-3	2	-3
1994-11-01	1	新疆-伊犁哈萨克自治州-奎屯市	6	2	1	0	0	0	0	2	100000	90000	5	(空)	28	0	2	73	77	160	16	1	5	4	5	5	2	1	-3	-3	-3	-3	-3	-3	-3	-3	-3	3	-3	-3	-3	2	2	2	-3	-3	-3	1	3
1982-01-27	1	新疆-伊犁哈萨克自治州-奎屯市	4	4	0	0	0	1	0	3	70000	40000	5	2018	35	0	2	59	73	160	38	1	5	4	5	5	2	1	-3	-3	-3	-3	-3	-3	-3	-3	-3	3	-3	-3	-3	2	2	1	3	3	3	1	2
1999-05-17	3	新疆-乌鲁木齐市-米东区	5	-3	0	1	0	0	0	6	10000	9000	3	(空)	24.2822	0	2	60	59	162	30	1	5	4	5	1	2	1	-3	-3	-3	-3	-3	-3	-3	-3	-3	3	-3	-3	-3	2	2	2	-3	-3	-3	2	-3
1988-02-01	1	新疆-乌鲁木齐市-米东区	6	-3	1	0	0	0	0	2	150000	50000	5	(空)	35.5781	0	2	60	59	162	25	1	5	4	5	5	2	1	-3	-3	-3	-3	-3	-3	-3	-3	-3	3	-3	-3	-3	2	2	2	-3	-3	-3	2	-3
1994-05-04	3	新疆-乌鲁木齐市-沙依巴克区	4	5	0	1	0	0	0	2	120000	100000	3	(空)	29.3205	0	2	60	59	162	8	1	5	4	5	5	2	1	-3	-3	-3	-3	-3	-3	-3	-3	-3	3	-3	-3	-3	2	2	2	-3	-3	-3	2	-3
1997-09-10	1	新疆-乌鲁木齐市-天山区	5	3	1	0	0	0	0	4	60000	50000	4	(空)	25	0	2	49	52	161	14	1	5	4	5	5	2	1	-3	-3	-3	-3	-3	-3	-3	-3	-3	3	-3	-3	-3	1	1	2	-3	-3	-3	1	3
1990-05-01	3	新疆-乌鲁木齐市-天山区	6	-3	0	1	0	0	0	3	120000	100000	3	2021	24	1	2	63	69	169	20	1	5	4	5	5	2	1	-3	-3	-3	-3	-3	-3	-3	-3	-3	3	-3	-3	-3	2	2	2	-3	-3	-3	2	-3
1993-10-06	1	新疆-乌鲁木齐市-新市区	5	2	1	0	0	0	0	5	40000	65000	3	2019	23	2	2	52	64	158	26	1	5	4	2	5	2	1	-3	-3	-3	-3	-3	-3	-3	-3	-3	3	-3	-3	-3	2	1	1	4	3	2	1	2
1993-09-03	3	新疆-乌鲁木齐市-天山区	3	-3	0	1	0	0	0	2	100000	100000	2	2015	21	1	2	40	52	160	33	1	5	4	5	5	2	1	-3	-3	-3	-3	-3	-3	-3	-3	-3	3	-3	-3	-3	1	1	2	-3	-3	-3	2	-3
1992-08-02	1	新疆-乌鲁木齐市-新市区	6	2	1	0	0	0	0	2	300000	200000	5	2019	26	0	2	50	60	160	36	1	5	4	5	5	2	1	-3	-3	-3	-3	-3	-3	-3	-3	-3	3	-3	-3	-3	2	2	2	-3	-3	-3	2	-3
34230	2	新疆-乌鲁木齐市-天山区	5	-3	1	0	0	0	0	3	120000	10000	6	(空)	21	0	2	60	59	162	26	1	5	4	5	5	2	1	-3	-3	-3	-3	-3	-3	-3	-3	-3	3	-3	-3	-3	2	2	2	-3	-3	-3	2	-3
1997-03-19	3	新疆-乌鲁木齐市-沙依巴克区	3	-3	1	0	0	0	0	2	100000	50000	4	(空)	26.4438	0	2	60	59	162	30	1	5	4	5	5	2	1	-3	-3	-3	-3	-3	-3	-3	-3	-3	3	-3	-3	-3	2	2	2	-3	-3	-3	2	-3
1999-11-17	1	新疆-乌鲁木齐市-新市区	5	-3	1	0	0	0	0	2	200000	50000	4	(空)	23.7781	0	2	60	59	162	25	1	5	4	5	5	2	1	-3	-3	-3	-3	-3	-3	-3	-3	-3	3	-3	-3	-3	2	2	2	-3	-3	-3	2	-3
1998-12-20	1	新疆-乌鲁木齐市-水磨沟区	4	-3	0	1	0	0	0	2	100000	50000	3	(空)	23	0	2	67	70	160	35	1	5	2	5	5	2	1	-3	-3	-3	-3	-3	-3	-3	-3	-3	3	-3	-3	-3	2	2	2	-3	-3	-3	2	-3
1996-08-12	1	新疆-乌鲁木齐市-沙依巴克区	4	-3	0	1	1	0	0	5	200000	80000	5	2022	26	0	2	62	71	162	30	1	5	4	5	5	2	1	-3	-3	-3	-3	-3	-3	-3	-3	-3	3	-3	-3	-3	2	2	2	-3	-3	-3	1	2
1993-04-18	1	新疆-乌鲁木齐市-新市区	5	3	1	0	0	0	0	4	150000	100000	3	2021	24	2	2	48	63	155	36	1	5	4	5	5	2	1	-3	-3	-3	-3	-3	-3	-3	-3	-3	3	-3	-3	-3	2	2	2	-3	-3	-3	2	-3
1993-07-04	1	新疆-乌鲁木齐市-新市区	6	-3	1	0	0	0	0	2	120000	30000	3	(空)	30.1534	0	2	60	59	162	32	1	5	4	5	5	2	1	-3	-3	-3	-3	-3	-3	-3	-3	-3	3	-3	-3	-3	2	2	2	-3	-3	-3	2	-3
1996-03-31	1	新疆-吐鲁番市-托克逊县	5	-3	0	1	0	0	0	5	120000	120000	5	2021	24	2	2	112	124	165	36	1	5	4	2	5	2	1	-3	-3	-3	-3	-3	-3	-3	-3	-3	3	-3	-3	-3	1	2	1	4	3	1	2	-3
1998-08-12	4	新疆-乌鲁木齐市-乌鲁木齐县	6	-3	0	0	0	1	0	2	120000	50000	5	(空)	25.0438	0	2	60	59	162	38	1	5	4	5	5	2	1	-3	-3	-3	-3	-3	-3	-3	-3	-3	3	-3	-3	-3	2	2	2	-3	-3	-3	2	-3
1990-09-25	3	新疆-乌鲁木齐市-沙依巴克区	6	-3	0	0	0	0	1	2	120000	50000	5	(空)	32.9288	0	2	60	59	162	39	1	5	4	3	5	2	1	-3	-3	-3	-3	-3	-3	-3	-3	-3	3	-3	-3	-3	1	1	2	-3	-3	-3	1	3
1992-08-08	1	新疆-乌鲁木齐市-天山区	6	3	1	0	0	0	0	2	60000	80000	2	(空)	31.0575	0	2	60	59	162	35	1	5	4	5	5	2	1	-3	-3	-3	-3	-3	-3	-3	-3	-3	3	-3	-3	-3	1	1	2	-3	-3	-3	1	2
1994-05-21	1	新疆-乌鲁木齐市-沙依巴克区	6	2	1	0	0	0	0	2	60000	40000	4	(空)	29.274	0	2	45	58	156	39	1	5	4	5	5	2	1	-3	-3	-3	-3	-3	-3	-3	-3	-3	3	-3	-3	-3	2	2	2	-3	-3	-3	2	-3
1990-10-27	3	新疆-乌鲁木齐市-天山区	4	-3	1	0	0	0	0	2	10000	10000	4	2021	30	1	2	65	78	156	33	1	5	4	5	5	2	2	2	7	2	2	2	3895	10	1	-3	3	-3	-3	-3	2	2	2	-3	-3	-3	2	-3
1991-02-10	4	新疆-阿勒泰地区-阿勒泰市	6	3	1	0	0	0	0	2	72000	80000	5	(空)	32.5507	0	2	60	59	162	22	1	5	1	1	5	2	2	2	6	1	1	(空)	3308	(空)	3	-3	3	-3	-3	-3	2	2	2	-3	-3	-3	1	3
1994-09-21	4	新疆-阿勒泰地区-阿勒泰市	6	3	1	0	0	0	0	2	200000	200000	5	(空)	28.937	0	2	60	59	162	22	1	5	4	1	5	2	1	-3	-3	-3	-3	-3	-3	-3	-3	-3	3	-3	-3	-3	1	2	2	-3	-3	-3	2	-3
1989-10-13	1	新疆-乌鲁木齐市-沙依巴克区	6	5	1	0	0	0	0	2	100000	40000	4	2021	32	1	2	58	65	155	28	1	5	2	5	1	2	1	-3	-3	-3	-3	-3	-3	-3	-3	-3	3	-3	-3	-3	2	2	1	4	1	1	2	-3
1990-06-21	1	新疆-乌鲁木齐市-水磨沟区	6	1	1	0	0	1	0	3	200000	100000	4	2020	30	0	2	57	64	161	26	1	5	4	2	5	2	1	-3	-3	-3	-3	-3	-3	-3	-3	-3	3	-3	-3	-3	2	1	2	-3	-3	-3	2	-3
1997-07-10	3	新疆-乌鲁木齐市-新市区	3	-3	0	1	0	0	0	3	80000	80000	4	2016	20	0	2	50	62	147	29	1	5	4	5	5	2	1	-3	-3	-3	-3	-3	-3	-3	-3	-3	3	-3	-3	-3	2	2	2	-3	-3	-3	2	-3
1990-12-30	1	新疆-乌鲁木齐市-天山区	5	-3	0	1	0	0	0	2	100000	100000	3	2018	26	1	2	45	50	150	30	1	5	4	5	5	2	1	-3	-3	-3	-3	-3	-3	-3	-3	-3	3	-3	-3	-3	2	2	2	-3	-3	-3	2	-3
1988-02-03	1	新疆-乌鲁木齐市-沙依巴克区	4	5	0	1	0	0	0	3	20000	50000	5	2017	26	0	2	57	67	160	26	1	5	4	5	5	2	1	-3	-3	-3	-3	-3	-3	-3	-3	-3	3	-3	-3	-3	2	1	2	-3	-3	-3	1	4
1994-03-09	1	新疆-乌鲁木齐市-水磨沟区	6	6	1	0	0	0	0	6	150000	60000	4	2021	27	0	2	55	67	160	26	1	5	4	5	5	2	1	-3	-3	-3	-3	-3	-3	-3	-3	-3	3	-3	-3	-3	2	2	2	-3	-3	-3	1	3
1992-08-23	3	新疆-乌鲁木齐市-沙依巴克区	3	-3	0	1	0	0	0	4	90000	90000	4	2014	20	0	2	60	64	150	31	1	5	4	5	5	2	1	-3	-3	-3	-3	-3	-3	-3	-3	-3	3	-3	-3	-3	2	2	2	-3	-3	-3	2	-3
1996-06-28	1	新疆-乌鲁木齐市-新市区	5	2	1	0	0	0	0	2	50000	20000	4	(空)	27.1671	0	2	60	59	162	39	1	5	4	5	5	2	1	-3	-3	-3	-3	-3	-3	-3	-3	-3	3	-3	-3	-3	2	2	2	-3	-3	-3	2	-3
1992-09-16	1	新疆-乌鲁木齐市-水磨沟区	6	-3	1	0	0	0	0	2	200000	50000	4	(空)	30.9507	0	2	60	59	162	24	1	5	4	5	5	2	1	-3	-3	-3	-3	-3	-3	-3	-3	-3	3	-3	-3	-3	2	2	2	-3	-3	-3	2	-3
1998-02-28	2	新疆-乌鲁木齐市-水磨沟区	5	1	1	0	0	0	0	2	62000	12000	4	(空)	25.4959	0	2	60	59	162	27	2	5	4	5	5	2	1	-3	-3	-3	-3	-3	-3	-3	-3	-3	3	-3	-3	-3	2	2	2	-3	-3	-3	2	-3
1994-10-10	1	新疆-乌鲁木齐市-新市区	5	3	1	0	0	0	0	2	60000	30000	4	(空)	28.8849	0	2	60	59	162	8	1	5	4	5	5	2	1	-3	-3	-3	-3	-3	-3	-3	-3	-3	3	-3	-3	-3	2	2	2	-3	-3	-3	2	-3
1994-05-08	1	新疆-乌鲁木齐市-水磨沟区	7	2	1	0	0	0	0	2	100000	100000	4	(空)	29.3096	0	2	60	59	162	7	1	5	4	1	5	2	1	-3	-3	-3	-3	-3	-3	-3	-3	-3	3	-3	-3	-3	2	2	2	-3	-3	-3	2	-3
1990-01-29	1	新疆-乌鲁木齐市-米东区	3	2	1	0	0	0	0	2	144000	100000	5	(空)	33.5836	0	2	60	59	162	5	1	5	4	5	5	2	2	1	-3	2	2	(空)	3308	(空)	1	-3	3	-3	-3	-3	2	2	2	-3	-3	-3	1	4
2000-12-28	2	新疆-吐鲁番市-高昌区	4	3	1	0	0	0	0	2	50000	20000	4	(空)	22.663	0	2	60	59	162	22	1	5	4	5	5	2	1	-3	-3	-3	-3	-3	-3	-3	-3	-3	3	-3	-3	-3	2	2	2	-3	-3	-3	1	4
1993-09-11	1	新疆-乌鲁木齐市-米东区	5	3	1	0	0	0	0	2	50000	20000	4	(空)	29.9644	0	2	60	59	162	3	1	5	4	5	5	2	1	-3	-3	-3	-3	-3	-3	-3	-3	-3	3	-3	-3	-3	2	2	2	-3	-3	-3	2	-3
1991-04-06	1	新疆-乌鲁木齐市-沙依巴克区	5	5	1	0	0	0	0	3	150000	80000	4	2017	27	2	2	51	54	160	24	1	5	4	5	5	2	1	-3	-3	-3	-3	-3	-3	-3	-3	-3	3	-3	-3	-3	2	2	2	-3	-3	-3	2	-3
1996-02-12	1	新疆-乌鲁木齐市-沙依巴克区	6	5	1	0	0	0	0	2	240000	120000	3	(空)	27.5425	0	2	60	59	162	26	1	5	4	5	5	2	1	-3	-3	-3	-3	-3	-3	-3	-3	-3	3	-3	-3	-3	2	2	2	-3	-3	-3	1	3
1989-02-07	2	新疆-乌鲁木齐市-天山区	6	5	1	0	0	0	0	2	100000	60000	6	2020	33	1	2	56	60	172	25	1	5	4	5	5	2	1	-3	-3	-3	-3	-3	-3	-3	-3	-3	3	-3	-3	-3	1	2	1	4	3	3	2	-3
1993-02-15	1	新疆-乌鲁木齐市-新市区	5	3	1	0	0	0	0	2	50000	10000	4	(空)	30.5342	0	2	60	59	162	32	1	5	4	5	5	2	1	-3	-3	-3	-3	-3	-3	-3	-3	-3	3	-3	-3	-3	1	1	2	-3	-3	-3	2	-3
1991-04-06	1	新疆-乌鲁木齐市-沙依巴克区	5	4	0	0	0	1	0	4	30000	40000	4	2017	27	0	2	60	64	160	24	1	5	4	5	5	2	2	1	-3	2	2	3	3400	(空)	1	-3	3	-3	-3	-3	2	2	2	-3	-3	-3	2	-3
1987-11-15	1	新疆-乌鲁木齐市-沙依巴克区	5	3	1	0	1	0	0	3	60000	40000	4	2012	25	0	2	54	62	165	25	1	5	4	5	5	2	1	-3	-3	-3	-3	-3	-3	-3	-3	-3	3	-3	-3	-3	2	2	2	-3	-3	-3	2	-3
1992-05-30	1	新疆-乌鲁木齐市-米东区	5	3	1	0	0	0	0	2	50000	20000	5	(空)	31.2493	0	2	60	59	162	36	1	5	4	5	5	2	1	-3	-3	-3	-3	-3	-3	-3	-3	-3	3	-3	-3	-3	1	2	1	4	1	1	2	-3
1986-06-24	1	新疆-乌鲁木齐市-新市区	4	-3	0	1	0	0	0	2	70000	70000	2	2012	26	1	2	42	50	160	26	1	5	4	5	5	2	1	-3	-3	-3	-3	-3	-3	-3	-3	-3	2	25	2	2	1	2	1	4	1	1	2	-3
1993-12-26	1	新疆-乌鲁木齐市-新市区	4	-3	1	0	0	0	0	2	60000	10000	4	(空)	29.674	0	2	60	59	162	2	1	5	4	5	5	2	1	-3	-3	-3	-3	-3	-3	-3	-3	-3	3	-3	-3	-3	1	2	2	-3	-3	-3	2	-3
1993-09-27	1	新疆-乌鲁木齐市-新市区	6	2	1	0	1	0	0	2	60000	40000	5	2022	29	0	2	48	60	157	29	1	5	4	5	5	2	1	-3	-3	-3	-3	-3	-3	-3	-3	-3	3	-3	-3	-3	1	1	2	-3	-3	-3	2	-3
1989-09-05	1	新疆-乌鲁木齐市-沙依巴克区	6	2	1	0	0	0	0	2	160000	200000	5	2017	28	0	2	60	59	162	32	1	5	4	5	5	2	1	-3	-3	-3	-3	-3	-3	-3	-3	-3	3	-3	-3	-3	2	2	2	-3	-3	-3	2	-3
1990-05-31	1	新疆-乌鲁木齐市-头屯河区	6	3	1	0	0	0	0	2	50000	40000	5	(空)	33.2493	0	2	60	59	162	23	1	5	4	5	5	2	1	-3	-3	-3	-3	-3	-3	-3	-3	-3	3	-3	-3	-3	2	2	2	-3	-3	-3	2	-3
1988-07-03	1	新疆-乌鲁木齐市-水磨沟区	5	3	1	0	0	0	0	2	120000	50000	4	(空)	35.1589	0	2	60	59	162	36	1	5	4	5	5	2	1	-3	-3	-3	-3	-3	-3	-3	-3	-3	3	-3	-3	-3	2	2	2	-3	-3	-3	2	-3
1993-05-08	1	新疆-乌鲁木齐市-天山区	6	-3	1	0	0	0	0	2	160000	60000	4	(空)	30.3096	0	2	60	59	162	36	1	5	4	5	5	2	1	-3	-3	-3	-3	-3	-3	-3	-3	-3	3	-3	-3	-3	2	2	2	-3	-3	-3	2	-3
1995-08-28	1	新疆-乌鲁木齐市-头屯河区	5	3	1	0	0	0	0	2	100000	50000	4	(空)	28.0027	0	2	60	59	162	33	1	5	4	5	5	2	1	-3	-3	-3	-3	-3	-3	-3	-3	-3	3	-3	-3	-3	2	2	2	-3	-3	-3	2	-3
1990-03-31	1	新疆-乌鲁木齐市-新市区	5	3	0	0	1	0	0	2	10000	50000	4	(空)	33.4164	0	2	60	59	162	35	1	5	4	5	5	2	1	-3	-3	-3	-3	-3	-3	-3	-3	-3	3	-3	-3	-3	2	2	2	-3	-3	-3	1	1
1993-05-06	1	新疆-乌鲁木齐市-天山区	6	-3	1	0	0	0	0	2	200000	60000	4	(空)	30.3151	0	2	60	59	162	37	1	5	4	5	5	2	1	-3	-3	-3	-3	-3	-3	-3	-3	-3	3	-3	-3	-3	2	2	2	-3	-3	-3	2	-3
1988-08-13	1	新疆-乌鲁木齐市-头屯河区	5	5	1	0	0	0	0	2	100000	30000	4	(空)	35.0466	0	2	60	59	162	39	1	5	1	5	5	2	1	-3	-3	-3	-3	-3	-3	-3	-3	-3	3	-3	-3	-3	2	2	2	-3	-3	-3	1	1
1996-10-18	1	新疆-乌鲁木齐市-水磨沟区	5	5	1	0	1	0	0	2	120000	60000	4	(空)	26.8603	0	2	60	59	162	37	1	5	2	5	5	2	1	-3	-3	-3	-3	-3	-3	-3	-3	-3	3	-3	-3	-3	2	2	2	-3	-3	-3	1	1
1996-12-08	1	新疆-乌鲁木齐市-头屯河区	5	3	1	0	0	0	0	2	120000	50000	4	(空)	26.7205	0	2	60	59	162	36	1	5	4	5	5	2	1	-3	-3	-3	-3	-3	-3	-3	-3	-3	3	-3	-3	-3	2	2	2	-3	-3	-3	2	-3
2000-09-06	1	新疆-乌鲁木齐市-沙依巴克区	5	-3	1	0	0	0	0	2	200000	30000	4	(空)	22.9726	0	2	60	59	162	25	1	5	4	5	5	2	1	-3	-3	-3	-3	-3	-3	-3	-3	-3	3	-3	-3	-3	2	2	2	-3	-3	-3	2	-3
1990-04-06	1	新疆-乌鲁木齐市-天山区	5	3	1	0	0	0	0	2	120000	50000	4	(空)	33.4	0	2	60	59	162	39	1	5	4	5	5	2	1	-3	-3	-3	-3	-3	-3	-3	-3	-3	3	-3	-3	-3	2	2	2	-3	-3	-3	2	-3
1986-11-25	1	新疆-乌鲁木齐市-头屯河区	5	3	1	0	0	0	0	2	120000	60000	4	(空)	36.7644	0	2	60	59	162	38	1	5	4	5	5	2	1	-3	-3	-3	-3	-3	-3	-3	-3	-3	3	-3	-3	-3	2	2	2	-3	-3	-3	2	-3
1990-10-02	1	新疆-昌吉回族自治州-昌吉市	5	5	1	0	0	0	0	2	120000	70000	4	(空)	32.9096	0	2	60	59	162	38	1	5	4	5	5	2	1	-3	-3	-3	-3	-3	-3	-3	-3	-3	3	-3	-3	-3	2	2	2	-3	-3	-3	2	-3
1991-11-25	1	新疆-乌鲁木齐市-新市区	4	3	1	0	0	0	0	2	100000	50000	4	(空)	31.7616	0	2	60	59	162	11	1	5	4	5	5	2	1	-3	-3	-3	-3	-3	-3	-3	-3	-3	3	-3	-3	-3	2	2	2	-3	-3	-3	2	-3
1988-10-19	1	新疆-乌鲁木齐市-米东区	5	3	1	0	0	0	0	2	120000	20000	4	(空)	34.863	0	2	60	59	162	37	1	5	4	5	5	2	1	-3	-3	-3	-3	-3	-3	-3	-3	-3	3	-3	-3	-3	2	2	2	-3	-3	-3	2	-3
1997-06-12	2	新疆-乌鲁木齐市-沙依巴克区	3	-3	1	1	0	0	0	2	20000	50000	4	(空)	26.211	0	2	60	59	162	37	1	5	4	5	5	2	1	-3	-3	-3	-3	-3	-3	-3	-3	-3	3	-3	-3	-3	2	2	2	-3	-3	-3	2	-3
1992-08-20	4	新疆-乌鲁木齐市-沙依巴克区	6	-3	1	0	0	0	0	2	160000	60000	3	(空)	31.0247	0	2	60	59	162	36	1	5	4	5	5	2	1	-3	-3	-3	-3	-3	-3	-3	-3	-3	3	-3	-3	-3	2	2	2	-3	-3	-3	2	-3
1995-06-01	3	新疆-乌鲁木齐市-天山区	6	9	1	0	0	0	0	2	30000	30000	5	(空)	27	0	2	57	76	166	38	1	5	4	5	5	2	1	-3	-3	-3	-3	-3	-3	-3	-3	-3	3	-3	-3	-3	2	2	2	-3	-3	-3	2	-3
1994-11-21	3	新疆-乌鲁木齐市-新市区	6	-3	0	1	0	0	0	2	100000	80000	4	2022	27	0	2	55	72	165	39	1	5	4	5	5	2	1	-3	-3	-3	-3	-3	-3	-3	-3	-3	3	-3	-3	-3	2	2	2	-3	-3	-3	1	2
1998-12-16	3	新疆-和田地区-民丰县	5	2	1	0	0	0	0	2	120000	90000	4	2022	23	0	2	105	112	165	37	1	1	1	5	1	2	1	-3	-3	-3	-3	-3	-3	-3	-3	-3	3	-3	-3	-3	2	2	2	-3	-3	-3	2	-3
1987-08-06	3	新疆-乌鲁木齐市-天山区	3	-3	0	1	0	0	0	5	120000	100000	4	2016	21	1	2	74	96	161	37	1	5	1	5	5	2	1	-3	-3	-3	-3	-3	-3	-3	-3	-3	3	-3	-3	-3	2	2	2	-3	-3	-3	2	-3
1993-10-08	1	新疆-乌鲁木齐市-新市区	6	2	1	0	0	0	0	2	120000	90000	4	2022	28	0	2	52	66	166	37	1	5	3	2	1	2	1	-3	-3	-3	-3	-3	-3	-3	-3	-3	3	-3	-3	-3	2	2	2	-3	-3	-3	2	-3
1986-04-10	6	新疆-昌吉回族自治州-昌吉市	4	-3	0	1	0	0	0	3	120000	90000	4	2019	30	0	2	60	74	162	36	1	5	4	5	5	2	1	-3	-3	-3	-3	-3	-3	-3	-3	-3	3	-3	-3	-3	2	2	2	-3	-3	-3	2	-3
1990-04-20	3	新疆-喀什地区-莎车县	6	2	1	0	0	0	0	3	120000	100000	4	2017	27	0	2	60	72	160	31	1	5	4	5	5	2	1	-3	-3	-3	-3	-3	-3	-3	-3	-3	3	-3	-3	-3	2	2	2	-3	-3	-3	2	-3
1996-06-06	1	新疆-乌鲁木齐市-天山区	5	-3	1	0	0	0	0	2	150000	60000	3	(空)	27.2274	0	2	60	59	162	38	1	5	4	5	5	2	1	-3	-3	-3	-3	-3	-3	-3	-3	-3	3	-3	-3	-3	2	2	2	-3	-3	-3	2	-3
1989-01-30	3	新疆-乌鲁木齐市-天山区	6	-3	0	1	0	0	0	2	100000	80000	4	2022	33	0	2	65	75	163	33	3	4	1	5	5	2	1	-3	-3	-3	-3	-3	-3	-3	-3	-3	3	-3	-3	-3	2	2	2	-3	-3	-3	2	-3
1994-06-06	1	新疆-乌鲁木齐市-天山区	6	-3	1	0	0	0	0	2	260000	60000	4	(空)	29.2301	0	2	60	59	162	35	1	5	4	5	5	2	1	-3	-3	-3	-3	-3	-3	-3	-3	-3	3	-3	-3	-3	2	2	2	-3	-3	-3	2	-3
1993-06-02	5	新疆-乌鲁木齐市-天山区	5	-3	0	1	0	0	0	2	250000	180000	4	2022	29	0	2	58	74	165	36	1	5	1	5	5	2	1	-3	-3	-3	-3	-3	-3	-3	-3	-3	3	-3	-3	-3	1	1	2	-3	-3	-3	1	3
1989-06-15	3	新疆-乌鲁木齐市-沙依巴克区	6	6	1	0	0	0	0	2	100000	100000	5	2018	27	1	1	58	68	165	27	1	5	4	5	5	2	1	-3	-3	-3	-3	-3	-3	-3	-3	-3	3	-3	-3	-3	2	2	2	-3	-3	-3	1	3
1999-02-07	1	新疆-巴音郭楞蒙古自治州-库尔勒市	5	-3	0	1	0	0	0	7	25000	20000	3	2022	23	1	2	90	92	163	24	1	5	4	1	5	2	1	-3	-3	-3	-3	-3	-3	-3	-3	-3	3	-3	-3	-3	2	2	2	-3	-3	-3	2	-3
1993-07-20	1	新疆-乌鲁木齐市-沙依巴克区	6	3	1	0	0	0	0	2	150000	110000	5	(空)	29	0	2	60	66	158	33	1	5	2	5	5	2	1	-3	-3	-3	-3	-3	-3	-3	-3	-3	3	-3	-3	-3	2	2	2	-3	-3	-3	2	-3
1987-12-06	1	新疆-乌鲁木齐市-沙依巴克区	6	2	1	0	1	0	0	3	100000	80000	1	2020	32	2	2	61	73	163	37	1	4	2	5	5	2	1	-3	-3	-3	-3	-3	-3	-3	-3	-3	3	-3	-3	-3	2	2	2	-3	-3	-3	1	2
1991-05-14	2	新疆-昌吉回族自治州-昌吉市	6	-3	0	1	0	0	0	2	120000	50000	4	(空)	32.2959	0	2	60	59	162	24	1	5	4	5	5	2	1	-3	-3	-3	-3	-3	-3	-3	-3	-3	3	-3	-3	-3	2	2	2	-3	-3	-3	2	-3
1998-12-03	1	新疆-乌鲁木齐市-沙依巴克区	5	5	0	1	0	0	0	2	12000	10000	4	(空)	24.7342	0	2	60	59	162	27	1	5	4	5	5	2	1	-3	-3	-3	-3	-3	-3	-3	-3	-3	3	-3	-3	-3	2	2	2	-3	-3	-3	2	-3
1989-12-02	1	新疆-乌鲁木齐市-沙依巴克区	6	2	1	0	0	0	0	3	100000	50000	4	2022	28	1	2	48	65	162	35	1	5	4	1	5	2	1	-3	-3	-3	-3	-3	-3	-3	-3	-3	3	-3	-3	-3	2	2	2	-3	-3	-3	2	-3
1989-12-20	1	新疆-乌鲁木齐市-新市区	6	3	1	0	0	0	0	4	80000	100000	4	2021	30	2	2	72	81	165	26	1	5	4	5	1	2	1	-3	-3	-3	-3	-3	-3	-3	-3	-3	3	-3	-3	-3	1	1	2	-3	-3	-3	1	2
1986-10-09	3	新疆-乌鲁木齐市-新市区	6	4	0	0	1	0	0	4	150000	50000	4	2020	24	3	2	46	52	158	10	1	5	4	2	1	2	1	-3	-3	-3	-3	-3	-3	-3	-3	-3	3	-3	-3	-3	2	2	2	-3	-3	-3	1	2
1989-11-07	4	新疆-乌鲁木齐市-水磨沟区	5	5	0	0	0	0	1	3	110000	90000	5	2016	27	0	2	67	73	172	19	1	5	4	5	5	2	1	-3	-3	-3	-3	-3	-3	-3	-3	-3	3	-3	-3	-3	2	2	2	-3	-3	-3	1	2
1993-07-09	1	新疆-乌鲁木齐市-水磨沟区	5	9	1	0	0	0	0	2	200000	150000	5	(空)	29	0	2	49	55	165	26	1	5	4	3	1	2	1	-3	-3	-3	-3	-3	-3	-3	-3	-3	3	-3	-3	-3	1	2	1	4	3	4	1	4
1996-04-28	3	新疆-乌鲁木齐市-天山区	6	-3	1	0	0	0	0	2	200000	250000	3	2022	26	0	2	57	75	172	35	1	5	4	5	5	2	1	-3	-3	-3	-3	-3	-3	-3	-3	-3	3	-3	-3	-3	2	2	1	4	3	1	1	2
1989-04-08	1	新疆-乌鲁木齐市-天山区	5	6	1	0	0	0	0	5	100000	100000	4	2016	24	2	2	50	55	150	33	1	5	4	5	5	2	1	-3	-3	-3	-3	-3	-3	-3	-3	-3	3	-3	-3	-3	2	2	1	4	3	1	2	-3
1991-10-10	2	新疆-乌鲁木齐市-水磨沟区	5	3	1	0	0	0	0	2	80000	60000	5	(空)	31	0	2	53	57	164	10	1	5	4	5	5	2	1	-3	-3	-3	-3	-3	-3	-3	-3	-3	3	-3	-3	-3	1	2	2	-3	-3	-3	1	3
1993-06-30	1	新疆-乌鲁木齐市-沙依巴克区	6	5	1	0	0	0	0	3	108000	50000	5	2019	26	0	2	45	60	160	36	1	5	4	5	5	2	1	-3	-3	-3	-3	-3	-3	-3	-3	-3	3	-3	-3	-3	2	2	2	-3	-3	-3	2	-3
1994-03-06	1	新疆-乌鲁木齐市-沙依巴克区	5	-3	0	1	0	0	0	7	120000	70000	3	2020	20	2	2	49	52	155	16	1	5	4	5	5	2	1	-3	-3	-3	-3	-3	-3	-3	-3	-3	3	-3	-3	-3	2	2	2	-3	-3	-3	2	-3
1992-04-01	4	新疆-乌鲁木齐市-乌鲁木齐县	6	2	1	0	0	0	0	3	30000	15000	1	2016	24	2	2	50	60	165	11	1	5	4	5	5	2	1	-3	-3	-3	-3	-3	-3	-3	-3	-3	3	-3	-3	-3	2	2	2	-3	-3	-3	1	2
1991-11-21	3	新疆-乌鲁木齐市-沙依巴克区	7	2	1	0	0	0	0	2	100000	100000	5	2021	30	0	1	60	59	162	35	3	5	4	5	5	2	1	-3	-3	-3	-3	-3	-3	-3	-3	-3	3	-3	-3	-3	2	2	2	-3	-3	-3	2	-3
1991-08-31	1	新疆-乌鲁木齐市-沙依巴克区	3	-3	0	1	0	0	0	6	200000	80000	5	2018	27	1	2	50	65	155	39	1	5	4	5	5	2	1	-3	-3	-3	-3	-3	-3	-3	-3	-3	3	-3	-3	-3	2	2	2	-3	-3	-3	1	4
1999-01-10	3	新疆-乌鲁木齐市-天山区	4	5	0	1	0	0	0	5	40000	35000	5	(空)	24.6301	0	2	60	59	162	40	1	5	4	5	5	2	2	1	-3	2	2	(空)	3308	(空)	1	-3	3	-3	-3	-3	2	2	2	-3	-3	-3	2	-3
1992-03-12	4	新疆-阿勒泰地区-吉木乃县	5	2	1	1	0	0	0	2	60000	260000	4	(空)	30	0	2	78	90	173	31	2	5	4	1	5	2	1	-3	-3	-3	-3	-3	-3	-3	-3	-3	3	-3	-3	-3	2	2	2	-3	-3	-3	2	-3
1993-02-15	1	河南-郑州市-二七区	6	2	1	0	1	0	0	4	280000	150000	5	2019	26	2	2	86	82	175	11	1	2	3	5	2	2	1	-3	-3	-3	-3	-3	-3	-3	-3	-3	3	-3	-3	-3	2	2	2	-3	-3	-3	1	2
1998-04-08	1	新疆-乌鲁木齐市-天山区	6	1	1	0	0	0	0	4	200000	150000	6	2023	23	0	2	65	78	166	38	1	5	4	5	5	2	1	-3	-3	-3	-3	-3	-3	-3	-3	-3	3	-3	-3	-3	1	1	2	-3	-3	-3	2	-3
1987-06-21	1	新疆-乌鲁木齐市-沙依巴克区	5	5	0	1	0	0	0	4	100000	150000	6	2017	25	1	2	73	76	160	25	1	5	4	1	4	2	1	-3	-3	-3	-3	-3	-3	-3	-3	-3	3	-3	-3	-3	2	2	2	-3	-3	-3	2	-3
1995-01-07	1	新疆-乌鲁木齐市-天山区	6	2	1	0	0	0	0	6	110000	100000	3	2020	25	0	2	64	70	165	30	1	5	4	5	5	2	1	-3	-3	-3	-3	-3	-3	-3	-3	-3	3	-3	-3	-3	1	1	2	-3	-3	-3	2	-3
1990-01-20	2	新疆-乌鲁木齐市-沙依巴克区	5	4	1	0	1	0	0	7	120000	100000	5	(空)	32	0	2	52	63	170	38	1	5	4	5	5	2	1	-3	-3	-3	-3	-3	-3	-3	-3	-3	3	-3	-3	-3	2	2	1	4	1	1	1	2
1995-09-05	1	新疆-吐鲁番市-高昌区	3	-3	0	1	0	0	0	4	10000	80000	4	(空)	27	0	2	45	60	163	40	1	5	4	5	5	2	1	-3	-3	-3	-3	-3	-3	-3	-3	-3	3	-3	-3	-3	2	2	2	-3	-3	-3	1	3
1994-11-10	1	新疆-乌鲁木齐市-米东区	6	-3	0	1	0	0	0	3	80000	40000	4	2020	25	0	2	58	63	161	29	1	5	4	5	5	2	1	-3	-3	-3	-3	-3	-3	-3	-3	-3	3	-3	-3	-3	1	1	2	-3	-3	-3	1	2
1994-08-20	1	新疆-乌鲁木齐市-沙依巴克区	3	-3	1	0	0	0	0	5	100000	80000	5	2018	18	0	2	60	71	150	35	1	5	4	5	5	2	1	-3	-3	-3	-3	-3	-3	-3	-3	-3	3	-3	-3	-3	2	2	2	-3	-3	-3	1	2
1989-11-03	3	新疆-乌鲁木齐市-天山区	6	3	1	0	0	0	0	3	70000	30000	3	2016	26	0	2	65	71	160	37	1	5	4	5	5	2	1	-3	-3	-3	-3	-3	-3	-3	-3	-3	3	-3	-3	-3	2	2	2	-3	-3	-3	1	2
1994-01-30	3	新疆-昌吉回族自治州-奇台县	5	3	0	1	0	0	0	1	100000	60000	4	2022	28	0	2	90	107	170	39	1	5	4	5	5	2	1	-3	-3	-3	-3	-3	-3	-3	-3	-3	3	-3	-3	-3	2	2	2	-3	-3	-3	2	-3
1996-02-14	1	新疆-乌鲁木齐市-天山区	3	-3	0	1	0	0	0	3	90000	40000	4	2022	25	0	2	55	64	158	39	1	5	4	5	5	2	1	-3	-3	-3	-3	-3	-3	-3	-3	-3	3	-3	-3	-3	2	2	2	-3	-3	-3	1	2
1993-02-05	1	新疆-乌鲁木齐市-天山区	6	2	0	1	0	0	0	3	100000	70000	4	2022	29	0	2	59	69	164	32	1	5	4	5	5	2	1	-3	-3	-3	-3	-3	-3	-3	-3	-3	3	-3	-3	-3	2	2	2	-3	-3	-3	1	1
1981-11-06	1	新疆-乌鲁木齐市-沙依巴克区	7	2	0	1	0	0	0	4	120000	80000	5	2012	31	0	2	65	80	171	38	1	5	4	5	5	2	1	-3	-3	-3	-3	-3	-3	-3	-3	-3	3	-3	-3	-3	2	2	2	-3	-3	-3	1	2
1996-07-11	3	新疆-乌鲁木齐市-新市区	5	3	0	1	0	0	0	3	60000	20000	3	2022	25	1	2	95	94	158	12	1	5	4	5	5	2	1	-3	-3	-3	-3	-3	-3	-3	-3	-3	3	-3	-3	-3	2	2	2	-3	-3	-3	1	2
1990-09-09	1	新疆-昌吉回族自治州-昌吉市	4	-3	0	1	0	0	0	5	120000	100000	4	(空)	28	0	2	45	68	164	36	1	5	4	5	5	2	1	-3	-3	-3	-3	-3	-3	-3	-3	-3	3	-3	-3	-3	2	2	2	-3	-3	-3	2	-3
1997-03-05	3	新疆-乌鲁木齐市-水磨沟区	3	-3	0	1	0	0	0	4	90000	50000	3	2016	17	2	2	51	70	163	37	1	5	4	5	5	2	1	-3	-3	-3	-3	-3	-3	-3	-3	-3	3	-3	-3	-3	2	2	2	-3	-3	-3	2	-3
1989-03-29	3	新疆-乌鲁木齐市-沙依巴克区	5	2	0	1	0	0	0	2	110000	70000	5	2015	25	2	2	68	92	162	39	1	5	4	5	5	2	1	-3	-3	-3	-3	-3	-3	-3	-3	-3	3	-3	-3	-3	2	2	2	-3	-3	-3	1	2
1994-08-01	3	新疆-乌鲁木齐市-头屯河区	5	-3	0	1	0	0	0	3	80000	50000	3	2022	27	0	2	60	69	150	33	1	5	4	5	5	2	1	-3	-3	-3	-3	-3	-3	-3	-3	-3	3	-3	-3	-3	2	2	2	-3	-3	-3	2	-3
1999-05-07	3	新疆-喀什地区-巴楚县	4	-3	0	1	0	0	0	3	80000	30000	3	2022	22	1	2	40	62	160	38	1	5	4	5	5	2	1	-3	-3	-3	-3	-3	-3	-3	-3	-3	3	-3	-3	-3	2	2	2	-3	-3	-3	1	2
1986-04-10	3	新疆-乌鲁木齐市-天山区	3	-3	0	1	0	0	0	3	90000	40000	4	2010	24	1	2	65	70	160	42	1	5	4	5	5	2	1	-3	-3	-3	-3	-3	-3	-3	-3	-3	3	-3	-3	-3	2	2	2	-3	-3	-3	1	2
1999-11-10	3	新疆-乌鲁木齐市-天山区	4	-3	1	0	0	0	0	2	150000	60000	3	(空)	23.7973	0	2	60	59	162	26	1	5	4	5	5	2	1	-3	-3	-3	-3	-3	-3	-3	-3	-3	3	-3	-3	-3	2	2	2	-3	-3	-3	2	-3
1993-12-28	1	新疆-乌鲁木齐市-天山区	6	9	1	0	0	0	0	4	320000	270000	4	(空)	29	0	2	60	60	158	25	1	5	4	2	5	2	1	-3	-3	-3	-3	-3	-3	-3	-3	-3	3	-3	-3	-3	1	1	2	-3	-3	-3	1	2
1988-05-27	1	新疆-昌吉回族自治州-昌吉市	5	-3	0	1	0	0	0	2	100000	80000	6	(空)	34	0	2	77	77	165	7	1	5	4	5	2	2	1	-3	-3	-3	-3	-3	-3	-3	-3	-3	2	18	1	10	1	2	1	4	3	4	2	-3
1996-11-18	1	新疆-乌鲁木齐市-沙依巴克区	5	-3	0	1	0	0	0	2	70000	50000	5	2015	19	1	2	57	64	168	25	1	5	4	5	5	2	1	-3	-3	-3	-3	-3	-3	-3	-3	-3	3	-3	-3	-3	2	2	2	-3	-3	-3	2	-3
1992-06-19	3	新疆-乌鲁木齐市-沙依巴克区	6	2	1	0	0	0	0	3	110000	70000	5	2022	29	0	2	78	92	168	23	1	5	4	5	5	2	1	-3	-3	-3	-3	-3	-3	-3	-3	-3	3	-3	-3	-3	2	2	2	-3	-3	-3	1	2
1993-12-16	1	新疆-乌鲁木齐市-新市区	5	2	1	0	0	0	0	3	120000	80000	4	2022	28	0	2	75	88	168	32	1	5	4	5	5	2	1	-3	-3	-3	-3	-3	-3	-3	-3	-3	3	-3	-3	-3	2	2	2	-3	-3	-3	1	2
1989-08-05	1	新疆-乌鲁木齐市-沙依巴克区	6	-3	1	0	0	0	0	2	100000	90000	5	(空)	34.0685	0	2	60	59	162	29	1	5	4	5	5	2	1	-3	-3	-3	-3	-3	-3	-3	-3	-3	3	-3	-3	-3	2	2	2	-3	-3	-3	2	-3
1999-02-23	1	新疆-乌鲁木齐市-天山区	4	-3	1	0	0	0	0	2	150000	50000	3	(空)	24.5096	0	2	60	59	162	25	1	5	4	5	5	2	1	-3	-3	-3	-3	-3	-3	-3	-3	-3	3	-3	-3	-3	2	2	2	-3	-3	-3	2	-3
1999-10-18	1	新疆-乌鲁木齐市-沙依巴克区	5	2	1	0	0	0	0	3	12000	12000	1	(空)	23	0	2	59	70	173	37	1	5	4	5	5	2	1	-3	-3	-3	-3	-3	-3	-3	-3	-3	3	-3	-3	-3	2	2	2	-3	-3	-3	2	-3
1990-09-01	1	新疆-乌鲁木齐市-沙依巴克区	6	2	1	0	0	0	0	3	90000	10000	5	2013	24	1	2	55	58	169	12	1	5	4	5	1	2	1	-3	-3	-3	-3	-3	-3	-3	-3	-3	3	-3	-3	-3	2	2	1	4	1	3	1	4
1987-06-23	1	新疆-乌鲁木齐市-水磨沟区	6	3	1	0	0	0	0	5	60000	30000	3	2019	30	0	2	45	47	160	28	1	5	4	5	5	2	1	-3	-3	-3	-3	-3	-3	-3	-3	-3	3	-3	-3	-3	2	2	2	-3	-3	-3	1	2
34179	1	新疆-乌鲁木齐市-头屯河区	6	5	1	0	0	0	0	4	20000	15000	5	2019	23	2	2	63	78	162	36	1	5	4	3	5	2	1	-3	-3	-3	-3	-3	-3	-3	-3	-3	3	-3	-3	-3	2	2	2	-3	-3	-3	1	3
1990-08-25	1	新疆-乌鲁木齐市-水磨沟区	4	-3	0	1	0	0	0	3	50000	100000	1	2018	28	0	2	56	60	160	18	1	5	3	5	2	2	1	-3	-3	-3	-3	-3	-3	-3	-3	-3	3	-3	-3	-3	1	2	2	-3	-3	-3	1	4
1997-01-15	2	新疆-乌鲁木齐市-米东区	5	3	0	1	0	0	0	5	70000	50000	5	2019	21	0	2	57	68	160	34	1	5	4	5	5	2	1	-3	-3	-3	-3	-3	-3	-3	-3	-3	3	-3	-3	-3	2	2	2	-3	-3	-3	2	-3
1989-12-07	2	新疆-乌鲁木齐市-沙依巴克区	5	-3	0	1	0	0	0	3	20000	20000	3	2014	24	1	2	67	84	165	32	1	5	4	5	5	2	1	-3	-3	-3	-3	-3	-3	-3	-3	-3	3	-3	-3	-3	2	2	2	-3	-3	-3	2	-3
1996-10-05	3	新疆-吐鲁番市-鄯善县	6	9	1	0	0	0	0	2	30000	10000	4	2023	26	0	2	68	89	165	39	1	5	4	5	5	2	1	-3	-3	-3	-3	-3	-3	-3	-3	-3	3	-3	-3	-3	2	2	2	-3	-3	-3	2	-3
1982-08-10	1	新疆-乌鲁木齐市-沙依巴克区	3	-3	1	0	0	0	0	2	150000	50000	3	(空)	41.0603	0	2	60	59	162	34	1	5	4	5	5	2	1	-3	-3	-3	-3	-3	-3	-3	-3	-3	3	-3	-3	-3	2	2	2	-3	-3	-3	2	-3
1991-01-05	3	新疆-乌鲁木齐市-水磨沟区	5	3	1	0	0	0	0	2	50000	20000	2	2022	32	0	2	52	61	157	37	1	5	4	5	5	2	1	-3	-3	-3	-3	-3	-3	-3	-3	-3	3	-3	-3	-3	2	2	2	-3	-3	-3	2	-3
1996-04-15	1	新疆-乌鲁木齐市-达坂城区	5	3	1	0	0	0	0	4	50000	20000	5	(空)	27	0	2	54	55	172	10	1	5	3	5	5	2	1	-3	-3	-3	-3	-3	-3	-3	-3	-3	3	-3	-3	-3	1	2	2	-3	-3	-3	1	3
1990-11-22	1	新疆-乌鲁木齐市-头屯河区	6	9	1	0	0	0	0	2	200000	160000	4	(空)	32.7699	0	2	60	59	162	10	1	5	4	5	2	2	1	-3	-3	-3	-3	-3	-3	-3	-3	-3	3	-3	-3	-3	1	2	2	-3	-3	-3	1	3
1993-11-09	1	新疆-乌鲁木齐市-天山区	6	9	1	0	1	0	0	2	140000	80000	5	(空)	29.8027	0	2	60	59	162	25	1	5	4	5	1	2	1	-3	-3	-3	-3	-3	-3	-3	-3	-3	3	-3	-3	-3	1	1	2	-3	-3	-3	1	2
1996-06-11	1	新疆-乌鲁木齐市-头屯河区	6	9	1	0	0	0	0	2	120000	200000	4	(空)	26	0	2	78	84	168	36	1	5	2	5	2	2	1	-3	-3	-3	-3	-3	-3	-3	-3	-3	3	-3	-3	-3	1	2	1	4	1	3	2	-3
1990-11-28	1	新疆-乌鲁木齐市-天山区	6	2	1	0	0	0	0	4	190000	150000	6	2022	24	1	2	62	66	165	25	1	5	4	2	1	2	1	-3	-3	-3	-3	-3	-3	-3	-3	-3	3	-3	-3	-3	2	2	1	4	1	1	2	-3
1993-12-17	2	新疆-乌鲁木齐市-米东区	5	5	0	1	0	0	0	2	40000	50000	4	2022	20	2	2	69	84	172	30	1	5	4	5	5	2	1	-3	-3	-3	-3	-3	-3	-3	-3	-3	3	-3	-3	-3	2	2	2	-3	-3	-3	1	2
1989-10-20	4	新疆-乌鲁木齐市-达坂城区	6	-3	1	0	0	0	0	2	160000	60000	4	(空)	33.8603	0	2	60	59	162	26	1	5	4	5	5	2	1	-3	-3	-3	-3	-3	-3	-3	-3	-3	3	-3	-3	-3	2	2	2	-3	-3	-3	2	-3
1990-08-20	1	新疆-乌鲁木齐市-沙依巴克区	6	9	1	0	0	0	0	2	100000	90000	5	(空)	33.0274	0	2	56	61	160	24	1	5	4	1	5	2	1	-3	-3	-3	-3	-3	-3	-3	-3	-3	3	-3	-3	-3	2	2	2	-3	-3	-3	2	-3
1998-10-16	1	新疆-乌鲁木齐市-沙依巴克区	6	-3	0	0	1	0	0	2	100000	100000	4	(空)	24	0	2	53	66	160	36	1	5	4	5	5	2	1	-3	-3	-3	-3	-3	-3	-3	-3	-3	3	-3	-3	-3	2	2	2	-3	-3	-3	2	-3
1988-07-15	2	新疆-乌鲁木齐市-天山区	6	2	1	0	0	0	0	2	120000	80000	4	(空)	35.126	0	2	60	59	162	32	1	5	4	5	5	2	1	-3	-3	-3	-3	-3	-3	-3	-3	-3	3	-3	-3	-3	2	2	2	-3	-3	-3	1	4
1997-09-16	1	新疆-乌鲁木齐市-头屯河区	6	4	1	0	0	0	0	2	12000	80000	5	(空)	25.9479	0	2	60	59	162	26	1	5	4	5	5	2	1	-3	-3	-3	-3	-3	-3	-3	-3	-3	3	-3	-3	-3	2	2	2	-3	-3	-3	2	-3
2001-05-30	3	新疆-乌鲁木齐市-天山区	4	-3	0	0	0	0	1	2	90000	90000	3	(空)	21	1	2	48	53	163	13	1	5	4	5	5	2	1	-3	-3	-3	-3	-3	-3	-3	-3	-3	3	-3	-3	-3	2	2	2	-3	-3	-3	2	-3
1991-06-13	1	新疆-乌鲁木齐市-沙依巴克区	5	5	0	1	1	1	0	3	150000	80000	3	2013	21	0	2	60	59	162	37	1	5	4	5	1	2	1	-3	-3	-3	-3	-3	-3	-3	-3	-3	3	-3	-3	-3	2	1	1	4	3	3	2	-3
1992-11-25	1	新疆-乌鲁木齐市-新市区	6	3	1	0	0	0	0	2	200000	130000	5	(空)	29	0	2	60	59	162	37	3	5	4	1	5	2	1	-3	-3	-3	-3	-3	-3	-3	-3	-3	3	-3	-3	-3	1	2	1	4	3	4	2	-3
1989-07-15	3	新疆-乌鲁木齐市-天山区	4	-3	0	1	0	0	0	3	36000	40000	3	2013	23	1	2	70	73	165	13	1	5	4	5	5	2	1	-3	-3	-3	-3	-3	-3	-3	-3	-3	3	-3	-3	-3	2	2	2	-3	-3	-3	2	-3
1993-07-16	1	新疆-乌鲁木齐市-沙依巴克区	6	3	1	0	1	0	0	3	150000	120000	1	2023	29	0	2	72	80	166	25	1	5	4	5	5	2	1	-3	-3	-3	-3	-3	-3	-3	-3	-3	3	-3	-3	-3	2	2	2	-3	-3	-3	1	2
1996-01-10	3	新疆-乌鲁木齐市-沙依巴克区	5	-3	0	1	0	0	0	2	10000	10000	2	(空)	26	0	2	45	53	156	13	1	5	4	5	5	2	1	-3	-3	-3	-3	-3	-3	-3	-3	-3	3	-3	-3	-3	2	2	2	-3	-3	-3	2	-3
1998-09-25	1	新疆-乌鲁木齐市-新市区	4	4	0	0	1	1	0	2	150000	250000	4	(空)	24	0	2	50	52	162	16	1	5	4	5	5	2	1	-3	-3	-3	-3	-3	-3	-3	-3	-3	3	-3	-3	-3	2	2	2	-3	-3	-3	2	-3
1977-03-13	2	新疆-乌鲁木齐市-新市区	4	5	1	0	0	0	0	3	130000	100000	4	2009	30	2	2	53	60	163	7	1	5	4	5	5	2	1	-3	-3	-3	-3	-3	-3	-3	-3	-3	3	-3	-3	-3	2	2	2	-3	-3	-3	2	-3
1992-12-05	2	新疆-乌鲁木齐市-水磨沟区	6	3	1	0	1	0	0	2	120000	60000	5	(空)	32	0	2	90	98	160	27	1	2	1	2	5	2	1	-3	-3	-3	-3	-3	-3	-3	-3	-3	3	-3	-3	-3	2	2	1	4	3	2	2	-3
1987-09-03	2	新疆-乌鲁木齐市-米东区	3	5	0	1	0	0	0	2	100000	120000	4	2020	19	2	2	62	68	157	18	1	5	4	2	1	2	1	-3	-3	-3	-3	-3	-3	-3	-3	-3	3	-3	-3	-3	2	1	2	-3	-3	-3	1	2
1984-10-23	1	新疆-乌鲁木齐市-头屯河区	5	-3	0	1	0	0	0	4	10000	90000	5	2017	26	2	2	63	81	166	36	1	5	4	5	5	2	1	-3	-3	-3	-3	-3	-3	-3	-3	-3	2	23	2	2	2	2	2	-3	-3	-3	2	-3
1997-10-08	1	新疆-乌鲁木齐市-新市区	5	3	1	0	1	0	0	3	30000	20000	5	2023	25	0	2	51	53	170	10	1	5	4	5	1	2	1	-3	-3	-3	-3	-3	-3	-3	-3	-3	3	-3	-3	-3	2	2	2	-3	-3	-3	2	-3
2000-04-23	1	新疆-乌鲁木齐市-新市区	4	-3	0	1	0	0	0	4	20000	50000	3	(空)	22	0	2	82	87	162	12	1	5	4	1	5	2	1	-3	-3	-3	-3	-3	-3	-3	-3	-3	3	-3	-3	-3	1	1	2	-3	-3	-3	1	2
1997-08-13	2	新疆-乌鲁木齐市-米东区	5	9	1	0	0	0	0	3	120000	70000	4	2023	25	0	2	42	53	172	41	1	5	4	5	5	2	1	-3	-3	-3	-3	-3	-3	-3	-3	-3	3	-3	-3	-3	2	2	2	-3	-3	-3	1	2
1995-09-30	4	新疆-昌吉回族自治州-奇台县	6	2	0	1	0	0	0	5	12000	7000	6	2022	27	0	2	83	90	170	23	1	5	4	5	5	2	1	-3	-3	-3	-3	-3	-3	-3	-3	-3	3	-3	-3	-3	2	2	2	-3	-3	-3	1	2
1988-02-18	1	新疆-乌鲁木齐市-沙依巴克区	3	-3	0	1	0	0	0	5	30000	30000	5	2021	24	2	2	60	59	162	35	1	5	4	5	5	2	1	-3	-3	-3	-3	-3	-3	-3	-3	-3	3	-3	-3	-3	1	1	2	-3	-3	-3	1	2
1984-08-11	1	湖北-黄冈市-浠水县	4	1	1	0	0	0	0	2	100000	80000	4	2009	25	0	2	60	59	162	9	1	5	4	5	5	2	1	-3	-3	-3	-3	-3	-3	-3	-3	-3	1	20	1	1	2	2	1	4	3	1	1	2
1994-11-21	3	新疆-乌鲁木齐市-新市区	6	-3	0	1	0	0	0	2	220000	150000	3	2022	27	0	2	55	72	165	39	1	5	4	5	5	2	1	-3	-3	-3	-3	-3	-3	-3	-3	-3	3	-3	-3	-3	1	2	2	-3	-3	-3	1	3
1998-04-06	3	新疆-和田地区-民丰县	5	2	1	0	0	0	0	2	200000	120000	4	2022	23	0	2	105	112	165	37	1	1	1	4	1	2	1	-3	-3	-3	-3	-3	-3	-3	-3	-3	3	-3	-3	-3	1	2	2	-3	-3	-3	1	2
1992-09-23	1	新疆-乌鲁木齐市-沙依巴克区	5	-3	0	1	0	0	0	3	220000	180000	3	2020	25	1	2	88	101	163	38	1	5	4	5	5	2	1	-3	-3	-3	-3	-3	-3	-3	-3	-3	3	-3	-3	-3	1	1	2	-3	-3	-3	1	3
1996-01-25	1	新疆-乌鲁木齐市-沙依巴克区	5	-3	0	1	0	0	0	4	200000	160000	4	2020	20	1	2	60	81	158	38	1	5	4	5	5	2	2	2	1	2	2	6	2840	10	1	-3	3	-3	-3	-3	2	2	2	-3	-3	-3	2	-3
1993-11-27	1	新疆-乌鲁木齐市-天山区	6	-3	0	1	0	0	0	2	200000	160000	4	2022	29	0	2	63	83	163	37	1	5	4	5	5	2	2	2	2	2	2	12	2420	10	1	-3	3	-3	-3	-3	2	2	2	-3	-3	-3	1	3
1996-06-02	3	新疆-吐鲁番市-高昌区	5	2	1	0	0	0	0	1	280000	180000	4	2022	26	0	2	55	68	160	35	1	5	4	5	5	2	1	-3	-3	-3	-3	-3	-3	-3	-3	-3	3	-3	-3	-3	2	2	2	-3	-3	-3	2	-3
1983-12-08	3	新疆-乌鲁木齐市-头屯河区	6	3	1	0	0	0	0	5	300000	200000	4	2019	29	0	2	40	89	167	38	1	5	4	5	5	2	1	-3	-3	-3	-3	-3	-3	-3	-3	-3	3	-3	-3	-3	2	2	2	-3	-3	-3	1	2
1992-10-05	3	新疆-乌鲁木齐市-沙依巴克区	3	-3	0	1	0	0	0	4	350000	250000	4	2021	22	0	2	74	78	168	39	1	5	1	1	5	2	2	1	-3	2	2	3	3250	10	1	-3	3	-3	-3	-3	2	2	2	-3	-3	-3	2	-3
1991-10-05	3	新疆-乌鲁木齐市-水磨沟区	6	2	1	0	0	0	0	2	300000	200000	4	2021	23	2	2	68	71	163	17	1	5	4	5	5	2	1	-3	-3	-3	-3	-3	-3	-3	-3	-3	3	-3	-3	-3	2	2	2	-3	-3	-3	2	-3
1988-06-01	4	新疆-乌鲁木齐市-乌鲁木齐县	4	-3	1	0	0	0	0	2	120000	40000	3	(空)	35.2466	0	2	60	59	162	26	1	5	4	5	5	2	1	-3	-3	-3	-3	-3	-3	-3	-3	-3	3	-3	-3	-3	2	2	2	-3	-3	-3	2	-3
1996-06-12	1	新疆-乌鲁木齐市-水磨沟区	7	3	1	0	0	0	0	2	50000	20000	4	(空)	27.211	0	2	60	59	162	39	1	5	4	5	5	2	1	-3	-3	-3	-3	-3	-3	-3	-3	-3	3	-3	-3	-3	2	2	2	-3	-3	-3	1	1
1993-09-02	1	新疆-乌鲁木齐市-米东区	5	3	1	0	0	0	0	2	80000	20000	4	(空)	29.989	0	2	60	59	162	35	1	5	4	5	5	2	1	-3	-3	-3	-3	-3	-3	-3	-3	-3	3	-3	-3	-3	2	2	2	-3	-3	-3	2	-3
1993-08-29	1	新疆-乌鲁木齐市-米东区	5	3	1	0	0	0	0	2	50000	20000	4	(空)	30	0	2	60	59	162	39	1	5	4	5	5	2	1	-3	-3	-3	-3	-3	-3	-3	-3	-3	3	-3	-3	-3	2	2	2	-3	-3	-3	1	4
1989-10-26	1	新疆-乌鲁木齐市-米东区	5	5	1	0	0	0	0	2	120000	50000	4	(空)	33.8438	0	2	60	59	162	19	1	5	4	5	5	2	1	-3	-3	-3	-3	-3	-3	-3	-3	-3	3	-3	-3	-3	2	2	2	-3	-3	-3	1	4
1991-04-28	1	新疆-乌鲁木齐市-米东区	1	3	0	0	1	0	0	2	120000	40000	4	(空)	32.3397	0	2	60	59	162	29	1	5	4	5	5	2	1	-3	-3	-3	-3	-3	-3	-3	-3	-3	3	-3	-3	-3	2	2	2	-3	-3	-3	1	4
1990-03-22	1	新疆-乌鲁木齐市-沙依巴克区	5	5	0	1	0	0	0	2	60000	20000	3	(空)	33.4411	0	2	60	59	162	26	1	5	4	5	5	2	1	-3	-3	-3	-3	-3	-3	-3	-3	-3	3	-3	-3	-3	2	2	2	-3	-3	-3	2	-3
1998-11-26	2	新疆-乌鲁木齐市-天山区	4	9	1	1	0	0	0	6	50000	50000	4	(空)	25	0	2	51	58	164	25	1	5	4	5	5	2	1	-3	-3	-3	-3	-3	-3	-3	-3	-3	3	-3	-3	-3	2	2	2	-3	-3	-3	2	-3
1991-11-28	2	新疆-乌鲁木齐市-米东区	1	3	1	0	0	0	0	2	130000	50000	4	2017	26	0	1	60	59	162	38	1	2	4	5	5	1	1	-3	-3	-3	-3	-3	-3	-3	-3	-3	3	-3	-3	-3	1	1	2	-3	-3	-3	1	1
1989-11-01	1	新疆-乌鲁木齐市-米东区	5	3	1	0	1	0	0	2	12000	60000	4	(空)	33.8274	0	2	60	59	162	32	1	5	4	5	5	2	2	1	-3	2	2	(空)	3308	(空)	1	-3	3	-3	-3	-3	2	2	2	-3	-3	-3	2	-3
1982-07-26	1	新疆-乌鲁木齐市-水磨沟区	4	5	1	0	0	0	0	3	1500000	120000	3	2021	23	2	2	65	72	160	27	1	5	4	4	4	2	1	-3	-3	-3	-3	-3	-3	-3	-3	-3	3	-3	-3	-3	2	1	2	-3	-3	-3	1	3
1999-03-09	2	新疆-乌鲁木齐市-米东区	5	3	0	0	1	0	0	2	120000	12000	4	(空)	24.4712	0	2	60	59	162	32	1	1	1	5	5	2	1	-3	-3	-3	-3	-3	-3	-3	-3	-3	3	-3	-3	-3	2	2	2	-3	-3	-3	2	-3
1994-06-14	1	新疆-乌鲁木齐市-乌鲁木齐县	3	9	0	1	0	0	0	5	20000	15000	3	2015	20	0	2	70	85	165	31	1	5	4	5	5	2	1	-3	-3	-3	-3	-3	-3	-3	-3	-3	3	-3	-3	-3	2	2	2	-3	-3	-3	2	-3
1989-12-13	1	新疆-乌鲁木齐市-新市区	1	3	0	1	0	0	0	2	120000	50000	4	(空)	33.7123	0	2	60	59	162	20	1	5	4	5	5	2	2	1	-3	2	2	(空)	3308	(空)	1	-3	3	-3	-3	-3	2	2	2	-3	-3	-3	2	-3
1986-08-09	1	新疆-乌鲁木齐市-天山区	5	-3	1	0	0	0	0	3	60000	50000	4	2019	30	2	2	54	60	155	26	1	5	4	2	5	2	1	-3	-3	-3	-3	-3	-3	-3	-3	-3	3	-3	-3	-3	2	2	2	-3	-3	-3	1	2
1985-10-13	1	新疆-乌鲁木齐市-米东区	5	2	0	1	0	0	0	2	120000	10000	4	(空)	37.8822	0	2	60	59	162	32	1	5	4	5	5	2	2	1	-3	2	2	(空)	3308	(空)	1	-3	3	-3	-3	-3	2	2	2	-3	-3	-3	2	-3
1994-05-13	1	新疆-乌鲁木齐市-天山区	5	5	1	0	0	0	0	2	120000	50000	4	(空)	29.2959	0	2	60	59	162	13	1	5	4	5	5	2	1	-3	-3	-3	-3	-3	-3	-3	-3	-3	3	-3	-3	-3	2	2	2	-3	-3	-3	2	-3
1992-10-30	1	新疆-乌鲁木齐市-新市区	6	2	1	0	0	0	0	2	400000	120000	5	(空)	30.8301	0	2	69	81	165	32	1	5	4	1	1	2	1	-3	-3	-3	-3	-3	-3	-3	-3	-3	3	-3	-3	-3	2	2	2	-3	-3	-3	2	-3
1999-04-12	1	新疆-乌鲁木齐市-米东区	5	3	1	0	0	0	0	2	60000	20000	4	(空)	24.3781	0	2	60	59	162	16	1	5	4	5	5	2	1	-3	-3	-3	-3	-3	-3	-3	-3	-3	3	-3	-3	-3	2	2	2	-3	-3	-3	2	-3
1993-04-15	1	新疆-乌鲁木齐市-新市区	1	3	0	0	1	0	0	2	120000	10000	4	(空)	30.3726	0	2	60	59	162	6	1	5	4	5	5	2	1	-3	-3	-3	-3	-3	-3	-3	-3	-3	3	-3	-3	-3	2	2	2	-3	-3	-3	2	-3
1989-05-23	1	新疆-乌鲁木齐市-水磨沟区	5	3	1	0	0	0	0	2	120000	30000	4	(空)	34.2712	0	2	60	59	162	12	1	5	4	5	5	2	2	1	-3	2	1	(空)	3308	(空)	1	-3	3	-3	-3	-3	2	2	2	-3	-3	-3	2	-3
1992-05-10	2	新疆-乌鲁木齐市-水磨沟区	5	3	1	0	0	0	0	2	50000	40000	4	(空)	31.3041	0	2	60	59	162	36	1	5	4	5	5	2	2	1	-3	2	2	(空)	3308	(空)	3	-3	3	-3	-3	-3	2	2	2	-3	-3	-3	1	2
1991-01-29	6	新疆-乌鲁木齐市-沙依巴克区	6	3	0	0	1	0	0	2	10000	10000	4	(空)	32.5836	0	2	60	59	162	13	1	5	4	5	5	2	2	1	-3	2	2	(空)	3308	(空)	1	-3	3	-3	-3	-3	2	2	2	-3	-3	-3	2	-3
1995-12-15	2	新疆-乌鲁木齐市-米东区	6	3	1	0	0	0	0	2	120000	10000	4	(空)	27.7041	0	2	60	59	162	12	1	5	4	5	5	2	2	1	-3	2	2	(空)	3308	(空)	1	-3	3	-3	-3	-3	1	2	2	-3	-3	-3	2	-3
1995-07-22	6	新疆-乌鲁木齐市-沙依巴克区	6	2	1	0	0	0	0	2	60000	100000	3	2023	27	0	2	56	76	161	38	1	5	4	2	5	2	1	-3	-3	-3	-3	-3	-3	-3	-3	-3	3	-3	-3	-3	2	2	2	-3	-3	-3	2	-3
1992-05-06	1	新疆-昌吉回族自治州-昌吉市	5	3	1	0	0	0	0	3	90000	40000	4	2022	29	0	2	70	78	168	39	1	5	4	5	5	2	1	-3	-3	-3	-3	-3	-3	-3	-3	-3	3	-3	-3	-3	2	2	2	-3	-3	-3	1	2
1994-04-04	1	新疆-乌鲁木齐市-天山区	5	3	1	0	0	0	0	2	120000	50000	4	(空)	29.4027	0	2	60	59	162	9	1	5	4	5	5	2	1	-3	-3	-3	-3	-3	-3	-3	-3	-3	3	-3	-3	-3	2	2	2	-3	-3	-3	2	-3
1995-10-15	1	新疆-乌鲁木齐市-米东区	5	2	0	0	1	0	0	2	120000	10000	4	(空)	27.8712	0	2	60	59	162	20	1	5	4	5	5	2	1	-3	-3	-3	-3	-3	-3	-3	-3	-3	3	-3	-3	-3	2	2	2	-3	-3	-3	2	-3
1995-08-01	1	新疆-乌鲁木齐市-沙依巴克区	4	-3	0	1	0	0	0	1	100000	60000	3	2022	26	0	2	55	65	163	40	1	5	4	5	5	2	1	-3	-3	-3	-3	-3	-3	-3	-3	-3	3	-3	-3	-3	2	2	2	-3	-3	-3	1	2
1983-10-15	1	新疆-乌鲁木齐市-米东区	5	5	1	0	1	0	0	2	120000	10000	4	(空)	39.8795	0	2	60	59	162	39	1	5	4	5	5	2	2	1	-3	2	2	(空)	3308	(空)	1	-3	3	-3	-3	-3	2	2	2	-3	-3	-3	2	-3
1984-11-09	1	新疆-乌鲁木齐市-新市区	3	-3	0	1	0	0	0	5	100000	70000	3	2022	19	0	2	53	62	159	38	1	5	4	5	5	2	1	-3	-3	-3	-3	-3	-3	-3	-3	-3	3	-3	-3	-3	2	2	2	-3	-3	-3	1	2
1998-04-21	1	新疆-乌鲁木齐市-米东区	5	3	1	0	0	0	0	2	120000	50000	4	(空)	25.3534	0	2	60	59	162	36	1	5	4	5	5	2	1	-3	-3	-3	-3	-3	-3	-3	-3	-3	3	-3	-3	-3	2	2	2	-3	-3	-3	2	-3
1991-07-28	2	新疆-乌鲁木齐市-天山区	3	-3	0	1	0	0	0	4	90000	50000	3	2022	18	3	2	42	60	156	39	1	5	4	5	5	2	1	-3	-3	-3	-3	-3	-3	-3	-3	-3	3	-3	-3	-3	2	2	2	-3	-3	-3	2	-3
1988-03-22	1	新疆-乌鲁木齐市-水磨沟区	5	3	1	0	0	0	0	2	120000	100000	5	(空)	35.4411	0	2	60	59	162	35	1	5	4	5	5	2	2	1	-3	2	2	(空)	3308	(空)	1	-3	3	-3	-3	-3	2	2	2	-3	-3	-3	2	-3
1991-12-05	1	新疆-乌鲁木齐市-天山区	5	3	1	0	0	0	0	3	100000	70000	4	2022	30	0	2	63	75	163	37	1	5	4	5	5	2	1	-3	-3	-3	-3	-3	-3	-3	-3	-3	3	-3	-3	-3	2	2	2	-3	-3	-3	1	2
1986-10-12	1	新疆-乌鲁木齐市-头屯河区	5	3	1	0	0	0	0	2	100000	50000	4	(空)	36.8849	0	2	60	59	162	31	1	5	4	5	5	2	2	1	-3	2	2	(空)	3308	(空)	1	-3	3	-3	-3	-3	2	2	2	-3	-3	-3	2	-3
1995-09-05	1	新疆-乌鲁木齐市-新市区	5	3	1	0	0	0	0	2	100000	50000	4	(空)	27.9808	0	2	60	59	162	27	1	5	4	5	5	2	2	1	-3	2	2	(空)	3308	(空)	1	-3	3	-3	-3	-3	2	2	2	-3	-3	-3	2	-3
1989-09-01	1	新疆-乌鲁木齐市-新市区	1	3	1	0	0	0	0	2	100000	50000	4	(空)	33.9945	0	2	60	59	162	9	1	5	4	5	5	2	2	1	-3	2	2	(空)	3308	(空)	1	-3	3	-3	-3	-3	2	2	2	-3	-3	-3	2	-3
1989-01-16	1	新疆-乌鲁木齐市-达坂城区	4	-3	0	1	0	0	0	3	90000	50000	3	2022	26	2	2	63	80	158	32	1	5	4	5	5	2	1	-3	-3	-3	-3	-3	-3	-3	-3	-3	3	-3	-3	-3	2	2	2	-3	-3	-3	1	2
1999-04-25	3	新疆-乌鲁木齐市-天山区	6	-3	0	1	0	0	0	3	60000	60000	3	2020	19	1	2	48	60	164	30	1	5	4	5	5	2	1	-3	-3	-3	-3	-3	-3	-3	-3	-3	3	-3	-3	-3	2	2	2	-3	-3	-3	2	-3
1995-10-05	3	新疆-乌鲁木齐市-水磨沟区	6	2	1	0	0	0	0	2	80000	40000	5	(空)	26	0	2	60	75	160	37	1	5	4	5	5	2	1	-3	-3	-3	-3	-3	-3	-3	-3	-3	3	-3	-3	-3	2	2	1	4	2	1	1	2
1990-11-16	2	新疆-乌鲁木齐市-天山区	5	3	1	0	0	0	0	2	120000	20000	4	(空)	32.7863	0	2	60	59	162	32	1	5	4	5	5	2	1	-3	-3	-3	-3	-3	-3	-3	-3	-3	3	-3	-3	-3	1	1	2	-3	-3	-3	2	-3
1999-06-13	3	新疆-乌鲁木齐市-天山区	4	-3	1	0	0	0	0	2	100000	30000	4	(空)	24.2082	0	2	60	59	162	24	1	5	4	5	5	2	1	-3	-3	-3	-3	-3	-3	-3	-3	-3	3	-3	-3	-3	2	2	2	-3	-3	-3	2	-3
34041	3	新疆-乌鲁木齐市-天山区	6	5	1	0	0	0	0	3	100000	50000	5	2017	25	0	2	65	62	165	18	1	5	4	1	5	2	1	-3	-3	-3	-3	-3	-3	-3	-3	-3	3	-3	-3	-3	2	2	2	-3	-3	-3	1	2
1995-02-20	3	新疆-乌鲁木齐市-头屯河区	3	-3	1	0	0	0	0	3	50000	30000	3	2015	20	0	2	60	59	162	26	1	5	4	5	5	2	1	-3	-3	-3	-3	-3	-3	-3	-3	-3	3	-3	-3	-3	2	2	2	-3	-3	-3	2	-3
1993-01-29	4	新疆-乌鲁木齐市-天山区	6	2	1	0	0	0	0	3	150000	130000	3	2020	27	0	2	58	67	172	27	1	5	4	1	1	2	1	-3	-3	-3	-3	-3	-3	-3	-3	-3	3	-3	-3	-3	2	2	2	-3	-3	-3	1	3
1980-08-04	3	新疆-乌鲁木齐市-天山区	3	-3	1	0	0	0	0	2	150000	60000	3	(空)	43.0767	0	2	60	59	162	26	1	5	4	5	5	2	1	-3	-3	-3	-3	-3	-3	-3	-3	-3	3	-3	-3	-3	2	2	2	-3	-3	-3	2	-3
1991-08-01	1	新疆-乌鲁木齐市-天山区	3	-3	0	1	0	0	0	2	50000	50000	5	(空)	32.0795	0	2	60	59	162	16	1	5	4	1	5	2	1	-3	-3	-3	-3	-3	-3	-3	-3	-3	3	-3	-3	-3	2	2	2	-3	-3	-3	1	2
1991-02-01	1	新疆-乌鲁木齐市-天山区	5	3	1	0	0	0	0	2	90000	60000	4	(空)	31	0	2	58	67	165	27	1	5	3	5	5	2	1	-3	-3	-3	-3	-3	-3	-3	-3	-3	3	-3	-3	-3	2	2	2	-3	-3	-3	2	-3
1988-01-08	1	新疆-乌鲁木齐市-沙依巴克区	6	2	1	0	0	0	0	2	10000	8000	5	(空)	35	0	2	60	59	162	19	1	5	4	5	5	2	1	-3	-3	-3	-3	-3	-3	-3	-3	-3	3	-3	-3	-3	2	2	2	-3	-3	-3	1	2
1992-03-17	1	新疆-乌鲁木齐市-水磨沟区	6	-3	1	0	0	0	0	3	100000	80000	4	(空)	30	0	2	47	59	153	38	1	5	4	5	5	2	1	-3	-3	-3	-3	-3	-3	-3	-3	-3	3	-3	-3	-3	2	2	2	-3	-3	-3	2	-3
1991-05-17	3	新疆-乌鲁木齐市-天山区	7	-3	1	0	0	0	0	2	160000	50000	5	(空)	32.2877	0	2	60	59	162	38	1	5	4	5	5	2	1	-3	-3	-3	-3	-3	-3	-3	-3	-3	3	-3	-3	-3	2	2	2	-3	-3	-3	2	-3
1991-06-15	3	新疆-吐鲁番市-鄯善县	7	9	1	0	0	0	0	3	60000	50000	5	(空)	31	0	2	55	61	163	22	3	5	4	5	5	2	1	-3	-3	-3	-3	-3	-3	-3	-3	-3	3	-3	-3	-3	1	1	2	-3	-3	-3	1	3
1999-06-12	1	新疆-乌鲁木齐市-天山区	5	2	1	0	0	0	0	3	110000	90000	4	2022	22	2	2	45	65	158	26	1	5	4	5	5	2	1	-3	-3	-3	-3	-3	-3	-3	-3	-3	3	-3	-3	-3	2	2	2	-3	-3	-3	1	2
1989-05-02	1	新疆-乌鲁木齐市-沙依巴克区	5	9	1	0	0	0	0	4	100000	80000	4	(空)	34.3288	0	2	60	59	162	13	1	5	4	5	5	2	1	-3	-3	-3	-3	-3	-3	-3	-3	-3	3	-3	-3	-3	2	2	2	-3	-3	-3	1	2
1994-11-10	1	新疆-乌鲁木齐市-米东区	6	3	1	0	0	0	0	4	100000	70000	4	2021	26	0	2	55	63	161	28	1	5	4	5	5	2	1	-3	-3	-3	-3	-3	-3	-3	-3	-3	3	-3	-3	-3	2	2	2	-3	-3	-3	1	2
1994-03-19	1	新疆-乌鲁木齐市-沙依巴克区	5	-3	1	0	0	0	0	5	200000	150000	5	(空)	29.4466	0	2	60	59	162	37	1	5	4	5	5	2	1	-3	-3	-3	-3	-3	-3	-3	-3	-3	3	-3	-3	-3	1	1	2	-3	-3	-3	2	-3
1994-07-28	1	新疆-乌鲁木齐市-头屯河区	6	3	1	0	0	0	0	3	90000	50000	3	2022	27	0	2	82	89	168	38	1	5	4	5	5	2	1	-3	-3	-3	-3	-3	-3	-3	-3	-3	3	-3	-3	-3	2	2	2	-3	-3	-3	1	2
1994-04-01	1	新疆-乌鲁木齐市-水磨沟区	5	-3	1	0	0	0	0	3	100000	70000	3	2022	27	0	2	68	78	172	25	1	5	4	5	5	2	1	-3	-3	-3	-3	-3	-3	-3	-3	-3	3	-3	-3	-3	2	2	2	-3	-3	-3	1	2
1990-06-08	1	新疆-乌鲁木齐市-新市区	6	3	1	0	0	0	0	3	100000	60000	3	2020	29	1	2	67	70	160	33	1	5	4	5	5	2	1	-3	-3	-3	-3	-3	-3	-3	-3	-3	3	-3	-3	-3	2	2	2	-3	-3	-3	1	2
1991-12-10	1	新疆-昌吉回族自治州-阜康市	5	-3	0	1	0	0	0	3	90000	50000	3	2022	26	2	2	74	87	160	39	1	5	4	5	5	2	1	-3	-3	-3	-3	-3	-3	-3	-3	-3	3	-3	-3	-3	2	2	2	-3	-3	-3	1	2
1991-03-23	1	新疆-乌鲁木齐市-沙依巴克区	5	5	0	1	0	0	0	3	110000	80000	4	2022	29	1	2	49	63	161	38	1	5	4	5	5	2	1	-3	-3	-3	-3	-3	-3	-3	-3	-3	3	-3	-3	-3	2	2	2	-3	-3	-3	1	2
1981-07-19	3	新疆-阿勒泰地区-富蕴县	3	-3	1	0	0	0	0	2	150000	20000	3	(空)	42.1205	0	2	60	59	162	27	1	5	4	5	5	2	1	-3	-3	-3	-3	-3	-3	-3	-3	-3	3	-3	-3	-3	2	2	2	-3	-3	-3	2	-3
1993-06-13	3	新疆-乌鲁木齐市-天山区	4	-3	1	0	0	0	0	2	200000	20000	5	(空)	30.211	0	2	60	59	162	23	1	5	4	5	5	2	1	-3	-3	-3	-3	-3	-3	-3	-3	-3	3	-3	-3	-3	2	2	2	-3	-3	-3	2	-3
1996-10-15	1	新疆-乌鲁木齐市-沙依巴克区	3	-3	0	1	0	0	0	3	60000	38000	3	2021	24	1	2	45	55	155	30	1	5	4	5	5	2	1	-3	-3	-3	-3	-3	-3	-3	-3	-3	3	-3	-3	-3	2	1	2	-3	-3	-3	2	-3
1988-10-25	1	新疆-乌鲁木齐市-沙依巴克区	5	5	1	0	0	0	0	3	100000	50000	4	2018	29	0	2	63	69	160	24	1	5	4	5	5	2	1	-3	-3	-3	-3	-3	-3	-3	-3	-3	3	-3	-3	-3	2	2	2	-3	-3	-3	2	-3
1991-01-18	4	新疆-乌鲁木齐市-天山区	7	2	1	0	0	0	0	2	180000	180000	5	(空)	31	0	2	72	74	169	24	1	5	4	4	2	2	1	-3	-3	-3	-3	-3	-3	-3	-3	-3	3	-3	-3	-3	1	2	2	-3	-3	-3	1	2
1984-02-26	1	新疆-乌鲁木齐市-水磨沟区	5	-3	1	1	0	0	0	4	30000	20000	5	2018	25	2	2	68	79	164	25	1	5	4	5	5	2	1	-3	-3	-3	-3	-3	-3	-3	-3	-3	3	-3	-3	-3	2	2	1	4	2	1	1	2
1980-09-22	1	新疆-乌鲁木齐市-天山区	5	9	1	0	0	0	0	3	50000	50000	4	(空)	42.9425	0	2	60	59	162	31	1	5	4	1	1	2	1	-3	-3	-3	-3	-3	-3	-3	-3	-3	3	-3	-3	-3	2	2	2	-3	-3	-3	2	-3
1993-07-15	1	新疆-乌鲁木齐市-水磨沟区	6	2	1	0	0	0	0	2	1600000	100000	5	(空)	29	0	2	53	72	158	34	1	5	4	1	5	2	1	-3	-3	-3	-3	-3	-3	-3	-3	-3	3	-3	-3	-3	2	2	2	-3	-3	-3	1	2
1994-02-28	1	新疆-乌鲁木齐市-沙依巴克区	5	2	1	0	0	0	0	2	200000	200000	5	2022	28	1	2	64	70	170	25	1	5	4	5	5	2	1	-3	-3	-3	-3	-3	-3	-3	-3	-3	3	-3	-3	-3	2	2	2	-3	-3	-3	2	-3
1986-01-03	1	新疆-乌鲁木齐市-天山区	4	-3	0	1	0	0	0	4	60000	30000	2	(空)	37.6575	0	2	60	59	162	17	1	5	4	5	5	2	1	-3	-3	-3	-3	-3	-3	-3	-3	-3	3	-3	-3	-3	2	2	2	-3	-3	-3	2	-3
1986-06-15	1	新疆-乌鲁木齐市-新市区	6	-3	1	0	0	0	0	2	150000	60000	4	(空)	37.211	0	2	60	59	162	37	1	5	4	5	5	2	1	-3	-3	-3	-3	-3	-3	-3	-3	-3	3	-3	-3	-3	2	2	2	-3	-3	-3	2	-3
1991-04-14	1	新疆-乌鲁木齐市-天山区	6	1	1	0	0	0	0	2	20000	60000	5	(空)	32.3781	0	2	60	59	162	25	1	5	4	5	5	2	1	-3	-3	-3	-3	-3	-3	-3	-3	-3	3	-3	-3	-3	2	2	2	-3	-3	-3	2	-3
1994-06-08	1	陕西-延安市-延长县	3	9	1	0	0	0	0	2	80000	65000	3	2010	19	3	2	58	61	157	27	1	5	4	5	5	2	1	-3	-3	-3	-3	-3	-3	-3	-3	-3	3	-3	-3	-3	2	2	2	-3	-3	-3	1	4
1992-12-05	1	新疆-乌鲁木齐市-新市区	4	-3	1	0	0	0	0	2	1500000	60000	4	(空)	30.7315	0	2	60	59	162	25	1	5	4	5	5	2	1	-3	-3	-3	-3	-3	-3	-3	-3	-3	3	-3	-3	-3	2	2	2	-3	-3	-3	2	-3
1994-12-10	5	新疆-乌鲁木齐市-天山区	6	3	1	0	0	0	0	2	140000	100000	4	(空)	28	0	2	58	61	162	13	1	5	4	1	5	2	1	-3	-3	-3	-3	-3	-3	-3	-3	-3	3	-3	-3	-3	1	1	2	-3	-3	-3	2	-3
1993-12-02	1	新疆-乌鲁木齐市-沙依巴克区	6	-3	1	0	0	0	0	2	160000	50000	4	(空)	29.7397	0	2	60	59	162	36	1	5	4	5	5	2	1	-3	-3	-3	-3	-3	-3	-3	-3	-3	3	-3	-3	-3	2	2	2	-3	-3	-3	2	-3
1989-11-13	1	新疆-乌鲁木齐市-沙依巴克区	6	3	1	0	0	0	0	2	12000	5000	6	2020	25	3	2	73	83	163	36	1	5	4	5	1	2	1	-3	-3	-3	-3	-3	-3	-3	-3	-3	3	-3	-3	-3	2	2	2	-3	-3	-3	2	-3
1986-07-01	1	新疆-乌鲁木齐市-水磨沟区	6	3	1	0	0	0	0	4	110000	70000	5	2022	28	0	2	53	68	158	36	1	5	4	5	5	2	1	-3	-3	-3	-3	-3	-3	-3	-3	-3	3	-3	-3	-3	2	2	2	-3	-3	-3	1	2
1993-08-02	1	新疆-乌鲁木齐市-沙依巴克区	3	-3	0	1	0	0	0	3	90000	60000	3	2022	19	1	2	66	88	155	40	1	5	4	5	5	2	1	-3	-3	-3	-3	-3	-3	-3	-3	-3	3	-3	-3	-3	2	2	2	-3	-3	-3	1	2
1991-10-05	1	新疆-乌鲁木齐市-水磨沟区	4	-3	0	1	0	0	0	3	90000	80000	4	2022	30	0	2	58	69	152	38	1	5	4	5	5	2	1	-3	-3	-3	-3	-3	-3	-3	-3	-3	3	-3	-3	-3	2	2	2	-3	-3	-3	1	2
1991-08-12	1	新疆-乌鲁木齐市-天山区	5	-3	0	1	0	0	0	3	80000	40000	4	2022	30	0	2	60	77	163	38	1	5	4	5	5	2	1	-3	-3	-3	-3	-3	-3	-3	-3	-3	3	-3	-3	-3	2	2	2	-3	-3	-3	1	2
1996-10-07	1	新疆-乌鲁木齐市-沙依巴克区	5	5	0	1	0	0	0	3	100000	70000	3	2022	25	0	2	62	83	168	39	1	5	4	5	5	2	1	-3	-3	-3	-3	-3	-3	-3	-3	-3	3	-3	-3	-3	2	2	2	-3	-3	-3	1	2
1997-02-28	1	新疆-乌鲁木齐市-沙依巴克区	6	2	1	0	0	0	0	3	120000	90000	4	2022	25	0	2	50	64	168	40	1	5	4	5	5	2	1	-3	-3	-3	-3	-3	-3	-3	-3	-3	3	-3	-3	-3	2	2	2	-3	-3	-3	1	2
1990-05-23	1	新疆-乌鲁木齐市-沙依巴克区	6	3	1	0	0	0	0	3	110000	70000	5	2022	22	2	2	50	65	159	38	1	5	4	5	5	2	1	-3	-3	-3	-3	-3	-3	-3	-3	-3	3	-3	-3	-3	2	2	2	-3	-3	-3	1	2
1994-11-05	1	新疆-阿勒泰地区-富蕴县	6	3	1	0	0	0	0	3	110000	80000	4	2022	27	0	2	48	64	153	39	1	5	4	5	5	2	1	-3	-3	-3	-3	-3	-3	-3	-3	-3	3	-3	-3	-3	2	2	2	-3	-3	-3	1	2
1993-06-15	1	新疆-乌鲁木齐市-天山区	6	3	1	0	0	0	0	4	120000	80000	5	2020	26	0	2	63	80	163	39	1	5	4	5	5	2	1	-3	-3	-3	-3	-3	-3	-3	-3	-3	3	-3	-3	-3	2	2	2	-3	-3	-3	1	2
1993-02-15	1	新疆-乌鲁木齐市-沙依巴克区	5	-3	0	1	0	0	0	3	90000	40000	3	2022	29	0	2	57	74	158	37	1	5	4	5	5	2	1	-3	-3	-3	-3	-3	-3	-3	-3	-3	3	-3	-3	-3	2	2	2	-3	-3	-3	1	2
1988-01-28	1	新疆-伊犁哈萨克自治州-新源县	5	3	0	1	0	0	0	3	100000	70000	4	2021	33	1	2	60	78	165	36	1	5	4	5	5	2	1	-3	-3	-3	-3	-3	-3	-3	-3	-3	3	-3	-3	-3	2	2	2	-3	-3	-3	1	2
1995-07-21	3	新疆-乌鲁木齐市-天山区	6	1	1	0	0	0	0	2	100000	100000	5	(空)	27	0	2	51	69	160	40	1	5	4	1	1	2	1	-3	-3	-3	-3	-3	-3	-3	-3	-3	3	-3	-3	-3	2	2	2	-3	-3	-3	2	-3
1995-09-04	3	新疆-乌鲁木齐市-天山区	3	-3	0	1	0	0	0	3	40000	15000	2	2021	25	0	2	51	68	165	28	1	5	3	2	5	2	1	-3	-3	-3	-3	-3	-3	-3	-3	-3	3	-3	-3	-3	2	2	2	-3	-3	-3	1	2
1979-07-23	3	新疆-乌鲁木齐市-天山区	6	3	1	0	0	0	0	4	160000	300000	5	2020	39	0	2	92	88	169	37	1	2	2	1	2	2	2	2	1	2	2	4	3840	10	1	-3	3	-3	-3	-3	2	2	2	-3	-3	-3	2	-3
2002-05-01	3	新疆-吐鲁番市-高昌区	4	9	0	1	0	0	0	7	20000	20000	3	2022	20	0	2	52	52	170	16	1	5	4	5	5	2	1	-3	-3	-3	-3	-3	-3	-3	-3	-3	3	-3	-3	-3	2	2	2	-3	-3	-3	2	-3
1992-07-19	1	新疆-乌鲁木齐市-沙依巴克区	6	2	1	1	0	0	0	4	120000	120000	4	2019	26	1	2	58	55	163	39	1	5	4	5	5	2	2	1	-3	2	2	3	3030	10	1	-3	3	-3	-3	-3	2	2	2	-3	-3	-3	2	-3
1992-04-15	1	新疆-乌鲁木齐市-沙依巴克区	3	-3	0	0	0	1	0	13	70000	90000	4	2019	19	0	2	75	89	156	24	1	5	4	5	5	2	1	-3	-3	-3	-3	-3	-3	-3	-3	-3	3	-3	-3	-3	2	2	2	-3	-3	-3	2	-3
1987-10-15	1	新疆-石河子市	6	9	1	0	0	0	0	2	120000	70000	3	2020	33	0	2	66	66	165	8	1	5	4	5	5	2	1	-3	-3	-3	-3	-3	-3	-3	-3	-3	3	-3	-3	-3	2	2	2	-3	-3	-3	2	-3
1986-01-07	1	新疆-乌鲁木齐市-沙依巴克区	5	9	1	0	0	0	0	3	36000	20000	5	2014	26	2	1	69	88	168	38	1	5	4	4	2	2	1	-3	-3	-3	-3	-3	-3	-3	-3	-3	3	-3	-3	-3	1	1	2	-3	-3	-3	2	-3
1989-03-15	1	新疆-乌鲁木齐市-天山区	5	4	1	0	0	0	0	5	100000	80000	4	2019	29	0	2	63	83	165	40	1	5	4	5	5	2	1	-3	-3	-3	-3	-3	-3	-3	-3	-3	3	-3	-3	-3	2	2	2	-3	-3	-3	1	1
1995-07-24	1	新疆-博尔塔拉蒙古自治州-博乐市	5	1	1	0	0	0	0	2	160000	100000	5	(空)	28.0986	0	2	60	59	162	23	1	5	4	5	5	2	1	-3	-3	-3	-3	-3	-3	-3	-3	-3	3	-3	-3	-3	2	2	2	-3	-3	-3	2	-3
1985-04-03	1	新疆-乌鲁木齐市-水磨沟区	7	3	1	0	0	0	0	4	110000	70000	4	2012	31	1	2	60	78	169	38	1	5	4	5	5	2	1	-3	-3	-3	-3	-3	-3	-3	-3	-3	3	-3	-3	-3	2	2	2	-3	-3	-3	1	2
1995-03-19	1	新疆-乌鲁木齐市-新市区	6	3	1	0	0	0	0	1	90000	50000	4	2022	27	0	2	62	80	165	39	1	5	4	5	5	2	1	-3	-3	-3	-3	-3	-3	-3	-3	-3	3	-3	-3	-3	2	2	2	-3	-3	-3	1	2
1995-03-31	2	新疆-乌鲁木齐市-天山区	5	2	1	0	0	0	0	4	120000	80000	5	2019	23	1	2	60	77	163	40	1	5	4	5	5	2	1	-3	-3	-3	-3	-3	-3	-3	-3	-3	3	-3	-3	-3	2	2	2	-3	-3	-3	1	2
1996-05-16	1	新疆-乌鲁木齐市-天山区	6	6	1	0	0	0	0	7	60000	50000	5	(空)	31	0	2	50	65	160	38	1	5	4	5	5	2	1	-3	-3	-3	-3	-3	-3	-3	-3	-3	3	-3	-3	-3	1	1	2	-3	-3	-3	1	1
1993-11-08	3	新疆-乌鲁木齐市-头屯河区	7	2	1	0	0	0	0	3	100000	60000	4	2022	28	0	2	83	92	163	40	1	5	4	5	5	2	1	-3	-3	-3	-3	-3	-3	-3	-3	-3	3	-3	-3	-3	2	2	2	-3	-3	-3	1	2
1989-08-24	1	新疆-乌鲁木齐市-沙依巴克区	6	3	1	0	0	0	0	4	120000	80000	4	2016	26	0	2	54	64	165	37	1	5	4	5	5	2	1	-3	-3	-3	-3	-3	-3	-3	-3	-3	3	-3	-3	-3	2	2	2	-3	-3	-3	1	2
1997-02-14	1	新疆-乌鲁木齐市-沙依巴克区	5	-3	0	1	0	0	0	4	110000	70000	4	2022	25	0	2	71	87	168	40	1	5	4	5	5	2	1	-3	-3	-3	-3	-3	-3	-3	-3	-3	3	-3	-3	-3	2	2	2	-3	-3	-3	1	2
1993-11-15	1	新疆-乌鲁木齐市-沙依巴克区	6	3	1	0	0	0	0	3	90000	40000	4	2022	28	0	2	52	63	163	30	1	5	4	5	5	2	1	-3	-3	-3	-3	-3	-3	-3	-3	-3	3	-3	-3	-3	2	2	2	-3	-3	-3	1	2
2003-10-18	2	新疆-乌鲁木齐市-天山区	4	-3	0	1	0	0	0	4	90000	40000	3	2022	18	0	2	53	80	163	39	1	5	4	5	5	2	1	-3	-3	-3	-3	-3	-3	-3	-3	-3	3	-3	-3	-3	2	2	2	-3	-3	-3	1	2
1995-04-20	1	新疆-乌鲁木齐市-天山区	5	-3	0	1	0	0	0	3	100000	70000	4	2022	26	0	2	57	71	163	39	1	5	4	5	5	2	1	-3	-3	-3	-3	-3	-3	-3	-3	-3	3	-3	-3	-3	2	2	2	-3	-3	-3	1	2
1989-03-11	1	新疆-乌鲁木齐市-沙依巴克区	7	3	1	0	0	0	0	3	120000	90000	4	2022	33	0	2	61	73	170	39	1	5	4	5	5	2	1	-3	-3	-3	-3	-3	-3	-3	-3	-3	3	-3	-3	-3	2	2	2	-3	-3	-3	1	2
1984-01-09	3	新疆-乌鲁木齐市-沙依巴克区	4	-3	1	0	0	0	0	4	120000	40000	5	2017	33	0	2	60	88	170	40	1	5	4	5	5	2	1	-3	-3	-3	-3	-3	-3	-3	-3	-3	3	-3	-3	-3	2	2	2	-3	-3	-3	1	1
2000-05-27	1	新疆-乌鲁木齐市-沙依巴克区	5	-3	0	1	0	0	0	3	66000	75000	5	(空)	23.2521	0	2	58	69	162	38	1	5	4	5	5	2	2	2	5	2	2	5	3370	10	1	-3	3	-3	-3	-3	2	1	2	-3	-3	-3	2	-3
1987-10-15	1	新疆-石河子市	6	2	1	0	0	0	0	2	120000	12000	4	2023	34	0	2	66	66	165	8	1	5	4	5	5	2	1	-3	-3	-3	-3	-3	-3	-3	-3	-3	3	-3	-3	-3	2	2	2	-3	-3	-3	1	3
1976-09-02	1	新疆-克拉玛依市-克拉玛依区	3	-3	0	1	0	0	0	5	120000	30000	4	1998	20	1	2	53	60	155	28	1	5	4	5	5	2	1	-3	-3	-3	-3	-3	-3	-3	-3	-3	3	-3	-3	-3	2	2	2	-3	-3	-3	2	-3
1990-05-25	1	新疆-乌鲁木齐市-天山区	6	3	1	0	0	0	0	2	200000	100000	4	(空)	32	0	2	47	57	162	28	1	4	4	5	5	2	1	-3	-3	-3	-3	-3	-3	-3	-3	-3	3	-3	-3	-3	1	1	2	-3	-3	-3	2	-3
1989-10-10	1	新疆-乌鲁木齐市-水磨沟区	6	3	1	0	0	0	0	2	100000	80000	4	(空)	33.8877	0	2	60	59	162	37	2	5	2	2	2	2	1	-3	-3	-3	-3	-3	-3	-3	-3	-3	3	-3	-3	-3	2	1	2	-3	-3	-3	1	4
1989-10-20	4	新疆-乌鲁木齐市-天山区	6	9	1	0	0	0	0	2	120000	80000	5	(空)	33	0	2	55	65	166	26	1	5	4	1	5	2	1	-3	-3	-3	-3	-3	-3	-3	-3	-3	3	-3	-3	-3	2	1	1	4	3	2	2	-3
2000-08-20	2	新疆-乌鲁木齐市-天山区	4	-3	0	0	0	0	1	6	50000	50000	4	(空)	22	0	2	48	56	150	38	1	5	4	5	5	2	1	-3	-3	-3	-3	-3	-3	-3	-3	-3	3	-3	-3	-3	2	2	2	-3	-3	-3	1	3
1989-08-02	1	新疆-乌鲁木齐市-水磨沟区	6	-3	1	0	0	0	0	3	100000	90000	5	2022	19	4	2	52	57	160	15	1	5	4	5	5	2	1	-3	-3	-3	-3	-3	-3	-3	-3	-3	3	-3	-3	-3	2	2	1	4	1	1	1	4
2000-04-01	3	新疆-乌鲁木齐市-新市区	3	4	0	1	0	0	0	2	50000	20000	3	(空)	22	0	2	52	58	160	17	1	5	4	5	5	2	2	2	7	2	2	(空)	3308	(空)	1	-3	3	-3	-3	-3	2	2	2	-3	-3	-3	1	2
1994-05-15	2	新疆-乌鲁木齐市-沙依巴克区	3	-3	0	1	0	0	0	4	130000	50000	5	2015	19	1	2	60	73	165	30	1	5	4	5	5	2	1	-3	-3	-3	-3	-3	-3	-3	-3	-3	3	-3	-3	-3	2	2	2	-3	-3	-3	2	-3
1993-11-22	1	新疆-乌鲁木齐市-沙依巴克区	4	-3	0	1	0	0	0	2	150000	80000	5	2019	27	1	2	75	76	172	13	1	5	4	5	1	2	1	-3	-3	-3	-3	-3	-3	-3	-3	-3	3	-3	-3	-3	2	2	2	-3	-3	-3	2	-3
1994-08-24	2	新疆-乌鲁木齐市-水磨沟区	5	3	1	0	0	0	0	2	120000	80000	4	(空)	29.0137	0	2	60	59	162	37	1	5	4	1	5	2	1	-3	-3	-3	-3	-3	-3	-3	-3	-3	3	-3	-3	-3	2	2	2	-3	-3	-3	1	2
1989-05-17	3	新疆-乌鲁木齐市-天山区	6	-3	1	0	0	0	0	2	150000	60000	5	(空)	27	0	2	50	61	165	33	1	5	4	5	5	2	1	-3	-3	-3	-3	-3	-3	-3	-3	-3	3	-3	-3	-3	2	2	2	-3	-3	-3	1	4
1979-11-27	1	新疆-乌鲁木齐市-天山区	3	-3	0	1	0	0	0	3	150000	60000	5	2021	32	0	2	60	59	162	32	1	5	2	5	5	2	1	-3	-3	-3	-3	-3	-3	-3	-3	-3	3	-3	-3	-3	2	2	2	-3	-3	-3	2	-3
1997-03-24	3	新疆-乌鲁木齐市-天山区	6	2	1	0	0	0	0	2	110000	80000	5	(空)	25	0	2	82	94	166	38	1	5	4	5	5	2	1	-3	-3	-3	-3	-3	-3	-3	-3	-3	3	-3	-3	-3	2	2	1	4	2	2	2	-3
1995-04-26	3	新疆-乌鲁木齐市-天山区	6	-3	0	1	0	0	0	2	50000	50000	5	2022	27	0	2	68	88	175	38	1	5	4	5	5	2	1	-3	-3	-3	-3	-3	-3	-3	-3	-3	3	-3	-3	-3	2	2	2	-3	-3	-3	1	2
1999-04-18	3	新疆-乌鲁木齐市-米东区	4	-3	0	1	0	0	0	3	30000	15000	1	(空)	24.3616	0	2	60	59	162	29	1	5	4	5	5	2	1	-3	-3	-3	-3	-3	-3	-3	-3	-3	3	-3	-3	-3	2	2	2	-3	-3	-3	2	-3
1987-09-28	1	新疆-乌鲁木齐市-天山区	5	-3	1	0	0	0	0	2	160000	60000	4	(空)	35.9233	0	2	60	59	162	26	1	5	4	5	5	2	1	-3	-3	-3	-3	-3	-3	-3	-3	-3	3	-3	-3	-3	2	2	2	-3	-3	-3	2	-3
1990-03-03	1	新疆-乌鲁木齐市-米东区	4	-3	0	1	0	0	0	3	80000	50000	3	2019	22	1	2	96	98	169	15	1	5	1	5	5	2	1	-3	-3	-3	-3	-3	-3	-3	-3	-3	3	-3	-3	-3	2	1	2	-3	-3	-3	2	-3
1988-10-31	1	新疆-乌鲁木齐市-天山区	5	-3	1	0	0	0	0	2	200000	50000	4	(空)	34.8301	0	2	60	59	162	26	1	5	4	5	5	2	1	-3	-3	-3	-3	-3	-3	-3	-3	-3	3	-3	-3	-3	2	2	2	-3	-3	-3	2	-3
1992-02-24	3	新疆-乌鲁木齐市-新市区	6	9	1	0	0	0	0	3	20000	100000	5	2021	29	0	1	60	59	162	34	1	5	4	5	1	2	2	2	1	2	2	(空)	3308	(空)	1	-3	3	-3	-3	-3	2	2	2	-3	-3	-3	2	-3
1999-06-08	1	新疆-乌鲁木齐市-米东区	5	9	1	0	0	0	0	4	30000	20000	3	(空)	24.2219	0	2	48	49	155	8	1	5	4	5	5	2	1	-3	-3	-3	-3	-3	-3	-3	-3	-3	3	-3	-3	-3	2	2	2	-3	-3	-3	2	-3
1990-02-06	1	新疆-乌鲁木齐市-米东区	6	2	1	0	0	0	0	2	200000	130000	1	(空)	33.5616	0	2	60	59	162	25	1	5	4	5	5	2	1	-3	-3	-3	-3	-3	-3	-3	-3	-3	3	-3	-3	-3	1	1	2	-3	-3	-3	1	2
1994-04-18	3	新疆-乌鲁木齐市-天山区	3	-3	1	0	0	0	0	2	10000	30000	2	(空)	29.3644	0	2	60	59	162	26	1	5	4	5	5	2	1	-3	-3	-3	-3	-3	-3	-3	-3	-3	3	-3	-3	-3	2	2	2	-3	-3	-3	2	-3
1993-03-25	1	新疆-乌鲁木齐市-水磨沟区	5	4	0	1	0	0	0	4	120000	10000	4	(空)	29	0	2	54	59	160	29	1	5	4	5	5	2	1	-3	-3	-3	-3	-3	-3	-3	-3	-3	3	-3	-3	-3	1	2	2	-3	-3	-3	2	-3
1994-08-25	1	新疆-乌鲁木齐市-沙依巴克区	4	-3	0	1	0	0	0	5	30000	40000	3	2022	26	2	2	66	75	162	26	1	5	4	5	5	2	1	-3	-3	-3	-3	-3	-3	-3	-3	-3	3	-3	-3	-3	2	2	2	-3	-3	-3	2	-3
1993-04-10	3	新疆-乌鲁木齐市-沙依巴克区	3	-3	0	0	0	0	1	2	250000	100000	5	2016	21	2	2	60	71	158	27	1	5	4	5	5	2	1	-3	-3	-3	-3	-3	-3	-3	-3	-3	3	-3	-3	-3	2	2	2	-3	-3	-3	2	-3
1986-03-03	1	新疆-乌鲁木齐市-新市区	5	9	1	0	1	0	0	2	50000	32000	2	(空)	36	0	2	48	58	150	33	1	5	4	5	4	2	1	-3	-3	-3	-3	-3	-3	-3	-3	-3	3	-3	-3	-3	1	2	2	-3	-3	-3	1	2
1992-12-15	1	新疆-乌鲁木齐市-水磨沟区	5	3	1	0	0	0	0	2	50000	20000	4	(空)	30.7041	0	2	60	59	162	32	1	5	4	5	5	2	1	-3	-3	-3	-3	-3	-3	-3	-3	-3	3	-3	-3	-3	2	2	2	-3	-3	-3	2	-3
1998-01-13	1	新疆-乌鲁木齐市-水磨沟区	5	3	1	0	0	0	0	2	1200000	50000	3	(空)	25.6219	0	2	60	59	162	10	1	2	4	5	5	2	1	-3	-3	-3	-3	-3	-3	-3	-3	-3	3	-3	-3	-3	2	2	2	-3	-3	-3	2	-3
1994-05-07	1	新疆-乌鲁木齐市-米东区	5	3	0	0	1	0	0	2	120000	50000	4	(空)	29.3123	0	2	60	59	162	26	1	2	4	5	5	2	1	-3	-3	-3	-3	-3	-3	-3	-3	-3	3	-3	-3	-3	2	2	2	-3	-3	-3	2	-3
1985-10-28	1	新疆-乌鲁木齐市-水磨沟区	6	4	1	0	1	0	0	2	500000	300000	6	2021	29	0	2	52	52	155	25	1	5	4	5	5	2	1	-3	-3	-3	-3	-3	-3	-3	-3	-3	3	-3	-3	-3	2	2	2	-3	-3	-3	2	-3
1997-06-04	1	新疆-乌鲁木齐市-水磨沟区	5	3	1	0	0	0	0	2	120000	30000	3	(空)	26.2329	0	2	60	59	162	34	1	5	4	5	5	2	2	1	-3	2	2	(空)	3308	(空)	1	-3	3	-3	-3	-3	2	2	2	-3	-3	-3	2	-3
1990-03-24	1	新疆-乌鲁木齐市-米东区	5	3	1	0	0	0	0	2	120000	60000	3	(空)	33.4356	0	2	60	59	162	29	1	5	4	5	5	2	1	-3	-3	-3	-3	-3	-3	-3	-3	-3	3	-3	-3	-3	2	2	2	-3	-3	-3	2	-3
1990-01-20	1	新疆-乌鲁木齐市-新市区	4	-3	1	0	0	0	0	2	150000	60000	5	(空)	33.6082	0	2	60	59	162	17	1	5	4	1	5	2	1	-3	-3	-3	-3	-3	-3	-3	-3	-3	3	-3	-3	-3	2	2	2	-3	-3	-3	2	-3
1986-11-11	1	新疆-乌鲁木齐市-沙依巴克区	4	5	1	0	0	0	0	4	120000	100000	4	2015	24	0	2	58	65	158	25	1	5	4	5	5	2	1	-3	-3	-3	-3	-3	-3	-3	-3	-3	3	-3	-3	-3	2	2	2	-3	-3	-3	2	-3
1997-09-08	3	新疆-乌鲁木齐市-天山区	6	9	1	0	0	0	0	2	150000	70000	3	(空)	25	0	2	65	68	170	16	1	5	4	1	1	2	1	-3	-3	-3	-3	-3	-3	-3	-3	-3	3	-3	-3	-3	2	2	2	-3	-3	-3	1	2
1996-06-23	1	新疆-乌鲁木齐市-沙依巴克区	3	5	0	1	0	0	0	7	50000	50000	6	2021	19	2	2	74	66	173	16	1	5	4	5	1	2	1	-3	-3	-3	-3	-3	-3	-3	-3	-3	3	-3	-3	-3	2	2	2	-3	-3	-3	1	4
34201	1	新疆-乌鲁木齐市-水磨沟区	5	3	0	0	0	0	1	2	120000	60000	4	(空)	30.0247	0	2	60	59	162	35	1	5	4	5	5	2	1	-3	-3	-3	-3	-3	-3	-3	-3	-3	3	-3	-3	-3	2	2	2	-3	-3	-3	2	-3
1993-09-27	1	新疆-乌鲁木齐市-新市区	5	-3	1	0	0	0	0	2	120000	50000	4	(空)	29.9205	0	2	60	59	162	30	1	5	4	5	5	2	2	1	-3	2	2	(空)	3308	(空)	1	-3	3	-3	-3	-3	2	2	2	-3	-3	-3	2	-3
1989-09-19	3	新疆-乌鲁木齐市-天山区	5	3	1	0	0	0	0	2	120000	60000	4	(空)	33.9452	0	2	60	59	162	13	1	5	4	5	5	2	1	-3	-3	-3	-3	-3	-3	-3	-3	-3	3	-3	-3	-3	2	2	2	-3	-3	-3	2	-3
1996-01-15	1	新疆-乌鲁木齐市-新市区	5	3	1	0	0	0	0	2	160000	100000	4	(空)	27.6192	0	2	60	59	162	15	1	5	4	5	5	2	2	1	-3	2	2	(空)	3308	(空)	3	-3	3	-3	-3	-3	2	2	2	-3	-3	-3	2	-3
1994-05-10	1	新疆-乌鲁木齐市-沙依巴克区	4	-3	1	0	0	0	0	2	60000	30000	3	(空)	29.3041	0	2	60	59	162	13	1	5	4	5	5	2	1	-3	-3	-3	-3	-3	-3	-3	-3	-3	3	-3	-3	-3	2	2	2	-3	-3	-3	2	-3
1992-08-17	1	新疆-乌鲁木齐市-米东区	4	3	1	0	0	0	0	2	120000	60000	4	(空)	31.0329	0	2	60	59	162	20	1	5	4	5	5	2	1	-3	-3	-3	-3	-3	-3	-3	-3	-3	3	-3	-3	-3	2	2	2	-3	-3	-3	2	-3
1991-04-19	1	新疆-乌鲁木齐市-米东区	5	3	1	0	0	0	0	2	60000	30000	4	(空)	32.3644	0	2	60	59	162	32	1	5	4	5	5	2	1	-3	-3	-3	-3	-3	-3	-3	-3	-3	3	-3	-3	-3	2	2	2	-3	-3	-3	2	-3
1993-02-02	1	新疆-乌鲁木齐市-新市区	5	3	1	0	0	0	0	2	60000	30000	3	(空)	30.5699	0	2	60	59	162	32	1	5	4	5	5	2	1	-3	-3	-3	-3	-3	-3	-3	-3	-3	3	-3	-3	-3	2	2	2	-3	-3	-3	2	-3
1982-05-19	1	新疆-乌鲁木齐市-米东区	4	3	1	0	0	0	0	2	120000	60000	4	(空)	41.2877	0	2	60	59	162	34	1	5	4	5	5	2	1	-3	-3	-3	-3	-3	-3	-3	-3	-3	3	-3	-3	-3	2	2	2	-3	-3	-3	2	-3
1990-03-24	1	新疆-乌鲁木齐市-米东区	5	3	1	0	0	0	0	2	120000	60000	4	(空)	33.4356	0	2	60	59	162	32	1	5	4	5	5	2	1	-3	-3	-3	-3	-3	-3	-3	-3	-3	3	-3	-3	-3	2	2	2	-3	-3	-3	2	-3
1998-05-27	1	新疆-乌鲁木齐市-米东区	4	3	0	1	0	0	0	2	120000	60000	4	(空)	25.2548	0	2	60	59	162	34	1	5	4	5	5	2	1	-3	-3	-3	-3	-3	-3	-3	-3	-3	3	-3	-3	-3	2	2	2	-3	-3	-3	2	-3
1997-06-05	1	新疆-乌鲁木齐市-头屯河区	5	5	1	0	0	0	0	3	300000	200000	6	2021	22	3	2	45	48	167	13	1	5	4	5	5	2	1	-3	-3	-3	-3	-3	-3	-3	-3	-3	1	20	1	10	1	2	2	-3	-3	-3	2	-3
1989-06-18	1	新疆-乌鲁木齐市-米东区	4	3	1	0	0	0	0	2	120000	60000	4	(空)	34.2	0	2	60	59	162	37	1	5	4	5	5	2	1	-3	-3	-3	-3	-3	-3	-3	-3	-3	3	-3	-3	-3	2	2	2	-3	-3	-3	2	-3
1990-02-11	1	新疆-乌鲁木齐市-米东区	5	3	1	0	0	0	0	2	120000	60000	4	(空)	33.5479	0	2	60	59	162	36	1	5	4	5	5	2	2	1	-3	2	2	(空)	3308	(空)	1	-3	3	-3	-3	-3	2	2	2	-3	-3	-3	2	-3
1990-04-23	1	新疆-乌鲁木齐市-新市区	1	3	1	0	0	0	0	2	120000	60000	4	(空)	33.3534	0	2	60	59	162	32	1	5	4	5	5	2	2	1	-3	2	2	(空)	3308	(空)	1	-3	3	-3	-3	-3	2	2	2	-3	-3	-3	2	-3
1993-06-15	1	新疆-乌鲁木齐市-新市区	5	3	1	0	0	0	0	2	120000	10000	4	(空)	29	0	2	54	65	163	38	1	5	4	5	5	2	1	-3	-3	-3	-3	-3	-3	-3	-3	-3	3	-3	-3	-3	2	2	2	-3	-3	-3	2	-3
1994-02-28	1	新疆-乌鲁木齐市-天山区	7	3	1	0	0	0	0	2	120000	100000	5	2017	24	1	2	58	70	160	31	1	5	1	5	1	2	1	-3	-3	-3	-3	-3	-3	-3	-3	-3	3	-3	-3	-3	2	2	2	-3	-3	-3	2	-3
1993-07-14	1	新疆-乌鲁木齐市-头屯河区	5	5	1	0	0	0	0	4	12000	10000	4	2020	24	3	2	56	72	165	38	1	5	4	1	5	2	1	-3	-3	-3	-3	-3	-3	-3	-3	-3	3	-3	-3	-3	1	1	2	-3	-3	-3	1	4
1990-10-29	1	新疆-乌鲁木齐市-水磨沟区	6	3	1	0	0	0	0	4	120000	80000	4	2022	27	0	2	58	75	130	37	1	5	2	1	1	2	1	-3	-3	-3	-3	-3	-3	-3	-3	-3	3	-3	-3	-3	2	2	2	-3	-3	-3	1	2
1991-07-16	1	新疆-乌鲁木齐市-沙依巴克区	6	3	1	0	0	0	0	3	90000	50000	3	2022	30	0	2	48	64	162	36	1	5	4	5	5	2	1	-3	-3	-3	-3	-3	-3	-3	-3	-3	3	-3	-3	-3	2	2	2	-3	-3	-3	1	2
1990-09-15	2	新疆-乌鲁木齐市-天山区	6	3	1	0	0	0	0	3	120000	90000	4	2016	19	1	2	58	69	158	39	1	5	4	5	5	2	1	-3	-3	-3	-3	-3	-3	-3	-3	-3	3	-3	-3	-3	2	2	2	-3	-3	-3	2	-3
1989-10-09	1	新疆-昌吉回族自治州-奇台县	5	3	0	1	0	0	0	3	80000	60000	3	2022	32	1	2	55	58	156	38	1	5	4	5	5	2	1	-3	-3	-3	-3	-3	-3	-3	-3	-3	3	-3	-3	-3	2	2	2	-3	-3	-3	1	2
1998-06-24	3	新疆-乌鲁木齐市-天山区	6	3	1	0	0	0	0	3	100000	70000	3	2022	23	0	2	62	84	165	39	1	5	4	5	5	2	1	-3	-3	-3	-3	-3	-3	-3	-3	-3	3	-3	-3	-3	2	2	2	-3	-3	-3	1	2
1985-04-15	3	新疆-乌鲁木齐市-乌鲁木齐县	5	3	1	0	0	0	0	5	150000	70000	5	2019	27	0	2	70	91	170	36	1	5	4	5	5	2	1	-3	-3	-3	-3	-3	-3	-3	-3	-3	3	-3	-3	-3	2	2	2	-3	-3	-3	1	2
1986-05-30	1	新疆-乌鲁木齐市-新市区	7	2	1	0	0	0	0	3	150000	80000	4	2017	23	2	2	59	71	161	40	1	5	4	5	5	2	1	-3	-3	-3	-3	-3	-3	-3	-3	-3	3	-3	-3	-3	2	1	2	-3	-3	-3	1	2
1990-07-10	3	新疆-乌鲁木齐市-天山区	6	-3	0	1	0	0	0	3	80000	40000	3	2022	31	0	2	68	109	163	38	1	5	4	5	5	2	1	-3	-3	-3	-3	-3	-3	-3	-3	-3	3	-3	-3	-3	2	2	2	-3	-3	-3	1	2
1994-02-20	1	新疆-乌鲁木齐市-乌鲁木齐县	5	3	1	0	0	0	0	3	100000	70000	4	2022	28	0	2	50	67	162	40	1	5	4	5	5	2	1	-3	-3	-3	-3	-3	-3	-3	-3	-3	3	-3	-3	-3	2	2	2	-3	-3	-3	1	2
1996-12-26	1	新疆-乌鲁木齐市-水磨沟区	5	3	1	0	0	0	0	3	100000	70000	4	2022	25	0	2	54	65	160	39	1	5	4	5	5	2	1	-3	-3	-3	-3	-3	-3	-3	-3	-3	3	-3	-3	-3	2	2	2	-3	-3	-3	1	2
1998-02-18	3	新疆-乌鲁木齐市-沙依巴克区	5	5	0	1	0	0	0	3	100000	60000	3	2022	24	0	2	70	89	160	39	1	5	4	5	5	2	1	-3	-3	-3	-3	-3	-3	-3	-3	-3	3	-3	-3	-3	2	2	2	-3	-3	-3	1	2
1992-12-01	1	新疆-乌鲁木齐市-水磨沟区	6	9	1	0	0	0	0	2	80000	30000	2	(空)	30.7425	0	2	60	59	162	25	1	5	4	5	5	2	1	-3	-3	-3	-3	-3	-3	-3	-3	-3	3	-3	-3	-3	1	2	2	-3	-3	-3	2	-3
1995-06-22	4	新疆-乌鲁木齐市-天山区	6	-3	0	1	0	0	0	2	160000	30000	4	(空)	28.1863	0	2	60	59	162	25	1	5	4	5	5	2	1	-3	-3	-3	-3	-3	-3	-3	-3	-3	3	-3	-3	-3	2	2	2	-3	-3	-3	2	-3
1991-05-13	1	新疆-乌鲁木齐市-天山区	4	5	0	1	0	0	0	4	180000	120000	4	2015	21	0	1	60	82	168	36	1	5	4	5	5	2	1	-3	-3	-3	-3	-3	-3	-3	-3	-3	3	-3	-3	-3	2	2	2	-3	-3	-3	2	-3
1990-08-01	1	新疆-乌鲁木齐市-米东区	7	3	1	0	0	0	0	2	200000	10000	4	(空)	32	0	2	52	55	168	14	1	5	4	1	5	2	1	-3	-3	-3	-3	-3	-3	-3	-3	-3	3	-3	-3	-3	2	2	2	-3	-3	-3	2	-3
1981-03-21	3	新疆-阿勒泰地区-福海县	3	-3	0	1	0	0	0	5	160000	80000	4	2011	19	4	2	65	68	155	21	1	5	4	5	5	2	1	-3	-3	-3	-3	-3	-3	-3	-3	-3	3	-3	-3	-3	2	2	2	-3	-3	-3	2	-3
1988-04-13	3	新疆-乌鲁木齐市-天山区	5	3	1	0	0	0	0	3	150000	65000	3	2016	23	1	2	62	72	155	38	1	5	4	1	1	2	1	-3	-3	-3	-3	-3	-3	-3	-3	-3	3	-3	-3	-3	2	2	2	-3	-3	-3	2	-3
1989-07-26	1	新疆-乌鲁木齐市-水磨沟区	7	1	1	0	1	0	0	2	500000	100000	5	(空)	33	0	2	60	59	162	26	1	5	4	5	5	2	1	-3	-3	-3	-3	-3	-3	-3	-3	-3	3	-3	-3	-3	2	2	2	-3	-3	-3	2	-3
1990-01-18	3	新疆-吐鲁番市-高昌区	6	2	1	0	0	0	0	3	160000	85000	5	2017	27	0	2	76	103	170	39	1	5	4	5	5	2	1	-3	-3	-3	-3	-3	-3	-3	-3	-3	3	-3	-3	-3	2	2	2	-3	-3	-3	2	-3
1996-02-12	1	新疆-乌鲁木齐市-沙依巴克区	6	5	0	1	0	0	0	2	180000	75000	4	2017	21	1	2	98	102	168	28	1	5	4	5	5	2	1	-3	-3	-3	-3	-3	-3	-3	-3	-3	3	-3	-3	-3	2	2	2	-3	-3	-3	2	-3
1995-07-24	1	新疆-博尔塔拉蒙古自治州-博乐市	5	2	1	0	0	0	0	2	160000	85000	4	2019	23	1	2	93	95	160	23	1	5	4	5	5	2	1	-3	-3	-3	-3	-3	-3	-3	-3	-3	3	-3	-3	-3	2	2	2	-3	-3	-3	2	-3
1995-10-21	1	新疆-乌鲁木齐市-沙依巴克区	3	-3	0	1	0	0	0	4	60000	50000	4	2020	24	0	2	52	62	163	26	1	5	4	5	5	2	1	-3	-3	-3	-3	-3	-3	-3	-3	-3	3	-3	-3	-3	2	2	2	-3	-3	-3	2	-3
1999-10-04	3	新疆-阿克苏地区-阿克苏市	5	-3	1	1	0	0	0	2	130000	60000	4	(空)	23.8986	0	2	60	59	162	25	1	5	4	5	5	2	1	-3	-3	-3	-3	-3	-3	-3	-3	-3	3	-3	-3	-3	2	2	2	-3	-3	-3	2	-3
1992-11-07	2	新疆-塔城地区-额敏县	6	-3	1	0	0	0	0	2	160000	30000	4	(空)	30.8082	0	2	60	59	162	38	1	5	4	5	5	2	1	-3	-3	-3	-3	-3	-3	-3	-3	-3	3	-3	-3	-3	2	2	2	-3	-3	-3	2	-3
2003-09-10	1	新疆-乌鲁木齐市-水磨沟区	4	-3	0	1	0	0	0	2	40000	20000	3	2022	18	0	2	52	68	158	37	1	5	4	5	5	2	1	-3	-3	-3	-3	-3	-3	-3	-3	-3	3	-3	-3	-3	2	2	2	-3	-3	-3	1	2
1985-06-15	3	新疆-乌鲁木齐市-天山区	6	3	1	0	0	0	0	4	120000	80000	4	2016	28	2	2	62	76	168	37	1	2	4	1	1	2	1	-3	-3	-3	-3	-3	-3	-3	-3	-3	3	-3	-3	-3	2	2	2	-3	-3	-3	1	4
1990-10-21	1	新疆-乌鲁木齐市-天山区	6	3	1	0	0	0	0	4	120000	70000	4	2018	27	0	2	66	78	166	39	1	5	4	5	5	2	1	-3	-3	-3	-3	-3	-3	-3	-3	-3	3	-3	-3	-3	2	2	2	-3	-3	-3	1	2
1991-06-24	1	新疆-乌鲁木齐市-水磨沟区	6	3	1	0	0	0	0	3	100000	70000	3	2022	30	0	2	60	72	158	38	1	5	4	5	5	2	1	-3	-3	-3	-3	-3	-3	-3	-3	-3	3	-3	-3	-3	2	2	2	-3	-3	-3	1	2
2002-01-05	3	新疆-乌鲁木齐市-天山区	5	3	1	0	0	0	0	3	90000	50000	4	2021	19	1	2	58	83	162	40	1	5	4	5	5	2	1	-3	-3	-3	-3	-3	-3	-3	-3	-3	3	-3	-3	-3	2	2	2	-3	-3	-3	1	2
1990-04-17	3	新疆-吐鲁番市-鄯善县	5	-3	0	1	0	0	0	5	100000	70000	4	2021	26	0	2	45	53	167	39	1	5	4	5	5	2	1	-3	-3	-3	-3	-3	-3	-3	-3	-3	3	-3	-3	-3	2	2	2	-3	-3	-3	1	2
1995-11-13	1	新疆-乌鲁木齐市-沙依巴克区	5	-3	0	1	0	0	0	2	170000	85000	4	(空)	24	0	2	60	86	165	40	1	5	4	5	5	2	1	-3	-3	-3	-3	-3	-3	-3	-3	-3	3	-3	-3	-3	2	2	2	-3	-3	-3	2	-3
1996-07-18	3	新疆-乌鲁木齐市-天山区	5	5	0	1	0	0	0	3	200000	100000	4	2019	22	0	2	50	75	159	39	1	5	4	5	5	2	1	-3	-3	-3	-3	-3	-3	-3	-3	-3	3	-3	-3	-3	2	2	2	-3	-3	-3	2	-3
1992-09-10	5	新疆-乌鲁木齐市-新市区	6	2	1	0	0	0	0	3	180000	90000	3	2018	25	0	2	69	76	170	23	1	5	4	5	5	2	1	-3	-3	-3	-3	-3	-3	-3	-3	-3	3	-3	-3	-3	2	2	2	-3	-3	-3	2	-3
1986-09-16	1	新疆-乌鲁木齐市-沙依巴克区	3	5	0	1	0	0	0	4	200000	120000	4	2009	20	0	2	73	78	160	33	1	5	4	4	5	2	1	-3	-3	-3	-3	-3	-3	-3	-3	-3	3	-3	-3	-3	2	2	2	-3	-3	-3	2	-3
34367	3	新疆-喀什地区-莎车县	3	-3	0	1	0	0	0	3	130000	50000	3	2020	21	0	2	75	85	162	39	1	5	4	5	5	2	1	-3	-3	-3	-3	-3	-3	-3	-3	-3	3	-3	-3	-3	2	2	2	-3	-3	-3	2	-3
1995-10-10	1	新疆-乌鲁木齐市-沙依巴克区	3	-3	0	1	0	0	0	2	180000	100000	4	(空)	27	0	2	45	47	157	22	1	5	4	5	5	2	1	-3	-3	-3	-3	-3	-3	-3	-3	-3	3	-3	-3	-3	2	2	2	-3	-3	-3	2	-3
1991-07-20	1	新疆-昌吉回族自治州-昌吉市	6	2	1	0	0	0	0	2	180000	100000	3	2022	30	1	2	57	58	160	8	1	5	4	5	1	2	1	-3	-3	-3	-3	-3	-3	-3	-3	-3	3	-3	-3	-3	2	2	2	-3	-3	-3	2	-3
1992-03-12	4	新疆-阿勒泰地区-阿勒泰市	5	2	1	0	0	0	0	2	170000	80000	3	2015	23	1	2	78	90	173	30	3	5	4	5	5	2	1	-3	-3	-3	-3	-3	-3	-3	-3	-3	3	-3	-3	-3	2	2	2	-3	-3	-3	2	-3
1997-03-24	3	新疆-乌鲁木齐市-天山区	6	2	1	0	0	0	0	2	180000	60000	4	(空)	26	0	2	82	94	166	38	1	5	4	5	5	2	1	-3	-3	-3	-3	-3	-3	-3	-3	-3	3	-3	-3	-3	2	2	2	-3	-3	-3	2	-3
1995-05-04	1	新疆-乌鲁木齐市-天山区	6	2	1	0	0	0	0	2	170000	86000	3	(空)	27	0	2	48	66	164	38	1	5	4	5	5	2	1	-3	-3	-3	-3	-3	-3	-3	-3	-3	3	-3	-3	-3	2	2	2	-3	-3	-3	2	-3
[truncated: 1,509 more rows]
[truncated: 87 more columns]
